# Supplementary material for: Identification of human placenta-derived circular RNAs and autophagy related circRNA-miRNA-mRNA regulatory network in gestational diabetes mellitus
Source: Front Genet. 2022 Nov 30;13:1050906. doi: 10.3389/fgene.2022.1050906 (PMC9748685; doi:10.3389/fgene.2022.1050906)
Supplement: Supplementary file 1 [file Table4.XLS]

ID	GDM_1	GDM_2	GDM_3	Normal_1	Normal_2	Normal_3	logFC	logCPM	F	PValue	FDR
22:24302194-24313466	0.492228718	0.430139296	0.3876574	0	0	0	5.52140672	-4.063034622	3.971162656	0.046326036	0.04694336
22:40463220-40552367	0.738343076	0.774250733	0	0	0	0	5.689277427	-3.961823817	4.420592453	0.035544678	0.04694336
3:56592969-56594028	0.943438375	2.451793988	2.079253327	1.118160468	0	0.703832665	1.653940008	-2.252816266	5.042550972	0.0247643	0.04694336
5:129679763-129704391	0.738343076	0.301097507	0.352415818	0	0	0	5.652781223	-3.984704083	4.317400076	0.03776226	0.04694336
7:579255-607452	0.287133419	1.720557185	3.383191855	6.364913432	6.561526639	3.343205158	-1.4181039	-0.877398725	9.851725075	0.001704045	0.04694336
7:92294888-92327900	0.328152478	0.344111437	0.669590055	0	0	0	5.558952009	-4.038801243	4.072993787	0.043613498	0.04694336
6:47503279-47554766	0.615285897	0.516167155	0.3876574	0	0	0	5.730984539	-3.934455825	4.551521958	0.032925487	0.04694336
9:116207455-116235637	0.697324017	1.720557185	1.409663273	3.225462888	4.374351092	2.023518912	-1.174826518	-1.527705437	4.70759468	0.030064444	0.04694336
8:18799294-18804898	1.066495555	1.11836217	0.458140564	0	0	0	6.495527324	-3.405910843	8.644414834	0.003291795	0.04694336
8:27294079-27294310	0.533247777	0.258083578	0.916281127	0	0	0	5.934742302	-3.801324095	5.31352402	0.021190726	0.04694336
8:134600435-134610655	1.394648033	1.849598973	2.220219655	6.837981322	3.16917273	2.991288826	-1.086171004	-1.069716387	5.398416577	0.02018461	0.04694336
X:16828093-16829770	0.492228718	0.946306452	1.233455364	0	0.223181178	0	3.607313499	-3.326022511	4.44572673	0.03502548	0.04694336
11:68569747-68603492	0.656304957	0.688222874	0	0	0	0	5.523006068	-4.063733094	3.969718609	0.046365756	0.04694336
11:120475339-120477526	0.246114359	1.247403959	0	0	0	0	5.542064521	-4.048299318	4.031778569	0.044690653	0.04694336
11:130260855-130261929	0.246114359	0.387125367	0.563865309	1.591228358	2.722810374	0.923780373	-1.904536849	-2.495761718	5.051635046	0.024634899	0.04694336
10:126970701-127061776	0.902419316	0.645208944	0	0	0	0	5.757468805	-3.919608004	4.625136301	0.031542189	0.04694336
13:28427158-28467617	0.656304957	0.344111437	0.493382145	0	0	0	5.739115229	-3.929566735	4.575448757	0.032469057	0.04694336
12:95208842-95211267	0.984457435	2.365766129	1.656354345	4.601660387	4.865349684	1.671602579	-1.001214358	-1.283522832	4.038489067	0.044513384	0.04694336
12:111513356-111555919	0.492228718	0.215069648	0.845797964	0	0	0	5.803965854	-3.886831597	4.790679302	0.028648312	0.04694336
15:51893814-51902036	0.246114359	0.903292522	0.352415818	0	0	0	5.616236877	-4.003221423	4.230710207	0.039737204	0.04694336
16:69653235-69659899	1.025476495	0.215069648	0	0	0	0	5.533182153	-4.061216929	3.983700172	0.045982681	0.04694336
1:51402434-51408332	0	0.516167155	1.092489036	0	0	0	5.770558978	-3.905002242	4.691822417	0.030341412	0.04694336
1:117460488-117502970	0	0.559181085	0.352415818	1.849265389	1.383723305	1.011759456	-2.094772045	-2.764973965	4.197506628	0.040522082	0.04694336
4:41650392-41692384	0	0.301097507	0.352415818	0.817117265	3.794080029	0	-2.546827574	-2.798068258	5.643705874	0.017545922	0.04694336
7:596145-607452	0	1.204390029	0	1.763253045	1.74081319	1.187717622	-1.959728906	-2.62328348	4.520214561	0.033532855	0.04694336
X:53403565-53403893	0	1.032334311	0.458140564	0	0	0	5.559466165	-4.035518138	4.084396265	0.043320346	0.04694336
15:93000511-93009323	0	1.032334311	0.599106891	0	0	0	5.704478367	-3.946655447	4.488894644	0.03415219	0.04694336
2:189791789-189818180	0	0	0	0.688098749	0.624907299	0.791811748	-6.03339138	-3.734353763	5.745207156	0.016560756	0.04694336
5:6604137-6605408	0	0	0	0.387055547	1.294450833	0	-5.619120467	-3.99952159	4.233695317	0.039667427	0.04694336
5:43161248-43161931	0	0	0	1.075154296	0.490998592	0.483884957	-5.984713079	-3.766791657	5.526193731	0.018762454	0.04694336
4:87170078-87195690	0	0	0	0.47306789	1.606904483	0	-5.920327954	-3.8081076	5.252313312	0.021948286	0.04694336
11:34071725-34076642	0	0	0	1.032148124	0.624907299	0	-5.639730273	-3.987512948	4.288158064	0.038416678	0.04694336
17:67945408-67975958	0	0	0	0.94613578	0.848088477	0.483884957	-6.118283688	-3.675638174	6.157235648	0.013111742	0.04694336
18:76849525-76871825	0	0	0	1.118160468	0.937360948	0	-5.937014427	-3.797461847	5.322300826	0.021084342	0.04694336
2:23880638-23885829	0	0	0	0	0.848088477	0.659843123	-5.541910645	-4.049136579	4.017615269	0.045067247	0.04694336
4:169002070-169007756	0	0	0	0	0.669543535	0.967769914	-5.692148102	-3.957976437	4.424460272	0.035464259	0.04694336
8:102271133-102272772	0	0	0	0	0.357089885	1.055748997	-5.517654765	-4.065800514	3.948865661	0.046943362	0.04694336
