# Supplementary material for: Identification of human placenta-derived circular RNAs and autophagy related circRNA-miRNA-mRNA regulatory network in gestational diabetes mellitus
Source: Front Genet. 2022 Nov 30;13:1050906. doi: 10.3389/fgene.2022.1050906 (PMC9748685; doi:10.3389/fgene.2022.1050906)
Supplement: Supplementary file 4 [file Table5.XLS]

## Sheet: supplementary Table 5host genes
Term	Database	ID	Input_number	Background_number	P_Value	Corrected P_Value	Input	Hyperlink
cellular process	biological_process	GO:0009987	34	14647	4.13754e-14	5.6105e-11	hsa:2186:BPTF|hsa:285331:CCDC66|hsa:29766:TMOD3|hsa:7776:ZNF236|hsa:1793:DOCK1|hsa:23087:TRIM35|hsa:4076:CAPRIN1|hsa:54467:ANKIB1|hsa:2321:FLT1|hsa:2060:EPS15|hsa:1106:CHD2|hsa:84869:CBR4|hsa:22998:LIMCH1|hsa:57591:MKL1|hsa:23362:PSD3|hsa:10905:MAN1A2|hsa:51366:UBR5|hsa:8243:SMC1A|hsa:23365:ARHGEF12|hsa:55785:FGD6|hsa:55787:TXLNG|hsa:5069:PAPPA|hsa:55291:PPP6R3|hsa:5575:PRKAR1B|hsa:5378:PMS1|hsa:…	http://amigo.geneontology.org/amigo/term/GO:0009987
binding	molecular_function	GO:0005488	32	13918	4.98676e-12	3.38102e-09	hsa:2186:BPTF|hsa:29766:TMOD3|hsa:7776:ZNF236|hsa:1793:DOCK1|hsa:23087:TRIM35|hsa:54467:ANKIB1|hsa:4076:CAPRIN1|hsa:171019:ADAMTS19|hsa:2321:FLT1|hsa:2060:EPS15|hsa:1106:CHD2|hsa:84869:CBR4|hsa:22998:LIMCH1|hsa:57591:MKL1|hsa:51366:UBR5|hsa:8243:SMC1A|hsa:23365:ARHGEF12|hsa:55785:FGD6|hsa:55787:TXLNG|hsa:5069:PAPPA|hsa:55291:PPP6R3|hsa:5575:PRKAR1B|hsa:5378:PMS1|hsa:57623:ZFAT|hsa:10905:MAN1A2|hs…	http://amigo.geneontology.org/amigo/term/GO:0005488
intracellular part	cellular_component	GO:0044424	31	13428	2.6672e-11	1.20557e-08	hsa:2186:BPTF|hsa:29766:TMOD3|hsa:7776:ZNF236|hsa:1793:DOCK1|hsa:23087:TRIM35|hsa:4076:CAPRIN1|hsa:54467:ANKIB1|hsa:2321:FLT1|hsa:2060:EPS15|hsa:1106:CHD2|hsa:84869:CBR4|hsa:57591:MKL1|hsa:23362:PSD3|hsa:10905:MAN1A2|hsa:51366:UBR5|hsa:8243:SMC1A|hsa:23365:ARHGEF12|hsa:55785:FGD6|hsa:55787:TXLNG|hsa:55291:PPP6R3|hsa:5575:PRKAR1B|hsa:5378:PMS1|hsa:57623:ZFAT|hsa:57563:KLHL8|hsa:10725:NFAT5|hsa:548…	http://amigo.geneontology.org/amigo/term/GO:0044424
intracellular	cellular_component	GO:0005622	31	13775	5.58758e-11	1.88376e-08	hsa:2186:BPTF|hsa:29766:TMOD3|hsa:7776:ZNF236|hsa:1793:DOCK1|hsa:23087:TRIM35|hsa:4076:CAPRIN1|hsa:54467:ANKIB1|hsa:2321:FLT1|hsa:2060:EPS15|hsa:1106:CHD2|hsa:84869:CBR4|hsa:57591:MKL1|hsa:23362:PSD3|hsa:10905:MAN1A2|hsa:51366:UBR5|hsa:8243:SMC1A|hsa:23365:ARHGEF12|hsa:55785:FGD6|hsa:55787:TXLNG|hsa:55291:PPP6R3|hsa:5575:PRKAR1B|hsa:5378:PMS1|hsa:57623:ZFAT|hsa:57563:KLHL8|hsa:10725:NFAT5|hsa:548…	http://amigo.geneontology.org/amigo/term/GO:0005622
organelle	cellular_component	GO:0043226	30	12692	6.94601e-11	1.88376e-08	hsa:2186:BPTF|hsa:29766:TMOD3|hsa:7776:ZNF236|hsa:1793:DOCK1|hsa:23087:TRIM35|hsa:4076:CAPRIN1|hsa:2321:FLT1|hsa:2060:EPS15|hsa:1106:CHD2|hsa:84869:CBR4|hsa:57591:MKL1|hsa:23362:PSD3|hsa:10905:MAN1A2|hsa:51366:UBR5|hsa:8243:SMC1A|hsa:23365:ARHGEF12|hsa:55785:FGD6|hsa:55787:TXLNG|hsa:55291:PPP6R3|hsa:5575:PRKAR1B|hsa:5378:PMS1|hsa:57623:ZFAT|hsa:57563:KLHL8|hsa:10725:NFAT5|hsa:54888:NSUN2|hsa:2360…	http://amigo.geneontology.org/amigo/term/GO:0043226
macromolecule metabolic process	biological_process	GO:0043170	25	8738	6.22593e-10	1.40706e-07	hsa:2186:BPTF|hsa:7776:ZNF236|hsa:54467:ANKIB1|hsa:4076:CAPRIN1|hsa:171019:ADAMTS19|hsa:2321:FLT1|hsa:1106:CHD2|hsa:57591:MKL1|hsa:57563:KLHL8|hsa:51366:UBR5|hsa:8243:SMC1A|hsa:55787:TXLNG|hsa:5069:PAPPA|hsa:55291:PPP6R3|hsa:5575:PRKAR1B|hsa:5378:PMS1|hsa:57623:ZFAT|hsa:10905:MAN1A2|hsa:10725:NFAT5|hsa:54888:NSUN2|hsa:23607:CD2AP|hsa:29068:ZBTB44|hsa:7690:ZNF131|hsa:54454:ATAD2B|hsa:6311:ATXN2	http://amigo.geneontology.org/amigo/term/GO:0043170
intracellular organelle	cellular_component	GO:0043229	28	11680	8.47071e-10	1.54945e-07	hsa:2186:BPTF|hsa:29766:TMOD3|hsa:7776:ZNF236|hsa:1793:DOCK1|hsa:23087:TRIM35|hsa:4076:CAPRIN1|hsa:2321:FLT1|hsa:2060:EPS15|hsa:1106:CHD2|hsa:84869:CBR4|hsa:57591:MKL1|hsa:23362:PSD3|hsa:57563:KLHL8|hsa:51366:UBR5|hsa:8243:SMC1A|hsa:55785:FGD6|hsa:55787:TXLNG|hsa:55291:PPP6R3|hsa:5378:PMS1|hsa:57623:ZFAT|hsa:10905:MAN1A2|hsa:10725:NFAT5|hsa:54888:NSUN2|hsa:23607:CD2AP|hsa:29068:ZBTB44|hsa:7690:ZN…	http://amigo.geneontology.org/amigo/term/GO:0043229
cellular macromolecule metabolic process	biological_process	GO:0044260	24	8101	1.02628e-09	1.54945e-07	hsa:2186:BPTF|hsa:7776:ZNF236|hsa:4076:CAPRIN1|hsa:54467:ANKIB1|hsa:2321:FLT1|hsa:1106:CHD2|hsa:57591:MKL1|hsa:57563:KLHL8|hsa:51366:UBR5|hsa:8243:SMC1A|hsa:55787:TXLNG|hsa:5069:PAPPA|hsa:55291:PPP6R3|hsa:5575:PRKAR1B|hsa:5378:PMS1|hsa:57623:ZFAT|hsa:10905:MAN1A2|hsa:10725:NFAT5|hsa:54888:NSUN2|hsa:23607:CD2AP|hsa:29068:ZBTB44|hsa:7690:ZNF131|hsa:54454:ATAD2B|hsa:6311:ATXN2	http://amigo.geneontology.org/amigo/term/GO:0044260
primary metabolic process	biological_process	GO:0044238	26	9824	1.02839e-09	1.54945e-07	hsa:2186:BPTF|hsa:7776:ZNF236|hsa:54467:ANKIB1|hsa:4076:CAPRIN1|hsa:171019:ADAMTS19|hsa:2321:FLT1|hsa:1106:CHD2|hsa:84869:CBR4|hsa:57591:MKL1|hsa:57563:KLHL8|hsa:51366:UBR5|hsa:8243:SMC1A|hsa:55787:TXLNG|hsa:5069:PAPPA|hsa:55291:PPP6R3|hsa:5575:PRKAR1B|hsa:5378:PMS1|hsa:57623:ZFAT|hsa:10905:MAN1A2|hsa:10725:NFAT5|hsa:54888:NSUN2|hsa:23607:CD2AP|hsa:29068:ZBTB44|hsa:7690:ZNF131|hsa:54454:ATAD2B|hs…	http://amigo.geneontology.org/amigo/term/GO:0044238
regulation of cellular process	biological_process	GO:0050794	26	9997	1.54016e-09	2.08846e-07	hsa:2186:BPTF|hsa:29766:TMOD3|hsa:7776:ZNF236|hsa:1793:DOCK1|hsa:23087:TRIM35|hsa:4076:CAPRIN1|hsa:54467:ANKIB1|hsa:2321:FLT1|hsa:2060:EPS15|hsa:1106:CHD2|hsa:57591:MKL1|hsa:23362:PSD3|hsa:8243:SMC1A|hsa:23365:ARHGEF12|hsa:55785:FGD6|hsa:55787:TXLNG|hsa:55291:PPP6R3|hsa:5575:PRKAR1B|hsa:57623:ZFAT|hsa:51366:UBR5|hsa:10725:NFAT5|hsa:23607:CD2AP|hsa:29068:ZBTB44|hsa:7690:ZNF131|hsa:54454:ATAD2B|hsa…	http://amigo.geneontology.org/amigo/term/GO:0050794
cell part	cellular_component	GO:0044464	31	15776	2.74963e-09	3.03693e-07	hsa:2186:BPTF|hsa:29766:TMOD3|hsa:7776:ZNF236|hsa:1793:DOCK1|hsa:23087:TRIM35|hsa:4076:CAPRIN1|hsa:54467:ANKIB1|hsa:2321:FLT1|hsa:2060:EPS15|hsa:1106:CHD2|hsa:84869:CBR4|hsa:57591:MKL1|hsa:23362:PSD3|hsa:10905:MAN1A2|hsa:51366:UBR5|hsa:8243:SMC1A|hsa:23365:ARHGEF12|hsa:55785:FGD6|hsa:55787:TXLNG|hsa:55291:PPP6R3|hsa:5575:PRKAR1B|hsa:5378:PMS1|hsa:57623:ZFAT|hsa:57563:KLHL8|hsa:10725:NFAT5|hsa:548…	http://amigo.geneontology.org/amigo/term/GO:0044464
cell	cellular_component	GO:0005623	31	15802	2.88163e-09	3.03693e-07	hsa:2186:BPTF|hsa:29766:TMOD3|hsa:7776:ZNF236|hsa:1793:DOCK1|hsa:23087:TRIM35|hsa:4076:CAPRIN1|hsa:54467:ANKIB1|hsa:2321:FLT1|hsa:2060:EPS15|hsa:1106:CHD2|hsa:84869:CBR4|hsa:57591:MKL1|hsa:23362:PSD3|hsa:10905:MAN1A2|hsa:51366:UBR5|hsa:8243:SMC1A|hsa:23365:ARHGEF12|hsa:55785:FGD6|hsa:55787:TXLNG|hsa:55291:PPP6R3|hsa:5575:PRKAR1B|hsa:5378:PMS1|hsa:57623:ZFAT|hsa:57563:KLHL8|hsa:10725:NFAT5|hsa:548…	http://amigo.geneontology.org/amigo/term/GO:0005623
organic substance metabolic process	biological_process	GO:0071704	26	10277	2.91151e-09	3.03693e-07	hsa:2186:BPTF|hsa:7776:ZNF236|hsa:54467:ANKIB1|hsa:4076:CAPRIN1|hsa:171019:ADAMTS19|hsa:2321:FLT1|hsa:1106:CHD2|hsa:84869:CBR4|hsa:57591:MKL1|hsa:57563:KLHL8|hsa:51366:UBR5|hsa:8243:SMC1A|hsa:55787:TXLNG|hsa:5069:PAPPA|hsa:55291:PPP6R3|hsa:5575:PRKAR1B|hsa:5378:PMS1|hsa:57623:ZFAT|hsa:10905:MAN1A2|hsa:10725:NFAT5|hsa:54888:NSUN2|hsa:23607:CD2AP|hsa:29068:ZBTB44|hsa:7690:ZNF131|hsa:54454:ATAD2B|hs…	http://amigo.geneontology.org/amigo/term/GO:0071704
regulation of biological process	biological_process	GO:0050789	26	10509	4.86043e-09	4.70767e-07	hsa:2186:BPTF|hsa:29766:TMOD3|hsa:7776:ZNF236|hsa:1793:DOCK1|hsa:23087:TRIM35|hsa:4076:CAPRIN1|hsa:54467:ANKIB1|hsa:2321:FLT1|hsa:2060:EPS15|hsa:1106:CHD2|hsa:57591:MKL1|hsa:23362:PSD3|hsa:8243:SMC1A|hsa:23365:ARHGEF12|hsa:55785:FGD6|hsa:55787:TXLNG|hsa:55291:PPP6R3|hsa:5575:PRKAR1B|hsa:57623:ZFAT|hsa:51366:UBR5|hsa:10725:NFAT5|hsa:23607:CD2AP|hsa:29068:ZBTB44|hsa:7690:ZNF131|hsa:54454:ATAD2B|hsa…	http://amigo.geneontology.org/amigo/term/GO:0050789
metabolic process	biological_process	GO:0008152	26	10642	6.48145e-09	5.85923e-07	hsa:2186:BPTF|hsa:7776:ZNF236|hsa:54467:ANKIB1|hsa:4076:CAPRIN1|hsa:171019:ADAMTS19|hsa:2321:FLT1|hsa:1106:CHD2|hsa:84869:CBR4|hsa:57591:MKL1|hsa:57563:KLHL8|hsa:51366:UBR5|hsa:8243:SMC1A|hsa:55787:TXLNG|hsa:5069:PAPPA|hsa:55291:PPP6R3|hsa:5575:PRKAR1B|hsa:5378:PMS1|hsa:57623:ZFAT|hsa:10905:MAN1A2|hsa:10725:NFAT5|hsa:54888:NSUN2|hsa:23607:CD2AP|hsa:29068:ZBTB44|hsa:7690:ZNF131|hsa:54454:ATAD2B|hs…	http://amigo.geneontology.org/amigo/term/GO:0008152
single-organism process	Undef	GO:0044699	28	12728	7.27977e-09	6.16961e-07	hsa:2186:BPTF|hsa:285331:CCDC66|hsa:29766:TMOD3|hsa:7776:ZNF236|hsa:1793:DOCK1|hsa:23087:TRIM35|hsa:4076:CAPRIN1|hsa:2321:FLT1|hsa:2060:EPS15|hsa:1106:CHD2|hsa:84869:CBR4|hsa:22998:LIMCH1|hsa:57591:MKL1|hsa:23362:PSD3|hsa:51366:UBR5|hsa:8243:SMC1A|hsa:23365:ARHGEF12|hsa:55785:FGD6|hsa:55787:TXLNG|hsa:55291:PPP6R3|hsa:5575:PRKAR1B|hsa:57623:ZFAT|hsa:10905:MAN1A2|hsa:10725:NFAT5|hsa:54888:NSUN2|hsa…	http://amigo.geneontology.org/amigo/term/GO:0044699
cellular metabolic process	biological_process	GO:0044237	25	9846	8.69578e-09	6.93616e-07	hsa:2186:BPTF|hsa:7776:ZNF236|hsa:4076:CAPRIN1|hsa:54467:ANKIB1|hsa:2321:FLT1|hsa:1106:CHD2|hsa:84869:CBR4|hsa:57591:MKL1|hsa:57563:KLHL8|hsa:51366:UBR5|hsa:8243:SMC1A|hsa:55787:TXLNG|hsa:5069:PAPPA|hsa:55291:PPP6R3|hsa:5575:PRKAR1B|hsa:5378:PMS1|hsa:57623:ZFAT|hsa:10905:MAN1A2|hsa:10725:NFAT5|hsa:54888:NSUN2|hsa:23607:CD2AP|hsa:29068:ZBTB44|hsa:7690:ZNF131|hsa:54454:ATAD2B|hsa:6311:ATXN2	http://amigo.geneontology.org/amigo/term/GO:0044237
biological regulation	biological_process	GO:0065007	26	11110	1.7268e-08	1.30086e-06	hsa:2186:BPTF|hsa:29766:TMOD3|hsa:7776:ZNF236|hsa:1793:DOCK1|hsa:23087:TRIM35|hsa:4076:CAPRIN1|hsa:54467:ANKIB1|hsa:2321:FLT1|hsa:2060:EPS15|hsa:1106:CHD2|hsa:57591:MKL1|hsa:23362:PSD3|hsa:8243:SMC1A|hsa:23365:ARHGEF12|hsa:55785:FGD6|hsa:55787:TXLNG|hsa:55291:PPP6R3|hsa:5575:PRKAR1B|hsa:57623:ZFAT|hsa:51366:UBR5|hsa:10725:NFAT5|hsa:23607:CD2AP|hsa:29068:ZBTB44|hsa:7690:ZNF131|hsa:54454:ATAD2B|hsa…	http://amigo.geneontology.org/amigo/term/GO:0065007
single-organism cellular process	Undef	GO:0044763	26	11494	3.72167e-08	2.6561e-06	hsa:285331:CCDC66|hsa:29766:TMOD3|hsa:7776:ZNF236|hsa:1793:DOCK1|hsa:23087:TRIM35|hsa:4076:CAPRIN1|hsa:2321:FLT1|hsa:2060:EPS15|hsa:1106:CHD2|hsa:84869:CBR4|hsa:22998:LIMCH1|hsa:57591:MKL1|hsa:23362:PSD3|hsa:51366:UBR5|hsa:8243:SMC1A|hsa:23365:ARHGEF12|hsa:55785:FGD6|hsa:55787:TXLNG|hsa:55291:PPP6R3|hsa:57623:ZFAT|hsa:10905:MAN1A2|hsa:10725:NFAT5|hsa:54888:NSUN2|hsa:23607:CD2AP|hsa:54454:ATAD2B|h…	http://amigo.geneontology.org/amigo/term/GO:0044763
intracellular membrane-bounded organelle	cellular_component	GO:0043231	25	10674	5.01162e-08	3.39788e-06	hsa:2186:BPTF|hsa:7776:ZNF236|hsa:1793:DOCK1|hsa:23087:TRIM35|hsa:2321:FLT1|hsa:2060:EPS15|hsa:1106:CHD2|hsa:84869:CBR4|hsa:57591:MKL1|hsa:57563:KLHL8|hsa:51366:UBR5|hsa:8243:SMC1A|hsa:55785:FGD6|hsa:55787:TXLNG|hsa:55291:PPP6R3|hsa:5378:PMS1|hsa:57623:ZFAT|hsa:10905:MAN1A2|hsa:10725:NFAT5|hsa:54888:NSUN2|hsa:23607:CD2AP|hsa:29068:ZBTB44|hsa:7690:ZNF131|hsa:54454:ATAD2B|hsa:6311:ATXN2	http://amigo.geneontology.org/amigo/term/GO:0043231
membrane-bounded organelle	cellular_component	GO:0043227	26	11806	6.79114e-08	4.38513e-06	hsa:2186:BPTF|hsa:7776:ZNF236|hsa:1793:DOCK1|hsa:23087:TRIM35|hsa:2321:FLT1|hsa:2060:EPS15|hsa:1106:CHD2|hsa:84869:CBR4|hsa:57591:MKL1|hsa:57563:KLHL8|hsa:51366:UBR5|hsa:8243:SMC1A|hsa:23365:ARHGEF12|hsa:55785:FGD6|hsa:55787:TXLNG|hsa:55291:PPP6R3|hsa:5378:PMS1|hsa:57623:ZFAT|hsa:10905:MAN1A2|hsa:10725:NFAT5|hsa:54888:NSUN2|hsa:23607:CD2AP|hsa:29068:ZBTB44|hsa:7690:ZNF131|hsa:54454:ATAD2B|hsa:631…	http://amigo.geneontology.org/amigo/term/GO:0043227
nucleus	cellular_component	GO:0005634	20	6803	1.0721e-07	6.60805e-06	hsa:8243:SMC1A|hsa:2186:BPTF|hsa:1106:CHD2|hsa:10725:NFAT5|hsa:55787:TXLNG|hsa:7776:ZNF236|hsa:51366:UBR5|hsa:1793:DOCK1|hsa:54888:NSUN2|hsa:57591:MKL1|hsa:23087:TRIM35|hsa:23607:CD2AP|hsa:29068:ZBTB44|hsa:55291:PPP6R3|hsa:5378:PMS1|hsa:7690:ZNF131|hsa:54454:ATAD2B|hsa:57623:ZFAT|hsa:6311:ATXN2|hsa:57563:KLHL8	http://amigo.geneontology.org/amigo/term/GO:0005634
regulation of primary metabolic process	biological_process	GO:0080090	18	5629	2.10752e-07	1.22032e-05	hsa:8243:SMC1A|hsa:2186:BPTF|hsa:1106:CHD2|hsa:10725:NFAT5|hsa:55787:TXLNG|hsa:7776:ZNF236|hsa:57591:MKL1|hsa:29068:ZBTB44|hsa:55291:PPP6R3|hsa:5575:PRKAR1B|hsa:4076:CAPRIN1|hsa:54467:ANKIB1|hsa:7690:ZNF131|hsa:54454:ATAD2B|hsa:57623:ZFAT|hsa:6311:ATXN2|hsa:51366:UBR5|hsa:2321:FLT1	http://amigo.geneontology.org/amigo/term/GO:0080090
regulation of macromolecule metabolic process	biological_process	GO:0060255	18	5638	2.15987e-07	1.22032e-05	hsa:8243:SMC1A|hsa:2186:BPTF|hsa:1106:CHD2|hsa:10725:NFAT5|hsa:55787:TXLNG|hsa:7776:ZNF236|hsa:57591:MKL1|hsa:29068:ZBTB44|hsa:55291:PPP6R3|hsa:5575:PRKAR1B|hsa:4076:CAPRIN1|hsa:54467:ANKIB1|hsa:7690:ZNF131|hsa:54454:ATAD2B|hsa:57623:ZFAT|hsa:6311:ATXN2|hsa:51366:UBR5|hsa:2321:FLT1	http://amigo.geneontology.org/amigo/term/GO:0060255
regulation of cellular metabolic process	biological_process	GO:0031323	18	5685	2.45327e-07	1.33066e-05	hsa:8243:SMC1A|hsa:2186:BPTF|hsa:1106:CHD2|hsa:10725:NFAT5|hsa:55787:TXLNG|hsa:7776:ZNF236|hsa:57591:MKL1|hsa:29068:ZBTB44|hsa:55291:PPP6R3|hsa:5575:PRKAR1B|hsa:4076:CAPRIN1|hsa:54467:ANKIB1|hsa:7690:ZNF131|hsa:54454:ATAD2B|hsa:57623:ZFAT|hsa:6311:ATXN2|hsa:51366:UBR5|hsa:2321:FLT1	http://amigo.geneontology.org/amigo/term/GO:0031323
heterocyclic compound binding	molecular_function	GO:1901363	18	5701	2.56126e-07	1.33579e-05	hsa:8243:SMC1A|hsa:2186:BPTF|hsa:1106:CHD2|hsa:5378:PMS1|hsa:10725:NFAT5|hsa:7776:ZNF236|hsa:54888:NSUN2|hsa:57591:MKL1|hsa:7690:ZNF131|hsa:29068:ZBTB44|hsa:5575:PRKAR1B|hsa:4076:CAPRIN1|hsa:84869:CBR4|hsa:54454:ATAD2B|hsa:57623:ZFAT|hsa:6311:ATXN2|hsa:51366:UBR5|hsa:2321:FLT1	http://amigo.geneontology.org/amigo/term/GO:1901363
organic cyclic compound binding	molecular_function	GO:0097159	18	5780	3.16162e-07	1.58784e-05	hsa:8243:SMC1A|hsa:2186:BPTF|hsa:1106:CHD2|hsa:5378:PMS1|hsa:10725:NFAT5|hsa:7776:ZNF236|hsa:54888:NSUN2|hsa:57591:MKL1|hsa:7690:ZNF131|hsa:29068:ZBTB44|hsa:5575:PRKAR1B|hsa:4076:CAPRIN1|hsa:84869:CBR4|hsa:54454:ATAD2B|hsa:57623:ZFAT|hsa:6311:ATXN2|hsa:51366:UBR5|hsa:2321:FLT1	http://amigo.geneontology.org/amigo/term/GO:0097159
regulation of metabolic process	biological_process	GO:0019222	18	5989	5.42989e-07	2.62962e-05	hsa:8243:SMC1A|hsa:2186:BPTF|hsa:1106:CHD2|hsa:10725:NFAT5|hsa:55787:TXLNG|hsa:7776:ZNF236|hsa:57591:MKL1|hsa:29068:ZBTB44|hsa:55291:PPP6R3|hsa:5575:PRKAR1B|hsa:4076:CAPRIN1|hsa:54467:ANKIB1|hsa:7690:ZNF131|hsa:54454:ATAD2B|hsa:57623:ZFAT|hsa:6311:ATXN2|hsa:51366:UBR5|hsa:2321:FLT1	http://amigo.geneontology.org/amigo/term/GO:0019222
organelle organization	biological_process	GO:0006996	14	3604	9.42485e-07	4.40693e-05	hsa:8243:SMC1A|hsa:2060:EPS15|hsa:1106:CHD2|hsa:29766:TMOD3|hsa:2186:BPTF|hsa:22998:LIMCH1|hsa:1793:DOCK1|hsa:54888:NSUN2|hsa:23607:CD2AP|hsa:55785:FGD6|hsa:55291:PPP6R3|hsa:54454:ATAD2B|hsa:6311:ATXN2|hsa:51366:UBR5	http://amigo.geneontology.org/amigo/term/GO:0006996
cytoplasm	cellular_component	GO:0005737	23	10469	1.22555e-06	5.53949e-05	hsa:2186:BPTF|hsa:29766:TMOD3|hsa:1793:DOCK1|hsa:23087:TRIM35|hsa:4076:CAPRIN1|hsa:54467:ANKIB1|hsa:2321:FLT1|hsa:2060:EPS15|hsa:84869:CBR4|hsa:57591:MKL1|hsa:10905:MAN1A2|hsa:8243:SMC1A|hsa:23365:ARHGEF12|hsa:55785:FGD6|hsa:55787:TXLNG|hsa:55291:PPP6R3|hsa:5575:PRKAR1B|hsa:57623:ZFAT|hsa:51366:UBR5|hsa:10725:NFAT5|hsa:54888:NSUN2|hsa:23607:CD2AP|hsa:6311:ATXN2	http://amigo.geneontology.org/amigo/term/GO:0005737
protein binding	molecular_function	GO:0005515	23	10621	1.60995e-06	7.04224e-05	hsa:2186:BPTF|hsa:29766:TMOD3|hsa:1793:DOCK1|hsa:54467:ANKIB1|hsa:2321:FLT1|hsa:2060:EPS15|hsa:1106:CHD2|hsa:84869:CBR4|hsa:22998:LIMCH1|hsa:57591:MKL1|hsa:8243:SMC1A|hsa:23365:ARHGEF12|hsa:55785:FGD6|hsa:55787:TXLNG|hsa:55291:PPP6R3|hsa:5575:PRKAR1B|hsa:51366:UBR5|hsa:10725:NFAT5|hsa:23607:CD2AP|hsa:29068:ZBTB44|hsa:7690:ZNF131|hsa:54454:ATAD2B|hsa:6311:ATXN2	http://amigo.geneontology.org/amigo/term/GO:0005515
nuclear part	cellular_component	GO:0044428	14	3872	2.22479e-06	9.42756e-05	hsa:8243:SMC1A|hsa:2186:BPTF|hsa:1106:CHD2|hsa:10725:NFAT5|hsa:55787:TXLNG|hsa:51366:UBR5|hsa:1793:DOCK1|hsa:54888:NSUN2|hsa:57591:MKL1|hsa:23607:CD2AP|hsa:55291:PPP6R3|hsa:5378:PMS1|hsa:6311:ATXN2|hsa:57563:KLHL8	http://amigo.geneontology.org/amigo/term/GO:0044428
nucleic acid binding	molecular_function	GO:0003676	14	3893	2.37259e-06	9.74917e-05	hsa:8243:SMC1A|hsa:2186:BPTF|hsa:1106:CHD2|hsa:5378:PMS1|hsa:10725:NFAT5|hsa:7776:ZNF236|hsa:54888:NSUN2|hsa:57591:MKL1|hsa:29068:ZBTB44|hsa:4076:CAPRIN1|hsa:7690:ZNF131|hsa:57623:ZFAT|hsa:6311:ATXN2|hsa:51366:UBR5	http://amigo.geneontology.org/amigo/term/GO:0003676
metal ion binding	molecular_function	GO:0046872	14	4039	3.66932e-06	0.000146341	hsa:2186:BPTF|hsa:2060:EPS15|hsa:55785:FGD6|hsa:7776:ZNF236|hsa:22998:LIMCH1|hsa:23087:TRIM35|hsa:5069:PAPPA|hsa:171019:ADAMTS19|hsa:29068:ZBTB44|hsa:51366:UBR5|hsa:54467:ANKIB1|hsa:7690:ZNF131|hsa:57623:ZFAT|hsa:10905:MAN1A2	http://amigo.geneontology.org/amigo/term/GO:0046872
cation binding	molecular_function	GO:0043169	14	4078	4.10947e-06	0.000159213	hsa:2186:BPTF|hsa:2060:EPS15|hsa:55785:FGD6|hsa:7776:ZNF236|hsa:22998:LIMCH1|hsa:23087:TRIM35|hsa:5069:PAPPA|hsa:171019:ADAMTS19|hsa:29068:ZBTB44|hsa:51366:UBR5|hsa:54467:ANKIB1|hsa:7690:ZNF131|hsa:57623:ZFAT|hsa:10905:MAN1A2	http://amigo.geneontology.org/amigo/term/GO:0043169
nuclear lumen	cellular_component	GO:0031981	13	3510	4.57061e-06	0.00017216	hsa:8243:SMC1A|hsa:2186:BPTF|hsa:1106:CHD2|hsa:10725:NFAT5|hsa:51366:UBR5|hsa:1793:DOCK1|hsa:54888:NSUN2|hsa:57591:MKL1|hsa:23607:CD2AP|hsa:55291:PPP6R3|hsa:5378:PMS1|hsa:6311:ATXN2|hsa:57563:KLHL8	http://amigo.geneontology.org/amigo/term/GO:0031981
ion binding	molecular_function	GO:0043167	14	4228	6.27877e-06	0.000230108	hsa:2186:BPTF|hsa:2060:EPS15|hsa:55785:FGD6|hsa:7776:ZNF236|hsa:22998:LIMCH1|hsa:23087:TRIM35|hsa:5069:PAPPA|hsa:171019:ADAMTS19|hsa:29068:ZBTB44|hsa:51366:UBR5|hsa:54467:ANKIB1|hsa:7690:ZNF131|hsa:57623:ZFAT|hsa:10905:MAN1A2	http://amigo.geneontology.org/amigo/term/GO:0043167
cytoplasmic part	cellular_component	GO:0044444	19	7901	6.82944e-06	0.000241034	hsa:8243:SMC1A|hsa:2060:EPS15|hsa:23365:ARHGEF12|hsa:55785:FGD6|hsa:29766:TMOD3|hsa:2186:BPTF|hsa:55787:TXLNG|hsa:84869:CBR4|hsa:1793:DOCK1|hsa:54888:NSUN2|hsa:57591:MKL1|hsa:23607:CD2AP|hsa:55291:PPP6R3|hsa:5575:PRKAR1B|hsa:4076:CAPRIN1|hsa:57623:ZFAT|hsa:6311:ATXN2|hsa:10905:MAN1A2|hsa:2321:FLT1	http://amigo.geneontology.org/amigo/term/GO:0044444
regulation of nitrogen compound metabolic process	biological_process	GO:0051171	14	4264	6.93238e-06	0.000241034	hsa:8243:SMC1A|hsa:2186:BPTF|hsa:1106:CHD2|hsa:10725:NFAT5|hsa:55787:TXLNG|hsa:7776:ZNF236|hsa:57591:MKL1|hsa:29068:ZBTB44|hsa:4076:CAPRIN1|hsa:7690:ZNF131|hsa:54454:ATAD2B|hsa:57623:ZFAT|hsa:6311:ATXN2|hsa:51366:UBR5	http://amigo.geneontology.org/amigo/term/GO:0051171
nucleic acid metabolic process	biological_process	GO:0090304	15	4975	7.95125e-06	0.000269547	hsa:8243:SMC1A|hsa:2186:BPTF|hsa:1106:CHD2|hsa:10725:NFAT5|hsa:55787:TXLNG|hsa:7776:ZNF236|hsa:54888:NSUN2|hsa:57591:MKL1|hsa:29068:ZBTB44|hsa:5378:PMS1|hsa:7690:ZNF131|hsa:54454:ATAD2B|hsa:57623:ZFAT|hsa:6311:ATXN2|hsa:51366:UBR5	http://amigo.geneontology.org/amigo/term/GO:0090304
intracellular organelle lumen	cellular_component	GO:0070013	14	4356	8.88825e-06	0.000281038	hsa:8243:SMC1A|hsa:2186:BPTF|hsa:1106:CHD2|hsa:10725:NFAT5|hsa:51366:UBR5|hsa:84869:CBR4|hsa:1793:DOCK1|hsa:54888:NSUN2|hsa:57591:MKL1|hsa:23607:CD2AP|hsa:55291:PPP6R3|hsa:5378:PMS1|hsa:6311:ATXN2|hsa:57563:KLHL8	http://amigo.geneontology.org/amigo/term/GO:0070013
membrane-enclosed lumen	cellular_component	GO:0031974	14	4357	8.91198e-06	0.000281038	hsa:8243:SMC1A|hsa:2186:BPTF|hsa:1106:CHD2|hsa:10725:NFAT5|hsa:51366:UBR5|hsa:84869:CBR4|hsa:1793:DOCK1|hsa:54888:NSUN2|hsa:57591:MKL1|hsa:23607:CD2AP|hsa:55291:PPP6R3|hsa:5378:PMS1|hsa:6311:ATXN2|hsa:57563:KLHL8	http://amigo.geneontology.org/amigo/term/GO:0031974
organelle lumen	cellular_component	GO:0043233	14	4357	8.91198e-06	0.000281038	hsa:8243:SMC1A|hsa:2186:BPTF|hsa:1106:CHD2|hsa:10725:NFAT5|hsa:51366:UBR5|hsa:84869:CBR4|hsa:1793:DOCK1|hsa:54888:NSUN2|hsa:57591:MKL1|hsa:23607:CD2AP|hsa:55291:PPP6R3|hsa:5378:PMS1|hsa:6311:ATXN2|hsa:57563:KLHL8	http://amigo.geneontology.org/amigo/term/GO:0043233
positive regulation of biological process	biological_process	GO:0048518	15	5067	9.96605e-06	0.000307136	hsa:2186:BPTF|hsa:10725:NFAT5|hsa:23365:ARHGEF12|hsa:29766:TMOD3|hsa:1793:DOCK1|hsa:57591:MKL1|hsa:23087:TRIM35|hsa:23607:CD2AP|hsa:5575:PRKAR1B|hsa:4076:CAPRIN1|hsa:54467:ANKIB1|hsa:54454:ATAD2B|hsa:57623:ZFAT|hsa:51366:UBR5|hsa:2321:FLT1	http://amigo.geneontology.org/amigo/term/GO:0048518
organelle part	cellular_component	GO:0044422	19	8165	1.12648e-05	0.000339445	hsa:8243:SMC1A|hsa:2060:EPS15|hsa:1106:CHD2|hsa:29766:TMOD3|hsa:2186:BPTF|hsa:10725:NFAT5|hsa:55787:TXLNG|hsa:84869:CBR4|hsa:51366:UBR5|hsa:1793:DOCK1|hsa:54888:NSUN2|hsa:57591:MKL1|hsa:23607:CD2AP|hsa:10905:MAN1A2|hsa:55291:PPP6R3|hsa:5575:PRKAR1B|hsa:5378:PMS1|hsa:6311:ATXN2|hsa:57563:KLHL8	http://amigo.geneontology.org/amigo/term/GO:0044422
cellular component organization	biological_process	GO:0016043	16	5863	1.22282e-05	0.000360465	hsa:8243:SMC1A|hsa:2060:EPS15|hsa:1106:CHD2|hsa:29766:TMOD3|hsa:2186:BPTF|hsa:84869:CBR4|hsa:22998:LIMCH1|hsa:1793:DOCK1|hsa:54888:NSUN2|hsa:23607:CD2AP|hsa:55785:FGD6|hsa:55291:PPP6R3|hsa:4076:CAPRIN1|hsa:54454:ATAD2B|hsa:6311:ATXN2|hsa:51366:UBR5	http://amigo.geneontology.org/amigo/term/GO:0016043
regulation of cellular macromolecule biosynthetic process	biological_process	GO:2000112	13	3865	1.31014e-05	0.000377989	hsa:8243:SMC1A|hsa:2186:BPTF|hsa:1106:CHD2|hsa:10725:NFAT5|hsa:55787:TXLNG|hsa:7776:ZNF236|hsa:57591:MKL1|hsa:29068:ZBTB44|hsa:4076:CAPRIN1|hsa:7690:ZNF131|hsa:54454:ATAD2B|hsa:57623:ZFAT|hsa:6311:ATXN2	http://amigo.geneontology.org/amigo/term/GO:2000112
cellular component organization or biogenesis	biological_process	GO:0071840	16	6012	1.69086e-05	0.000477668	hsa:8243:SMC1A|hsa:2060:EPS15|hsa:1106:CHD2|hsa:29766:TMOD3|hsa:2186:BPTF|hsa:84869:CBR4|hsa:22998:LIMCH1|hsa:1793:DOCK1|hsa:54888:NSUN2|hsa:23607:CD2AP|hsa:55785:FGD6|hsa:55291:PPP6R3|hsa:4076:CAPRIN1|hsa:54454:ATAD2B|hsa:6311:ATXN2|hsa:51366:UBR5	http://amigo.geneontology.org/amigo/term/GO:0071840
regulation of macromolecule biosynthetic process	biological_process	GO:0010556	13	3978	1.78794e-05	0.000494784	hsa:8243:SMC1A|hsa:2186:BPTF|hsa:1106:CHD2|hsa:10725:NFAT5|hsa:55787:TXLNG|hsa:7776:ZNF236|hsa:57591:MKL1|hsa:29068:ZBTB44|hsa:4076:CAPRIN1|hsa:7690:ZNF131|hsa:54454:ATAD2B|hsa:57623:ZFAT|hsa:6311:ATXN2	http://amigo.geneontology.org/amigo/term/GO:0010556
macromolecular complex subunit organization	biological_process	GO:0043933	10	2348	2.44334e-05	0.000662633	hsa:2186:BPTF|hsa:2060:EPS15|hsa:1106:CHD2|hsa:29766:TMOD3|hsa:84869:CBR4|hsa:23607:CD2AP|hsa:55291:PPP6R3|hsa:54454:ATAD2B|hsa:6311:ATXN2|hsa:51366:UBR5	http://amigo.geneontology.org/amigo/term/GO:0043933
cellular nitrogen compound metabolic process	biological_process	GO:0034641	16	6259	2.83062e-05	0.000732675	hsa:8243:SMC1A|hsa:2186:BPTF|hsa:1106:CHD2|hsa:5378:PMS1|hsa:10725:NFAT5|hsa:55787:TXLNG|hsa:7776:ZNF236|hsa:54888:NSUN2|hsa:57591:MKL1|hsa:29068:ZBTB44|hsa:4076:CAPRIN1|hsa:7690:ZNF131|hsa:54454:ATAD2B|hsa:57623:ZFAT|hsa:6311:ATXN2|hsa:51366:UBR5	http://amigo.geneontology.org/amigo/term/GO:0034641
cellular macromolecule biosynthetic process	biological_process	GO:0034645	14	4820	2.84102e-05	0.000732675	hsa:8243:SMC1A|hsa:2186:BPTF|hsa:1106:CHD2|hsa:10725:NFAT5|hsa:55787:TXLNG|hsa:7776:ZNF236|hsa:57591:MKL1|hsa:29068:ZBTB44|hsa:4076:CAPRIN1|hsa:7690:ZNF131|hsa:54454:ATAD2B|hsa:57623:ZFAT|hsa:6311:ATXN2|hsa:10905:MAN1A2	http://amigo.geneontology.org/amigo/term/GO:0034645
regulation of cellular biosynthetic process	biological_process	GO:0031326	13	4157	2.8637e-05	0.000732675	hsa:8243:SMC1A|hsa:2186:BPTF|hsa:1106:CHD2|hsa:10725:NFAT5|hsa:55787:TXLNG|hsa:7776:ZNF236|hsa:57591:MKL1|hsa:29068:ZBTB44|hsa:4076:CAPRIN1|hsa:7690:ZNF131|hsa:54454:ATAD2B|hsa:57623:ZFAT|hsa:6311:ATXN2	http://amigo.geneontology.org/amigo/term/GO:0031326
nucleoplasm	cellular_component	GO:0005654	11	2949	2.95211e-05	0.000741307	hsa:8243:SMC1A|hsa:2186:BPTF|hsa:1106:CHD2|hsa:10725:NFAT5|hsa:51366:UBR5|hsa:1793:DOCK1|hsa:57591:MKL1|hsa:54888:NSUN2|hsa:55291:PPP6R3|hsa:6311:ATXN2|hsa:57563:KLHL8	http://amigo.geneontology.org/amigo/term/GO:0005654
regulation of biosynthetic process	biological_process	GO:0009889	13	4212	3.29317e-05	0.000799215	hsa:8243:SMC1A|hsa:2186:BPTF|hsa:1106:CHD2|hsa:10725:NFAT5|hsa:55787:TXLNG|hsa:7776:ZNF236|hsa:57591:MKL1|hsa:29068:ZBTB44|hsa:4076:CAPRIN1|hsa:7690:ZNF131|hsa:54454:ATAD2B|hsa:57623:ZFAT|hsa:6311:ATXN2	http://amigo.geneontology.org/amigo/term/GO:0009889
nucleobase-containing compound metabolic process	biological_process	GO:0006139	15	5592	3.30059e-05	0.000799215	hsa:8243:SMC1A|hsa:2186:BPTF|hsa:1106:CHD2|hsa:10725:NFAT5|hsa:55787:TXLNG|hsa:7776:ZNF236|hsa:54888:NSUN2|hsa:57591:MKL1|hsa:29068:ZBTB44|hsa:5378:PMS1|hsa:7690:ZNF131|hsa:54454:ATAD2B|hsa:57623:ZFAT|hsa:6311:ATXN2|hsa:51366:UBR5	http://amigo.geneontology.org/amigo/term/GO:0006139
intracellular organelle part	cellular_component	GO:0044446	18	7986	3.6725e-05	0.000873668	hsa:8243:SMC1A|hsa:2060:EPS15|hsa:1106:CHD2|hsa:29766:TMOD3|hsa:2186:BPTF|hsa:10725:NFAT5|hsa:55787:TXLNG|hsa:84869:CBR4|hsa:51366:UBR5|hsa:1793:DOCK1|hsa:54888:NSUN2|hsa:57591:MKL1|hsa:23607:CD2AP|hsa:10905:MAN1A2|hsa:55291:PPP6R3|hsa:5378:PMS1|hsa:6311:ATXN2|hsa:57563:KLHL8	http://amigo.geneontology.org/amigo/term/GO:0044446
macromolecule biosynthetic process	biological_process	GO:0009059	14	4981	4.11711e-05	0.000962553	hsa:8243:SMC1A|hsa:2186:BPTF|hsa:1106:CHD2|hsa:10725:NFAT5|hsa:55787:TXLNG|hsa:7776:ZNF236|hsa:57591:MKL1|hsa:29068:ZBTB44|hsa:4076:CAPRIN1|hsa:7690:ZNF131|hsa:54454:ATAD2B|hsa:57623:ZFAT|hsa:6311:ATXN2|hsa:10905:MAN1A2	http://amigo.geneontology.org/amigo/term/GO:0009059
heterocycle metabolic process	biological_process	GO:0046483	15	5717	4.2986e-05	0.000979624	hsa:8243:SMC1A|hsa:2186:BPTF|hsa:1106:CHD2|hsa:10725:NFAT5|hsa:55787:TXLNG|hsa:7776:ZNF236|hsa:54888:NSUN2|hsa:57591:MKL1|hsa:29068:ZBTB44|hsa:5378:PMS1|hsa:7690:ZNF131|hsa:54454:ATAD2B|hsa:57623:ZFAT|hsa:6311:ATXN2|hsa:51366:UBR5	http://amigo.geneontology.org/amigo/term/GO:0046483
response to stimulus	biological_process	GO:0050896	18	8081	4.33462e-05	0.000979624	hsa:8243:SMC1A|hsa:2060:EPS15|hsa:23365:ARHGEF12|hsa:1106:CHD2|hsa:2186:BPTF|hsa:10725:NFAT5|hsa:7776:ZNF236|hsa:1793:DOCK1|hsa:57591:MKL1|hsa:23087:TRIM35|hsa:23607:CD2AP|hsa:23362:PSD3|hsa:285331:CCDC66|hsa:5575:PRKAR1B|hsa:5378:PMS1|hsa:55785:FGD6|hsa:51366:UBR5|hsa:2321:FLT1	http://amigo.geneontology.org/amigo/term/GO:0050896
cellular aromatic compound metabolic process	biological_process	GO:0006725	15	5765	4.74821e-05	0.0010555	hsa:8243:SMC1A|hsa:2186:BPTF|hsa:1106:CHD2|hsa:10725:NFAT5|hsa:55787:TXLNG|hsa:7776:ZNF236|hsa:54888:NSUN2|hsa:57591:MKL1|hsa:29068:ZBTB44|hsa:5378:PMS1|hsa:7690:ZNF131|hsa:54454:ATAD2B|hsa:57623:ZFAT|hsa:6311:ATXN2|hsa:51366:UBR5	http://amigo.geneontology.org/amigo/term/GO:0006725
Rho guanyl-nucleotide exchange factor activity	molecular_function	GO:0005089	3	77	4.88775e-05	0.001069	hsa:23365:ARHGEF12|hsa:1793:DOCK1|hsa:55785:FGD6	http://amigo.geneontology.org/amigo/term/GO:0005089
zinc ion binding	molecular_function	GO:0008270	7	1146	5.56281e-05	0.00119733	hsa:2186:BPTF|hsa:22998:LIMCH1|hsa:23087:TRIM35|hsa:5069:PAPPA|hsa:171019:ADAMTS19|hsa:54467:ANKIB1|hsa:51366:UBR5	http://amigo.geneontology.org/amigo/term/GO:0008270
cellular biosynthetic process	biological_process	GO:0044249	15	5886	6.07295e-05	0.00128671	hsa:8243:SMC1A|hsa:2186:BPTF|hsa:1106:CHD2|hsa:10725:NFAT5|hsa:55787:TXLNG|hsa:7776:ZNF236|hsa:57591:MKL1|hsa:7690:ZNF131|hsa:29068:ZBTB44|hsa:4076:CAPRIN1|hsa:84869:CBR4|hsa:54454:ATAD2B|hsa:57623:ZFAT|hsa:6311:ATXN2|hsa:10905:MAN1A2	http://amigo.geneontology.org/amigo/term/GO:0044249
nitrogen compound metabolic process	biological_process	GO:0006807	16	6685	6.48817e-05	0.00134213	hsa:8243:SMC1A|hsa:2186:BPTF|hsa:1106:CHD2|hsa:5378:PMS1|hsa:10725:NFAT5|hsa:55787:TXLNG|hsa:7776:ZNF236|hsa:54888:NSUN2|hsa:57591:MKL1|hsa:29068:ZBTB44|hsa:4076:CAPRIN1|hsa:7690:ZNF131|hsa:54454:ATAD2B|hsa:57623:ZFAT|hsa:6311:ATXN2|hsa:51366:UBR5	http://amigo.geneontology.org/amigo/term/GO:0006807
protein metabolic process	biological_process	GO:0019538	14	5191	6.53249e-05	0.00134213	hsa:8243:SMC1A|hsa:51366:UBR5|hsa:10905:MAN1A2|hsa:57591:MKL1|hsa:23607:CD2AP|hsa:171019:ADAMTS19|hsa:55291:PPP6R3|hsa:5575:PRKAR1B|hsa:4076:CAPRIN1|hsa:54467:ANKIB1|hsa:5069:PAPPA|hsa:6311:ATXN2|hsa:57563:KLHL8|hsa:2321:FLT1	http://amigo.geneontology.org/amigo/term/GO:0019538
organic cyclic compound metabolic process	biological_process	GO:1901360	15	5932	6.65704e-05	0.0013473	hsa:8243:SMC1A|hsa:2186:BPTF|hsa:1106:CHD2|hsa:10725:NFAT5|hsa:55787:TXLNG|hsa:7776:ZNF236|hsa:54888:NSUN2|hsa:57591:MKL1|hsa:29068:ZBTB44|hsa:5378:PMS1|hsa:7690:ZNF131|hsa:54454:ATAD2B|hsa:57623:ZFAT|hsa:6311:ATXN2|hsa:51366:UBR5	http://amigo.geneontology.org/amigo/term/GO:1901360
cellular response to stimulus	biological_process	GO:0051716	16	6741	7.19829e-05	0.00143542	hsa:8243:SMC1A|hsa:2060:EPS15|hsa:23365:ARHGEF12|hsa:1106:CHD2|hsa:2186:BPTF|hsa:10725:NFAT5|hsa:7776:ZNF236|hsa:1793:DOCK1|hsa:57591:MKL1|hsa:23607:CD2AP|hsa:23362:PSD3|hsa:55785:FGD6|hsa:5575:PRKAR1B|hsa:5378:PMS1|hsa:51366:UBR5|hsa:2321:FLT1	http://amigo.geneontology.org/amigo/term/GO:0051716
organic substance biosynthetic process	biological_process	GO:1901576	15	5991	7.47902e-05	0.001466	hsa:8243:SMC1A|hsa:2186:BPTF|hsa:1106:CHD2|hsa:10725:NFAT5|hsa:55787:TXLNG|hsa:7776:ZNF236|hsa:57591:MKL1|hsa:7690:ZNF131|hsa:29068:ZBTB44|hsa:4076:CAPRIN1|hsa:84869:CBR4|hsa:54454:ATAD2B|hsa:57623:ZFAT|hsa:6311:ATXN2|hsa:10905:MAN1A2	http://amigo.geneontology.org/amigo/term/GO:1901576
positive regulation of cellular process	biological_process	GO:0048522	13	4559	7.56785e-05	0.001466	hsa:2186:BPTF|hsa:10725:NFAT5|hsa:23365:ARHGEF12|hsa:29766:TMOD3|hsa:57591:MKL1|hsa:23087:TRIM35|hsa:5575:PRKAR1B|hsa:4076:CAPRIN1|hsa:54467:ANKIB1|hsa:54454:ATAD2B|hsa:57623:ZFAT|hsa:51366:UBR5|hsa:2321:FLT1	http://amigo.geneontology.org/amigo/term/GO:0048522
multicellular organismal process	biological_process	GO:0032501	16	6781	7.7472e-05	0.00147961	hsa:8243:SMC1A|hsa:2186:BPTF|hsa:285331:CCDC66|hsa:29766:TMOD3|hsa:10725:NFAT5|hsa:55787:TXLNG|hsa:1793:DOCK1|hsa:54888:NSUN2|hsa:23607:CD2AP|hsa:1106:CHD2|hsa:5575:PRKAR1B|hsa:4076:CAPRIN1|hsa:57623:ZFAT|hsa:5069:PAPPA|hsa:10905:MAN1A2|hsa:2321:FLT1	http://amigo.geneontology.org/amigo/term/GO:0032501
macromolecular complex	cellular_component	GO:0032991	13	4606	8.41871e-05	0.00158552	hsa:8243:SMC1A|hsa:2060:EPS15|hsa:54888:NSUN2|hsa:2186:BPTF|hsa:1793:DOCK1|hsa:23607:CD2AP|hsa:5575:PRKAR1B|hsa:4076:CAPRIN1|hsa:54467:ANKIB1|hsa:5378:PMS1|hsa:6311:ATXN2|hsa:57563:KLHL8|hsa:2321:FLT1	http://amigo.geneontology.org/amigo/term/GO:0032991
biosynthetic process	biological_process	GO:0009058	15	6087	9.01025e-05	0.00167368	hsa:8243:SMC1A|hsa:2186:BPTF|hsa:1106:CHD2|hsa:10725:NFAT5|hsa:55787:TXLNG|hsa:7776:ZNF236|hsa:57591:MKL1|hsa:7690:ZNF131|hsa:29068:ZBTB44|hsa:4076:CAPRIN1|hsa:84869:CBR4|hsa:54454:ATAD2B|hsa:57623:ZFAT|hsa:6311:ATXN2|hsa:10905:MAN1A2	http://amigo.geneontology.org/amigo/term/GO:0009058
regulation of nucleobase-containing compound metabolic process	biological_process	GO:0019219	12	3972	9.16473e-05	0.00167937	hsa:8243:SMC1A|hsa:2186:BPTF|hsa:1106:CHD2|hsa:10725:NFAT5|hsa:55787:TXLNG|hsa:7776:ZNF236|hsa:57591:MKL1|hsa:29068:ZBTB44|hsa:7690:ZNF131|hsa:54454:ATAD2B|hsa:57623:ZFAT|hsa:51366:UBR5	http://amigo.geneontology.org/amigo/term/GO:0019219
cellular protein metabolic process	biological_process	GO:0044267	13	4725	0.000109587	0.00198134	hsa:8243:SMC1A|hsa:51366:UBR5|hsa:10905:MAN1A2|hsa:57591:MKL1|hsa:23607:CD2AP|hsa:55291:PPP6R3|hsa:5575:PRKAR1B|hsa:4076:CAPRIN1|hsa:54467:ANKIB1|hsa:5069:PAPPA|hsa:6311:ATXN2|hsa:57563:KLHL8|hsa:2321:FLT1	http://amigo.geneontology.org/amigo/term/GO:0044267
regulation of hydrolase activity	biological_process	GO:0051336	7	1316	0.00013131	0.00234284	hsa:23365:ARHGEF12|hsa:55785:FGD6|hsa:1793:DOCK1|hsa:57591:MKL1|hsa:23362:PSD3|hsa:55291:PPP6R3|hsa:2321:FLT1	http://amigo.geneontology.org/amigo/term/GO:0051336
guanyl-nucleotide exchange factor activity	molecular_function	GO:0005085	4	303	0.000150596	0.00265205	hsa:23362:PSD3|hsa:23365:ARHGEF12|hsa:1793:DOCK1|hsa:55785:FGD6	http://amigo.geneontology.org/amigo/term/GO:0005085
SH3 domain binding	molecular_function	GO:0017124	3	116	0.000159116	0.00275821	hsa:2060:EPS15|hsa:1793:DOCK1|hsa:23607:CD2AP	http://amigo.geneontology.org/amigo/term/GO:0017124
regulation of gene expression	biological_process	GO:0010468	12	4211	0.000160692	0.00275821	hsa:2186:BPTF|hsa:10725:NFAT5|hsa:1106:CHD2|hsa:55787:TXLNG|hsa:7776:ZNF236|hsa:57591:MKL1|hsa:29068:ZBTB44|hsa:4076:CAPRIN1|hsa:7690:ZNF131|hsa:54454:ATAD2B|hsa:57623:ZFAT|hsa:6311:ATXN2	http://amigo.geneontology.org/amigo/term/GO:0010468
transition metal ion binding	molecular_function	GO:0046914	7	1383	0.000178078	0.00301843	hsa:2186:BPTF|hsa:22998:LIMCH1|hsa:23087:TRIM35|hsa:5069:PAPPA|hsa:171019:ADAMTS19|hsa:54467:ANKIB1|hsa:51366:UBR5	http://amigo.geneontology.org/amigo/term/GO:0046914
DNA binding	molecular_function	GO:0003677	9	2429	0.000197026	0.00329835	hsa:2186:BPTF|hsa:10725:NFAT5|hsa:1106:CHD2|hsa:7776:ZNF236|hsa:57591:MKL1|hsa:29068:ZBTB44|hsa:5378:PMS1|hsa:7690:ZNF131|hsa:57623:ZFAT	http://amigo.geneontology.org/amigo/term/GO:0003677
single-multicellular organism process	Undef	GO:0044707	14	5822	0.000228715	0.00378216	hsa:8243:SMC1A|hsa:2186:BPTF|hsa:285331:CCDC66|hsa:29766:TMOD3|hsa:10725:NFAT5|hsa:55787:TXLNG|hsa:1793:DOCK1|hsa:23607:CD2AP|hsa:1106:CHD2|hsa:5575:PRKAR1B|hsa:4076:CAPRIN1|hsa:57623:ZFAT|hsa:10905:MAN1A2|hsa:2321:FLT1	http://amigo.geneontology.org/amigo/term/GO:0044707
cytoplasmic ribonucleoprotein granule	cellular_component	GO:0036464	3	138	0.000262247	0.00428443	hsa:54888:NSUN2|hsa:6311:ATXN2|hsa:4076:CAPRIN1	http://amigo.geneontology.org/amigo/term/GO:0036464
gene expression	biological_process	GO:0010467	13	5182	0.000279984	0.00451974	hsa:2186:BPTF|hsa:10725:NFAT5|hsa:1106:CHD2|hsa:55787:TXLNG|hsa:7776:ZNF236|hsa:54888:NSUN2|hsa:57591:MKL1|hsa:29068:ZBTB44|hsa:4076:CAPRIN1|hsa:7690:ZNF131|hsa:54454:ATAD2B|hsa:57623:ZFAT|hsa:6311:ATXN2	http://amigo.geneontology.org/amigo/term/GO:0010467
RNA metabolic process	biological_process	GO:0016070	12	4485	0.000291554	0.00465114	hsa:2186:BPTF|hsa:10725:NFAT5|hsa:1106:CHD2|hsa:55787:TXLNG|hsa:7776:ZNF236|hsa:54888:NSUN2|hsa:57591:MKL1|hsa:29068:ZBTB44|hsa:7690:ZNF131|hsa:54454:ATAD2B|hsa:57623:ZFAT|hsa:6311:ATXN2	http://amigo.geneontology.org/amigo/term/GO:0016070
negative regulation of biological process	biological_process	GO:0048519	12	4494	0.000297076	0.00468413	hsa:8243:SMC1A|hsa:2060:EPS15|hsa:29766:TMOD3|hsa:2186:BPTF|hsa:57591:MKL1|hsa:23087:TRIM35|hsa:23607:CD2AP|hsa:5575:PRKAR1B|hsa:4076:CAPRIN1|hsa:54454:ATAD2B|hsa:6311:ATXN2|hsa:51366:UBR5	http://amigo.geneontology.org/amigo/term/GO:0048519
ribonucleoprotein granule	cellular_component	GO:0035770	3	146	0.000308336	0.00480579	hsa:54888:NSUN2|hsa:6311:ATXN2|hsa:4076:CAPRIN1	http://amigo.geneontology.org/amigo/term/GO:0035770
proteolysis	biological_process	GO:0006508	7	1559	0.000368054	0.00567138	hsa:57591:MKL1|hsa:5069:PAPPA|hsa:171019:ADAMTS19|hsa:51366:UBR5|hsa:54467:ANKIB1|hsa:23607:CD2AP|hsa:57563:KLHL8	http://amigo.geneontology.org/amigo/term/GO:0006508
cytoplasmic stress granule	cellular_component	GO:0010494	2	31	0.000390027	0.00594244	hsa:6311:ATXN2|hsa:4076:CAPRIN1	http://amigo.geneontology.org/amigo/term/GO:0010494
ATPase activity	molecular_function	GO:0016887	4	417	0.000498772	0.00751483	hsa:2186:BPTF|hsa:5378:PMS1|hsa:54454:ATAD2B|hsa:1106:CHD2	http://amigo.geneontology.org/amigo/term/GO:0016887
double-stranded DNA binding	molecular_function	GO:0003690	5	760	0.00052158	0.00777212	hsa:5378:PMS1|hsa:1106:CHD2|hsa:57591:MKL1|hsa:57623:ZFAT|hsa:10725:NFAT5	http://amigo.geneontology.org/amigo/term/GO:0003690
cytosol	cellular_component	GO:0005829	10	3407	0.000530913	0.0078252	hsa:8243:SMC1A|hsa:2060:EPS15|hsa:23365:ARHGEF12|hsa:55787:TXLNG|hsa:1793:DOCK1|hsa:57591:MKL1|hsa:55291:PPP6R3|hsa:5575:PRKAR1B|hsa:4076:CAPRIN1|hsa:57623:ZFAT	http://amigo.geneontology.org/amigo/term/GO:0005829
cellular nitrogen compound biosynthetic process	biological_process	GO:0044271	12	4795	0.000541597	0.00789683	hsa:2186:BPTF|hsa:10725:NFAT5|hsa:1106:CHD2|hsa:55787:TXLNG|hsa:7776:ZNF236|hsa:57591:MKL1|hsa:29068:ZBTB44|hsa:4076:CAPRIN1|hsa:7690:ZNF131|hsa:54454:ATAD2B|hsa:57623:ZFAT|hsa:6311:ATXN2	http://amigo.geneontology.org/amigo/term/GO:0044271
catalytic activity	molecular_function	GO:0003824	13	5590	0.000592307	0.00853884	hsa:2186:BPTF|hsa:1106:CHD2|hsa:84869:CBR4|hsa:54888:NSUN2|hsa:5069:PAPPA|hsa:171019:ADAMTS19|hsa:10905:MAN1A2|hsa:54467:ANKIB1|hsa:5378:PMS1|hsa:54454:ATAD2B|hsa:51366:UBR5|hsa:57563:KLHL8|hsa:2321:FLT1	http://amigo.geneontology.org/amigo/term/GO:0003824
regulation of Ras protein signal transduction	biological_process	GO:0046578	3	184	0.000598223	0.00853884	hsa:23362:PSD3|hsa:23365:ARHGEF12|hsa:55785:FGD6	http://amigo.geneontology.org/amigo/term/GO:0046578
single-organism developmental process	Undef	GO:0044767	13	5604	0.00060693	0.00857289	hsa:8243:SMC1A|hsa:2186:BPTF|hsa:55785:FGD6|hsa:29766:TMOD3|hsa:55787:TXLNG|hsa:54888:NSUN2|hsa:57591:MKL1|hsa:1106:CHD2|hsa:285331:CCDC66|hsa:4076:CAPRIN1|hsa:57623:ZFAT|hsa:10905:MAN1A2|hsa:2321:FLT1	http://amigo.geneontology.org/amigo/term/GO:0044767
regulation of transcription, DNA-templated	biological_process	GO:0006355	10	3490	0.000641959	0.00892197	hsa:2186:BPTF|hsa:10725:NFAT5|hsa:1106:CHD2|hsa:55787:TXLNG|hsa:7776:ZNF236|hsa:57591:MKL1|hsa:29068:ZBTB44|hsa:7690:ZNF131|hsa:54454:ATAD2B|hsa:57623:ZFAT	http://amigo.geneontology.org/amigo/term/GO:0006355
negative regulation of cellular process	biological_process	GO:0048523	11	4171	0.000644803	0.00892197	hsa:8243:SMC1A|hsa:2060:EPS15|hsa:29766:TMOD3|hsa:2186:BPTF|hsa:57591:MKL1|hsa:23087:TRIM35|hsa:5575:PRKAR1B|hsa:4076:CAPRIN1|hsa:54454:ATAD2B|hsa:6311:ATXN2|hsa:51366:UBR5	http://amigo.geneontology.org/amigo/term/GO:0048523
negative regulation of macromolecule metabolic process	biological_process	GO:0010605	8	2269	0.000664682	0.0090844	hsa:8243:SMC1A|hsa:2186:BPTF|hsa:57591:MKL1|hsa:5575:PRKAR1B|hsa:4076:CAPRIN1|hsa:54454:ATAD2B|hsa:6311:ATXN2|hsa:51366:UBR5	http://amigo.geneontology.org/amigo/term/GO:0010605
regulation of nucleic acid-templated transcription	biological_process	GO:1903506	10	3509	0.000669941	0.0090844	hsa:2186:BPTF|hsa:10725:NFAT5|hsa:1106:CHD2|hsa:55787:TXLNG|hsa:7776:ZNF236|hsa:57591:MKL1|hsa:29068:ZBTB44|hsa:7690:ZNF131|hsa:54454:ATAD2B|hsa:57623:ZFAT	http://amigo.geneontology.org/amigo/term/GO:1903506
regulation of RNA biosynthetic process	biological_process	GO:2001141	10	3527	0.000697383	0.00922276	hsa:2186:BPTF|hsa:10725:NFAT5|hsa:1106:CHD2|hsa:55787:TXLNG|hsa:7776:ZNF236|hsa:57591:MKL1|hsa:29068:ZBTB44|hsa:7690:ZNF131|hsa:54454:ATAD2B|hsa:57623:ZFAT	http://amigo.geneontology.org/amigo/term/GO:2001141
regulation of catalytic activity	biological_process	GO:0050790	8	2289	0.000704101	0.00922276	hsa:23365:ARHGEF12|hsa:55785:FGD6|hsa:1793:DOCK1|hsa:57591:MKL1|hsa:23362:PSD3|hsa:55291:PPP6R3|hsa:5575:PRKAR1B|hsa:2321:FLT1	http://amigo.geneontology.org/amigo/term/GO:0050790
negative regulation of cellular metabolic process	biological_process	GO:0031324	8	2290	0.000706121	0.00922276	hsa:8243:SMC1A|hsa:2186:BPTF|hsa:57591:MKL1|hsa:5575:PRKAR1B|hsa:4076:CAPRIN1|hsa:54454:ATAD2B|hsa:6311:ATXN2|hsa:51366:UBR5	http://amigo.geneontology.org/amigo/term/GO:0031324
developmental process	biological_process	GO:0032502	13	5693	0.00070735	0.00922276	hsa:8243:SMC1A|hsa:2186:BPTF|hsa:55785:FGD6|hsa:29766:TMOD3|hsa:55787:TXLNG|hsa:54888:NSUN2|hsa:57591:MKL1|hsa:1106:CHD2|hsa:285331:CCDC66|hsa:4076:CAPRIN1|hsa:57623:ZFAT|hsa:10905:MAN1A2|hsa:2321:FLT1	http://amigo.geneontology.org/amigo/term/GO:0032502
regulation of cellular protein metabolic process	biological_process	GO:0032268	8	2295	0.000716291	0.00925038	hsa:57591:MKL1|hsa:55291:PPP6R3|hsa:5575:PRKAR1B|hsa:4076:CAPRIN1|hsa:54467:ANKIB1|hsa:6311:ATXN2|hsa:51366:UBR5|hsa:2321:FLT1	http://amigo.geneontology.org/amigo/term/GO:0032268
protein ubiquitination involved in ubiquitin-dependent protein catabolic process	Undef	GO:0042787	3	201	0.0007698	0.00984763	hsa:54467:ANKIB1|hsa:51366:UBR5|hsa:57563:KLHL8	http://amigo.geneontology.org/amigo/term/GO:0042787
regulation of transcription from RNA polymerase II promoter	biological_process	GO:0006357	7	1782	0.000813928	0.0103148	hsa:2186:BPTF|hsa:10725:NFAT5|hsa:1106:CHD2|hsa:57591:MKL1|hsa:7690:ZNF131|hsa:54454:ATAD2B|hsa:57623:ZFAT	http://amigo.geneontology.org/amigo/term/GO:0006357
negative regulation of chromatin organization	biological_process	GO:1905268	2	46	0.00082637	0.0103755	hsa:54454:ATAD2B|hsa:51366:UBR5	http://amigo.geneontology.org/amigo/term/GO:1905268
regulation of RNA metabolic process	biological_process	GO:0051252	10	3637	0.0008863	0.0110259	hsa:2186:BPTF|hsa:10725:NFAT5|hsa:1106:CHD2|hsa:55787:TXLNG|hsa:7776:ZNF236|hsa:57591:MKL1|hsa:29068:ZBTB44|hsa:7690:ZNF131|hsa:54454:ATAD2B|hsa:57623:ZFAT	http://amigo.geneontology.org/amigo/term/GO:0051252
transcription, DNA-templated	biological_process	GO:0006351	10	3648	0.000907333	0.0111849	hsa:2186:BPTF|hsa:10725:NFAT5|hsa:1106:CHD2|hsa:55787:TXLNG|hsa:7776:ZNF236|hsa:57591:MKL1|hsa:29068:ZBTB44|hsa:7690:ZNF131|hsa:54454:ATAD2B|hsa:57623:ZFAT	http://amigo.geneontology.org/amigo/term/GO:0006351
response to stress	biological_process	GO:0006950	10	3660	0.000930751	0.0113166	hsa:8243:SMC1A|hsa:2186:BPTF|hsa:1106:CHD2|hsa:10725:NFAT5|hsa:1793:DOCK1|hsa:23087:TRIM35|hsa:5575:PRKAR1B|hsa:5378:PMS1|hsa:51366:UBR5|hsa:2321:FLT1	http://amigo.geneontology.org/amigo/term/GO:0006950
nucleic acid-templated transcription	biological_process	GO:0097659	10	3662	0.000934703	0.0113166	hsa:2186:BPTF|hsa:10725:NFAT5|hsa:1106:CHD2|hsa:55787:TXLNG|hsa:7776:ZNF236|hsa:57591:MKL1|hsa:29068:ZBTB44|hsa:7690:ZNF131|hsa:54454:ATAD2B|hsa:57623:ZFAT	http://amigo.geneontology.org/amigo/term/GO:0097659
regulation of protein metabolic process	biological_process	GO:0051246	8	2443	0.0010758	0.0129096	hsa:57591:MKL1|hsa:55291:PPP6R3|hsa:5575:PRKAR1B|hsa:4076:CAPRIN1|hsa:54467:ANKIB1|hsa:6311:ATXN2|hsa:51366:UBR5|hsa:2321:FLT1	http://amigo.geneontology.org/amigo/term/GO:0051246
Ras guanyl-nucleotide exchange factor activity	molecular_function	GO:0005088	3	228	0.00110162	0.0131035	hsa:23365:ARHGEF12|hsa:1793:DOCK1|hsa:55785:FGD6	http://amigo.geneontology.org/amigo/term/GO:0005088
positive regulation of hydrolase activity	biological_process	GO:0051345	5	903	0.00112523	0.0132679	hsa:23362:PSD3|hsa:2321:FLT1|hsa:23365:ARHGEF12|hsa:1793:DOCK1|hsa:55785:FGD6	http://amigo.geneontology.org/amigo/term/GO:0051345
negative regulation of metabolic process	biological_process	GO:0009892	8	2465	0.00113988	0.0133248	hsa:8243:SMC1A|hsa:2186:BPTF|hsa:57591:MKL1|hsa:5575:PRKAR1B|hsa:4076:CAPRIN1|hsa:54454:ATAD2B|hsa:6311:ATXN2|hsa:51366:UBR5	http://amigo.geneontology.org/amigo/term/GO:0009892
RNA biosynthetic process	biological_process	GO:0032774	10	3783	0.00120116	0.0139211	hsa:2186:BPTF|hsa:10725:NFAT5|hsa:1106:CHD2|hsa:55787:TXLNG|hsa:7776:ZNF236|hsa:57591:MKL1|hsa:29068:ZBTB44|hsa:7690:ZNF131|hsa:54454:ATAD2B|hsa:57623:ZFAT	http://amigo.geneontology.org/amigo/term/GO:0032774
actin cytoskeleton organization	biological_process	GO:0030036	4	536	0.00125776	0.0144535	hsa:22998:LIMCH1|hsa:55785:FGD6|hsa:29766:TMOD3|hsa:23607:CD2AP	http://amigo.geneontology.org/amigo/term/GO:0030036
intracellular non-membrane-bounded organelle	cellular_component	GO:0043232	10	3816	0.00128386	0.0145076	hsa:8243:SMC1A|hsa:55785:FGD6|hsa:29766:TMOD3|hsa:54888:NSUN2|hsa:23607:CD2AP|hsa:23362:PSD3|hsa:1106:CHD2|hsa:4076:CAPRIN1|hsa:5378:PMS1|hsa:6311:ATXN2	http://amigo.geneontology.org/amigo/term/GO:0043232
non-membrane-bounded organelle	cellular_component	GO:0043228	10	3816	0.00128386	0.0145076	hsa:8243:SMC1A|hsa:55785:FGD6|hsa:29766:TMOD3|hsa:54888:NSUN2|hsa:23607:CD2AP|hsa:23362:PSD3|hsa:1106:CHD2|hsa:4076:CAPRIN1|hsa:5378:PMS1|hsa:6311:ATXN2	http://amigo.geneontology.org/amigo/term/GO:0043228
mitotic cell cycle	biological_process	GO:0000278	5	937	0.00132417	0.0148394	hsa:8243:SMC1A|hsa:54888:NSUN2|hsa:23087:TRIM35|hsa:29766:TMOD3|hsa:23607:CD2AP	http://amigo.geneontology.org/amigo/term/GO:0000278
ubiquitin-dependent protein catabolic process	biological_process	GO:0006511	4	548	0.00136347	0.0150351	hsa:54467:ANKIB1|hsa:51366:UBR5|hsa:57563:KLHL8|hsa:23607:CD2AP	http://amigo.geneontology.org/amigo/term/GO:0006511
anatomical structure development	biological_process	GO:0048856	12	5313	0.0013638	0.0150351	hsa:2186:BPTF|hsa:55785:FGD6|hsa:29766:TMOD3|hsa:55787:TXLNG|hsa:54888:NSUN2|hsa:57591:MKL1|hsa:1106:CHD2|hsa:285331:CCDC66|hsa:4076:CAPRIN1|hsa:57623:ZFAT|hsa:10905:MAN1A2|hsa:2321:FLT1	http://amigo.geneontology.org/amigo/term/GO:0048856
modification-dependent protein catabolic process	biological_process	GO:0019941	4	556	0.00143731	0.0157177	hsa:54467:ANKIB1|hsa:51366:UBR5|hsa:57563:KLHL8|hsa:23607:CD2AP	http://amigo.geneontology.org/amigo/term/GO:0019941
small GTPase mediated signal transduction	biological_process	GO:0007264	4	562	0.0014945	0.0162123	hsa:23362:PSD3|hsa:23365:ARHGEF12|hsa:1793:DOCK1|hsa:55785:FGD6	http://amigo.geneontology.org/amigo/term/GO:0007264
modification-dependent macromolecule catabolic process	biological_process	GO:0043632	4	564	0.00151391	0.0162507	hsa:54467:ANKIB1|hsa:51366:UBR5|hsa:57563:KLHL8|hsa:23607:CD2AP	http://amigo.geneontology.org/amigo/term/GO:0043632
transcription from RNA polymerase II promoter	biological_process	GO:0006366	7	1985	0.001522	0.0162507	hsa:2186:BPTF|hsa:10725:NFAT5|hsa:1106:CHD2|hsa:57591:MKL1|hsa:7690:ZNF131|hsa:54454:ATAD2B|hsa:57623:ZFAT	http://amigo.geneontology.org/amigo/term/GO:0006366
protein complex	Undef	GO:0043234	10	3913	0.00155464	0.0164694	hsa:8243:SMC1A|hsa:2186:BPTF|hsa:2060:EPS15|hsa:1793:DOCK1|hsa:23607:CD2AP|hsa:5575:PRKAR1B|hsa:54467:ANKIB1|hsa:5378:PMS1|hsa:57563:KLHL8|hsa:2321:FLT1	http://amigo.geneontology.org/amigo/term/GO:0043234
receptor-mediated endocytosis	biological_process	GO:0006898	3	266	0.00170354	0.0179069	hsa:2060:EPS15|hsa:6311:ATXN2|hsa:23607:CD2AP	http://amigo.geneontology.org/amigo/term/GO:0006898
negative regulation of cellular component organization	biological_process	GO:0051129	4	589	0.00177164	0.0184796	hsa:54454:ATAD2B|hsa:6311:ATXN2|hsa:51366:UBR5|hsa:29766:TMOD3	http://amigo.geneontology.org/amigo/term/GO:0051129
adenyl ribonucleotide binding	molecular_function	GO:0032559	6	1492	0.00179052	0.0185339	hsa:8243:SMC1A|hsa:1106:CHD2|hsa:5575:PRKAR1B|hsa:5378:PMS1|hsa:54454:ATAD2B|hsa:2321:FLT1	http://amigo.geneontology.org/amigo/term/GO:0032559
endocytosis	biological_process	GO:0006897	4	595	0.00183777	0.0188789	hsa:2060:EPS15|hsa:1793:DOCK1|hsa:6311:ATXN2|hsa:23607:CD2AP	http://amigo.geneontology.org/amigo/term/GO:0006897
adenyl nucleotide binding	molecular_function	GO:0030554	6	1503	0.00185805	0.0188904	hsa:8243:SMC1A|hsa:1106:CHD2|hsa:5575:PRKAR1B|hsa:5378:PMS1|hsa:54454:ATAD2B|hsa:2321:FLT1	http://amigo.geneontology.org/amigo/term/GO:0030554
regulation of signal transduction	biological_process	GO:0009966	8	2663	0.00186675	0.0188904	hsa:2060:EPS15|hsa:23365:ARHGEF12|hsa:55785:FGD6|hsa:10725:NFAT5|hsa:57591:MKL1|hsa:23362:PSD3|hsa:51366:UBR5|hsa:2321:FLT1	http://amigo.geneontology.org/amigo/term/GO:0009966
regulation of small GTPase mediated signal transduction	biological_process	GO:0051056	3	276	0.00189007	0.0189847	hsa:23362:PSD3|hsa:23365:ARHGEF12|hsa:55785:FGD6	http://amigo.geneontology.org/amigo/term/GO:0051056
sequence-specific DNA binding	molecular_function	GO:0043565	5	1025	0.00195978	0.0194614	hsa:2186:BPTF|hsa:10725:NFAT5|hsa:1106:CHD2|hsa:57591:MKL1|hsa:57623:ZFAT	http://amigo.geneontology.org/amigo/term/GO:0043565
positive regulation of catalytic activity	biological_process	GO:0043085	6	1520	0.00196623	0.0194614	hsa:23365:ARHGEF12|hsa:55785:FGD6|hsa:1793:DOCK1|hsa:23362:PSD3|hsa:5575:PRKAR1B|hsa:2321:FLT1	http://amigo.geneontology.org/amigo/term/GO:0043085
proteolysis involved in cellular protein catabolic process	biological_process	GO:0051603	4	613	0.00204643	0.019913	hsa:54467:ANKIB1|hsa:51366:UBR5|hsa:57563:KLHL8|hsa:23607:CD2AP	http://amigo.geneontology.org/amigo/term/GO:0051603
cytoskeleton organization	biological_process	GO:0007010	5	1036	0.00205263	0.019913	hsa:22998:LIMCH1|hsa:1793:DOCK1|hsa:29766:TMOD3|hsa:23607:CD2AP|hsa:55785:FGD6	http://amigo.geneontology.org/amigo/term/GO:0007010
regulation of receptor-mediated endocytosis	biological_process	GO:0048259	2	74	0.00205592	0.019913	hsa:6311:ATXN2|hsa:23607:CD2AP	http://amigo.geneontology.org/amigo/term/GO:0048259
actin filament-based process	biological_process	GO:0030029	4	620	0.00213184	0.020502	hsa:22998:LIMCH1|hsa:55785:FGD6|hsa:29766:TMOD3|hsa:23607:CD2AP	http://amigo.geneontology.org/amigo/term/GO:0030029
positive regulation of GTPase activity	biological_process	GO:0043547	4	622	0.00215669	0.0205949	hsa:23362:PSD3|hsa:23365:ARHGEF12|hsa:1793:DOCK1|hsa:55785:FGD6	http://amigo.geneontology.org/amigo/term/GO:0043547
protein domain specific binding	molecular_function	GO:0019904	4	626	0.002207	0.0208945	hsa:2060:EPS15|hsa:1793:DOCK1|hsa:57591:MKL1|hsa:23607:CD2AP	http://amigo.geneontology.org/amigo/term/GO:0019904
DNA-dependent ATPase activity	molecular_function	GO:0008094	2	77	0.00221889	0.0208945	hsa:2186:BPTF|hsa:1106:CHD2	http://amigo.geneontology.org/amigo/term/GO:0008094
positive regulation of cellular metabolic process	biological_process	GO:0031325	8	2759	0.00233253	0.0218132	hsa:2186:BPTF|hsa:10725:NFAT5|hsa:57591:MKL1|hsa:5575:PRKAR1B|hsa:54467:ANKIB1|hsa:54454:ATAD2B|hsa:57623:ZFAT|hsa:2321:FLT1	http://amigo.geneontology.org/amigo/term/GO:0031325
negative regulation of organelle organization	biological_process	GO:0010639	3	299	0.00236621	0.0219097	hsa:54454:ATAD2B|hsa:51366:UBR5|hsa:29766:TMOD3	http://amigo.geneontology.org/amigo/term/GO:0010639
positive regulation of macromolecule metabolic process	biological_process	GO:0010604	8	2767	0.00237517	0.0219097	hsa:2186:BPTF|hsa:10725:NFAT5|hsa:57591:MKL1|hsa:5575:PRKAR1B|hsa:54467:ANKIB1|hsa:54454:ATAD2B|hsa:57623:ZFAT|hsa:2321:FLT1	http://amigo.geneontology.org/amigo/term/GO:0010604
regulation of molecular function	biological_process	GO:0065009	8	2773	0.00240755	0.0220584	hsa:23365:ARHGEF12|hsa:55785:FGD6|hsa:1793:DOCK1|hsa:57591:MKL1|hsa:23362:PSD3|hsa:55291:PPP6R3|hsa:5575:PRKAR1B|hsa:2321:FLT1	http://amigo.geneontology.org/amigo/term/GO:0065009
RNA binding	molecular_function	GO:0003723	6	1590	0.00246311	0.0223356	hsa:8243:SMC1A|hsa:1106:CHD2|hsa:54888:NSUN2|hsa:4076:CAPRIN1|hsa:6311:ATXN2|hsa:51366:UBR5	http://amigo.geneontology.org/amigo/term/GO:0003723
cellular protein catabolic process	biological_process	GO:0044257	4	646	0.00247075	0.0223356	hsa:54467:ANKIB1|hsa:51366:UBR5|hsa:57563:KLHL8|hsa:23607:CD2AP	http://amigo.geneontology.org/amigo/term/GO:0044257
regulation of organelle organization	biological_process	GO:0033043	5	1086	0.00251595	0.0225216	hsa:54454:ATAD2B|hsa:6311:ATXN2|hsa:51366:UBR5|hsa:29766:TMOD3|hsa:23607:CD2AP	http://amigo.geneontology.org/amigo/term/GO:0033043
Ras protein signal transduction	biological_process	GO:0007265	3	306	0.00252455	0.0225216	hsa:23362:PSD3|hsa:23365:ARHGEF12|hsa:55785:FGD6	http://amigo.geneontology.org/amigo/term/GO:0007265
embryonic placenta development	biological_process	GO:0001892	2	83	0.00256257	0.0227114	hsa:2186:BPTF|hsa:57623:ZFAT	http://amigo.geneontology.org/amigo/term/GO:0001892
transcription regulatory region sequence-specific DNA binding	molecular_function	GO:0000976	4	655	0.00259625	0.0228605	hsa:10725:NFAT5|hsa:1106:CHD2|hsa:57591:MKL1|hsa:57623:ZFAT	http://amigo.geneontology.org/amigo/term/GO:0000976
condensed nuclear chromosome	cellular_component	GO:0000794	2	85	0.00268236	0.0234237	hsa:8243:SMC1A|hsa:5378:PMS1	http://amigo.geneontology.org/amigo/term/GO:0000794
macromolecular complex assembly	biological_process	GO:0065003	6	1619	0.00269476	0.0234237	hsa:2060:EPS15|hsa:29766:TMOD3|hsa:84869:CBR4|hsa:23607:CD2AP|hsa:55291:PPP6R3|hsa:6311:ATXN2	http://amigo.geneontology.org/amigo/term/GO:0065003
nucleobase-containing compound biosynthetic process	biological_process	GO:0034654	10	4221	0.00274296	0.0236908	hsa:2186:BPTF|hsa:10725:NFAT5|hsa:1106:CHD2|hsa:55787:TXLNG|hsa:7776:ZNF236|hsa:57591:MKL1|hsa:29068:ZBTB44|hsa:7690:ZNF131|hsa:54454:ATAD2B|hsa:57623:ZFAT	http://amigo.geneontology.org/amigo/term/GO:0034654
regulation of cellular component organization	biological_process	GO:0051128	7	2218	0.00285376	0.0244918	hsa:55785:FGD6|hsa:29766:TMOD3|hsa:23607:CD2AP|hsa:4076:CAPRIN1|hsa:54454:ATAD2B|hsa:6311:ATXN2|hsa:51366:UBR5	http://amigo.geneontology.org/amigo/term/GO:0051128
regulation of GTPase activity	biological_process	GO:0043087	4	675	0.00289075	0.0246531	hsa:23362:PSD3|hsa:23365:ARHGEF12|hsa:1793:DOCK1|hsa:55785:FGD6	http://amigo.geneontology.org/amigo/term/GO:0043087
vesicle organization	biological_process	GO:0016050	3	323	0.00293601	0.0248827	hsa:2060:EPS15|hsa:55291:PPP6R3|hsa:23607:CD2AP	http://amigo.geneontology.org/amigo/term/GO:0016050
chromosome organization	biological_process	GO:0051276	5	1130	0.0029832	0.0251256	hsa:8243:SMC1A|hsa:2186:BPTF|hsa:54454:ATAD2B|hsa:1106:CHD2|hsa:51366:UBR5	http://amigo.geneontology.org/amigo/term/GO:0051276
heterocycle biosynthetic process	biological_process	GO:0018130	10	4274	0.00300738	0.0251729	hsa:2186:BPTF|hsa:10725:NFAT5|hsa:1106:CHD2|hsa:55787:TXLNG|hsa:7776:ZNF236|hsa:57591:MKL1|hsa:29068:ZBTB44|hsa:7690:ZNF131|hsa:54454:ATAD2B|hsa:57623:ZFAT	http://amigo.geneontology.org/amigo/term/GO:0018130
regulation of response to stimulus	biological_process	GO:0048583	9	3560	0.00304208	0.0251875	hsa:2060:EPS15|hsa:23365:ARHGEF12|hsa:55785:FGD6|hsa:10725:NFAT5|hsa:1793:DOCK1|hsa:57591:MKL1|hsa:23362:PSD3|hsa:51366:UBR5|hsa:2321:FLT1	http://amigo.geneontology.org/amigo/term/GO:0048583
sequence-specific double-stranded DNA binding	molecular_function	GO:1990837	4	685	0.00304627	0.0251875	hsa:10725:NFAT5|hsa:1106:CHD2|hsa:57591:MKL1|hsa:57623:ZFAT	http://amigo.geneontology.org/amigo/term/GO:1990837
aromatic compound biosynthetic process	biological_process	GO:0019438	10	4287	0.0030753	0.0252734	hsa:2186:BPTF|hsa:10725:NFAT5|hsa:1106:CHD2|hsa:55787:TXLNG|hsa:7776:ZNF236|hsa:57591:MKL1|hsa:29068:ZBTB44|hsa:7690:ZNF131|hsa:54454:ATAD2B|hsa:57623:ZFAT	http://amigo.geneontology.org/amigo/term/GO:0019438
cell cycle	biological_process	GO:0007049	6	1665	0.00309558	0.0252868	hsa:8243:SMC1A|hsa:29766:TMOD3|hsa:55787:TXLNG|hsa:54888:NSUN2|hsa:23087:TRIM35|hsa:23607:CD2AP	http://amigo.geneontology.org/amigo/term/GO:0007049
vascular endothelial growth factor receptor signaling pathway	biological_process	GO:0048010	2	92	0.00312203	0.0253501	hsa:1793:DOCK1|hsa:2321:FLT1	http://amigo.geneontology.org/amigo/term/GO:0048010
hematopoietic progenitor cell differentiation	biological_process	GO:0002244	2	96	0.00338741	0.0273412	hsa:1106:CHD2|hsa:57623:ZFAT	http://amigo.geneontology.org/amigo/term/GO:0002244
poly(A) RNA binding	Undef	GO:0044822	5	1175	0.00352335	0.0282702	hsa:8243:SMC1A|hsa:1106:CHD2|hsa:6311:ATXN2|hsa:54888:NSUN2|hsa:4076:CAPRIN1	http://amigo.geneontology.org/amigo/term/GO:0044822
regulation of cell communication	biological_process	GO:0010646	8	2955	0.00356881	0.0283816	hsa:2060:EPS15|hsa:23365:ARHGEF12|hsa:55785:FGD6|hsa:10725:NFAT5|hsa:57591:MKL1|hsa:23362:PSD3|hsa:51366:UBR5|hsa:2321:FLT1	http://amigo.geneontology.org/amigo/term/GO:0010646
nucleotide binding	molecular_function	GO:0000166	7	2314	0.00361156	0.0283816	hsa:8243:SMC1A|hsa:1106:CHD2|hsa:84869:CBR4|hsa:5575:PRKAR1B|hsa:5378:PMS1|hsa:54454:ATAD2B|hsa:2321:FLT1	http://amigo.geneontology.org/amigo/term/GO:0000166
nucleoside phosphate binding	molecular_function	GO:1901265	7	2315	0.00362019	0.0283816	hsa:8243:SMC1A|hsa:1106:CHD2|hsa:84869:CBR4|hsa:5575:PRKAR1B|hsa:5378:PMS1|hsa:54454:ATAD2B|hsa:2321:FLT1	http://amigo.geneontology.org/amigo/term/GO:1901265
positive regulation of metabolic process	biological_process	GO:0009893	8	2962	0.00362095	0.0283816	hsa:2186:BPTF|hsa:10725:NFAT5|hsa:57591:MKL1|hsa:5575:PRKAR1B|hsa:54467:ANKIB1|hsa:54454:ATAD2B|hsa:57623:ZFAT|hsa:2321:FLT1	http://amigo.geneontology.org/amigo/term/GO:0009893
organic cyclic compound biosynthetic process	biological_process	GO:1901362	10	4388	0.00364653	0.0284178	hsa:2186:BPTF|hsa:10725:NFAT5|hsa:1106:CHD2|hsa:55787:TXLNG|hsa:7776:ZNF236|hsa:57591:MKL1|hsa:29068:ZBTB44|hsa:7690:ZNF131|hsa:54454:ATAD2B|hsa:57623:ZFAT	http://amigo.geneontology.org/amigo/term/GO:1901362
ubiquitin binding	molecular_function	GO:0043130	2	101	0.00373347	0.0289291	hsa:2060:EPS15|hsa:51366:UBR5	http://amigo.geneontology.org/amigo/term/GO:0043130
negative regulation of chromosome organization	biological_process	GO:2001251	2	103	0.00387632	0.0298164	hsa:54454:ATAD2B|hsa:51366:UBR5	http://amigo.geneontology.org/amigo/term/GO:2001251
chromatin organization	biological_process	GO:0006325	4	734	0.00389196	0.0298164	hsa:2186:BPTF|hsa:54454:ATAD2B|hsa:1106:CHD2|hsa:51366:UBR5	http://amigo.geneontology.org/amigo/term/GO:0006325
nucleoside-triphosphatase activity	molecular_function	GO:0017111	4	736	0.00392953	0.0299351	hsa:2186:BPTF|hsa:5378:PMS1|hsa:54454:ATAD2B|hsa:1106:CHD2	http://amigo.geneontology.org/amigo/term/GO:0017111
regulation of signaling	biological_process	GO:0023051	8	3006	0.00396258	0.0300182	hsa:2060:EPS15|hsa:23365:ARHGEF12|hsa:55785:FGD6|hsa:10725:NFAT5|hsa:57591:MKL1|hsa:23362:PSD3|hsa:51366:UBR5|hsa:2321:FLT1	http://amigo.geneontology.org/amigo/term/GO:0023051
cell projection	cellular_component	GO:0042995	6	1772	0.00420074	0.0316456	hsa:2186:BPTF|hsa:2060:EPS15|hsa:55785:FGD6|hsa:23607:CD2AP|hsa:5575:PRKAR1B|hsa:4076:CAPRIN1	http://amigo.geneontology.org/amigo/term/GO:0042995
hydrolase activity	molecular_function	GO:0016787	7	2382	0.0042359	0.0317342	hsa:2186:BPTF|hsa:1106:CHD2|hsa:5069:PAPPA|hsa:171019:ADAMTS19|hsa:5378:PMS1|hsa:54454:ATAD2B|hsa:10905:MAN1A2	http://amigo.geneontology.org/amigo/term/GO:0016787
regulation of Rho protein signal transduction	biological_process	GO:0035023	2	109	0.00431996	0.0321861	hsa:23365:ARHGEF12|hsa:55785:FGD6	http://amigo.geneontology.org/amigo/term/GO:0035023
positive regulation of molecular function	biological_process	GO:0044093	6	1791	0.00442429	0.0327833	hsa:23365:ARHGEF12|hsa:55785:FGD6|hsa:1793:DOCK1|hsa:23362:PSD3|hsa:5575:PRKAR1B|hsa:2321:FLT1	http://amigo.geneontology.org/amigo/term/GO:0044093
metalloendopeptidase activity	molecular_function	GO:0004222	2	111	0.00447283	0.0329628	hsa:171019:ADAMTS19|hsa:5069:PAPPA	http://amigo.geneontology.org/amigo/term/GO:0004222
protein catabolic process	biological_process	GO:0030163	4	770	0.00460656	0.033741	hsa:54467:ANKIB1|hsa:51366:UBR5|hsa:57563:KLHL8|hsa:23607:CD2AP	http://amigo.geneontology.org/amigo/term/GO:0030163
negative regulation of DNA metabolic process	biological_process	GO:0051053	2	113	0.00462819	0.033741	hsa:8243:SMC1A|hsa:51366:UBR5	http://amigo.geneontology.org/amigo/term/GO:0051053
cellular response to DNA damage stimulus	biological_process	GO:0006974	4	775	0.00471235	0.0341431	hsa:8243:SMC1A|hsa:5378:PMS1|hsa:1106:CHD2|hsa:51366:UBR5	http://amigo.geneontology.org/amigo/term/GO:0006974
pyrophosphatase activity	molecular_function	GO:0016462	4	776	0.00473371	0.0341431	hsa:2186:BPTF|hsa:5378:PMS1|hsa:54454:ATAD2B|hsa:1106:CHD2	http://amigo.geneontology.org/amigo/term/GO:0016462
hydrolase activity, acting on acid anhydrides, in phosphorus-containing anhydrides	molecular_function	GO:0016818	4	778	0.00477661	0.0342703	hsa:2186:BPTF|hsa:5378:PMS1|hsa:54454:ATAD2B|hsa:1106:CHD2	http://amigo.geneontology.org/amigo/term/GO:0016818
hydrolase activity, acting on acid anhydrides	molecular_function	GO:0016817	4	780	0.00481978	0.034398	hsa:2186:BPTF|hsa:5378:PMS1|hsa:54454:ATAD2B|hsa:1106:CHD2	http://amigo.geneontology.org/amigo/term/GO:0016817
actin binding	molecular_function	GO:0003779	3	388	0.00487981	0.0346441	hsa:22998:LIMCH1|hsa:57591:MKL1|hsa:29766:TMOD3	http://amigo.geneontology.org/amigo/term/GO:0003779
purine ribonucleotide binding	molecular_function	GO:0032555	6	1830	0.00491083	0.0346827	hsa:8243:SMC1A|hsa:1106:CHD2|hsa:5575:PRKAR1B|hsa:5378:PMS1|hsa:54454:ATAD2B|hsa:2321:FLT1	http://amigo.geneontology.org/amigo/term/GO:0032555
cellular developmental process	biological_process	GO:0048869	9	3837	0.00502001	0.0351458	hsa:55785:FGD6|hsa:29766:TMOD3|hsa:54888:NSUN2|hsa:57591:MKL1|hsa:1106:CHD2|hsa:285331:CCDC66|hsa:4076:CAPRIN1|hsa:57623:ZFAT|hsa:2321:FLT1	http://amigo.geneontology.org/amigo/term/GO:0048869
cellular component assembly	biological_process	GO:0022607	7	2458	0.00502823	0.0351458	hsa:2060:EPS15|hsa:55785:FGD6|hsa:29766:TMOD3|hsa:84869:CBR4|hsa:23607:CD2AP|hsa:55291:PPP6R3|hsa:6311:ATXN2	http://amigo.geneontology.org/amigo/term/GO:0022607
purine nucleotide binding	molecular_function	GO:0017076	6	1843	0.00508152	0.0353361	hsa:8243:SMC1A|hsa:1106:CHD2|hsa:5575:PRKAR1B|hsa:5378:PMS1|hsa:54454:ATAD2B|hsa:2321:FLT1	http://amigo.geneontology.org/amigo/term/GO:0017076
ribonucleotide binding	molecular_function	GO:0032553	6	1846	0.00512152	0.0354326	hsa:8243:SMC1A|hsa:1106:CHD2|hsa:5575:PRKAR1B|hsa:5378:PMS1|hsa:54454:ATAD2B|hsa:2321:FLT1	http://amigo.geneontology.org/amigo/term/GO:0032553
ubiquitin-like protein binding	molecular_function	GO:0032182	2	120	0.00519138	0.0355542	hsa:2060:EPS15|hsa:51366:UBR5	http://amigo.geneontology.org/amigo/term/GO:0032182
ubiquitin-protein transferase activity	molecular_function	GO:0004842	3	400	0.00530604	0.0355542	hsa:54467:ANKIB1|hsa:51366:UBR5|hsa:57563:KLHL8	http://amigo.geneontology.org/amigo/term/GO:0004842
macromolecule modification	biological_process	GO:0043412	9	3871	0.00532015	0.0355542	hsa:8243:SMC1A|hsa:54888:NSUN2|hsa:10905:MAN1A2|hsa:55291:PPP6R3|hsa:5575:PRKAR1B|hsa:54467:ANKIB1|hsa:51366:UBR5|hsa:57563:KLHL8|hsa:2321:FLT1	http://amigo.geneontology.org/amigo/term/GO:0043412
small molecule binding	molecular_function	GO:0036094	7	2487	0.00535864	0.0355542	hsa:8243:SMC1A|hsa:1106:CHD2|hsa:84869:CBR4|hsa:5575:PRKAR1B|hsa:5378:PMS1|hsa:54454:ATAD2B|hsa:2321:FLT1	http://amigo.geneontology.org/amigo/term/GO:0036094
positive regulation of transcription, DNA-templated	biological_process	GO:0045893	5	1299	0.00537507	0.0355542	hsa:2186:BPTF|hsa:10725:NFAT5|hsa:54454:ATAD2B|hsa:57623:ZFAT|hsa:57591:MKL1	http://amigo.geneontology.org/amigo/term/GO:0045893
positive regulation of nucleic acid-templated transcription	biological_process	GO:1903508	5	1299	0.00537507	0.0355542	hsa:2186:BPTF|hsa:10725:NFAT5|hsa:54454:ATAD2B|hsa:57623:ZFAT|hsa:57591:MKL1	http://amigo.geneontology.org/amigo/term/GO:1903508
cell cycle process	biological_process	GO:0022402	5	1299	0.00537507	0.0355542	hsa:8243:SMC1A|hsa:55787:TXLNG|hsa:54888:NSUN2|hsa:29766:TMOD3|hsa:23607:CD2AP	http://amigo.geneontology.org/amigo/term/GO:0022402
transcription regulatory region DNA binding	molecular_function	GO:0044212	4	810	0.00549931	0.0361993	hsa:10725:NFAT5|hsa:1106:CHD2|hsa:57591:MKL1|hsa:57623:ZFAT	http://amigo.geneontology.org/amigo/term/GO:0044212
regulatory region DNA binding	Undef	GO:0000975	4	813	0.00557061	0.036472	hsa:10725:NFAT5|hsa:1106:CHD2|hsa:57591:MKL1|hsa:57623:ZFAT	http://amigo.geneontology.org/amigo/term/GO:0000975
regulatory region nucleic acid binding	molecular_function	GO:0001067	4	814	0.00559452	0.036472	hsa:10725:NFAT5|hsa:1106:CHD2|hsa:57591:MKL1|hsa:57623:ZFAT	http://amigo.geneontology.org/amigo/term/GO:0001067
positive regulation of RNA biosynthetic process	biological_process	GO:1902680	5	1317	0.00569218	0.0369311	hsa:2186:BPTF|hsa:10725:NFAT5|hsa:54454:ATAD2B|hsa:57623:ZFAT|hsa:57591:MKL1	http://amigo.geneontology.org/amigo/term/GO:1902680
positive regulation of protein localization to nucleus	biological_process	GO:1900182	2	127	0.00578451	0.0371744	hsa:51366:UBR5|hsa:23607:CD2AP	http://amigo.geneontology.org/amigo/term/GO:1900182
growth factor receptor binding	molecular_function	GO:0070851	2	127	0.00578451	0.0371744	hsa:6311:ATXN2|hsa:23607:CD2AP	http://amigo.geneontology.org/amigo/term/GO:0070851
ubiquitin-like protein transferase activity	molecular_function	GO:0019787	3	417	0.0059473	0.0380403	hsa:54467:ANKIB1|hsa:51366:UBR5|hsa:57563:KLHL8	http://amigo.geneontology.org/amigo/term/GO:0019787
reproductive process	biological_process	GO:0022414	5	1337	0.00605991	0.0381969	hsa:8243:SMC1A|hsa:2186:BPTF|hsa:54888:NSUN2|hsa:57623:ZFAT|hsa:5069:PAPPA	http://amigo.geneontology.org/amigo/term/GO:0022414
reproduction	biological_process	GO:0000003	5	1339	0.00609759	0.0381969	hsa:8243:SMC1A|hsa:2186:BPTF|hsa:54888:NSUN2|hsa:57623:ZFAT|hsa:5069:PAPPA	http://amigo.geneontology.org/amigo/term/GO:0000003
molecular function regulator	molecular_function	GO:0098772	5	1341	0.00613543	0.0381969	hsa:23362:PSD3|hsa:23365:ARHGEF12|hsa:1793:DOCK1|hsa:5575:PRKAR1B|hsa:55785:FGD6	http://amigo.geneontology.org/amigo/term/GO:0098772
mitotic nuclear division	Undef	GO:0007067	3	424	0.00622429	0.0385394	hsa:8243:SMC1A|hsa:54888:NSUN2|hsa:23607:CD2AP	http://amigo.geneontology.org/amigo/term/GO:0007067
signal transduction	biological_process	GO:0007165	11	5542	0.00637894	0.0393175	hsa:8243:SMC1A|hsa:2060:EPS15|hsa:23365:ARHGEF12|hsa:55785:FGD6|hsa:10725:NFAT5|hsa:1793:DOCK1|hsa:57591:MKL1|hsa:23607:CD2AP|hsa:23362:PSD3|hsa:51366:UBR5|hsa:2321:FLT1	http://amigo.geneontology.org/amigo/term/GO:0007165
positive regulation of RNA metabolic process	biological_process	GO:0051254	5	1359	0.00648357	0.0397816	hsa:2186:BPTF|hsa:10725:NFAT5|hsa:54454:ATAD2B|hsa:57623:ZFAT|hsa:57591:MKL1	http://amigo.geneontology.org/amigo/term/GO:0051254
protein complex biogenesis	biological_process	GO:0070271	5	1365	0.00660267	0.0401489	hsa:2060:EPS15|hsa:23607:CD2AP|hsa:55291:PPP6R3|hsa:29766:TMOD3|hsa:84869:CBR4	http://amigo.geneontology.org/amigo/term/GO:0070271
protein complex assembly	Undef	GO:0006461	5	1365	0.00660267	0.0401489	hsa:2060:EPS15|hsa:23607:CD2AP|hsa:55291:PPP6R3|hsa:29766:TMOD3|hsa:84869:CBR4	http://amigo.geneontology.org/amigo/term/GO:0006461
placenta development	biological_process	GO:0001890	2	138	0.00677619	0.0408258	hsa:2186:BPTF|hsa:57623:ZFAT	http://amigo.geneontology.org/amigo/term/GO:0001890
intracellular signal transduction	biological_process	GO:0035556	7	2598	0.00677802	0.0408258	hsa:8243:SMC1A|hsa:10725:NFAT5|hsa:23365:ARHGEF12|hsa:55785:FGD6|hsa:1793:DOCK1|hsa:23362:PSD3|hsa:2321:FLT1	http://amigo.geneontology.org/amigo/term/GO:0035556
vesicle-mediated transport	biological_process	GO:0016192	5	1382	0.0069485	0.0408258	hsa:2060:EPS15|hsa:1793:DOCK1|hsa:6311:ATXN2|hsa:55291:PPP6R3|hsa:23607:CD2AP	http://amigo.geneontology.org/amigo/term/GO:0016192
mitotic cell cycle process	biological_process	GO:1903047	4	867	0.00696235	0.0408258	hsa:8243:SMC1A|hsa:54888:NSUN2|hsa:29766:TMOD3|hsa:23607:CD2AP	http://amigo.geneontology.org/amigo/term/GO:1903047
protein modification by small protein conjugation	biological_process	GO:0032446	4	870	0.00704583	0.0408297	hsa:8243:SMC1A|hsa:54467:ANKIB1|hsa:51366:UBR5|hsa:57563:KLHL8	http://amigo.geneontology.org/amigo/term/GO:0032446
actomyosin structure organization	biological_process	GO:0031032	2	146	0.00754249	0.0435217	hsa:22998:LIMCH1|hsa:29766:TMOD3	http://amigo.geneontology.org/amigo/term/GO:0031032
regulation of mitotic cell cycle	biological_process	GO:0007346	3	460	0.00777046	0.0440202	hsa:8243:SMC1A|hsa:23087:TRIM35|hsa:29766:TMOD3	http://amigo.geneontology.org/amigo/term/GO:0007346
regulation of chromatin organization	biological_process	GO:1902275	2	151	0.00804042	0.0446836	hsa:54454:ATAD2B|hsa:51366:UBR5	http://amigo.geneontology.org/amigo/term/GO:1902275
Rho protein signal transduction	biological_process	GO:0007266	2	152	0.00814175	0.0450621	hsa:23365:ARHGEF12|hsa:55785:FGD6	http://amigo.geneontology.org/amigo/term/GO:0007266
cellular macromolecule catabolic process	biological_process	GO:0044265	4	919	0.00850501	0.0451725	hsa:54467:ANKIB1|hsa:51366:UBR5|hsa:57563:KLHL8|hsa:23607:CD2AP	http://amigo.geneontology.org/amigo/term/GO:0044265
ruffle	cellular_component	GO:0001726	2	156	0.00855281	0.0451725	hsa:55785:FGD6|hsa:23607:CD2AP	http://amigo.geneontology.org/amigo/term/GO:0001726
ATP binding	molecular_function	GO:0005524	5	1455	0.00857983	0.0451725	hsa:8243:SMC1A|hsa:5378:PMS1|hsa:54454:ATAD2B|hsa:1106:CHD2|hsa:2321:FLT1	http://amigo.geneontology.org/amigo/term/GO:0005524
cellular component biogenesis	biological_process	GO:0044085	7	2724	0.00871415	0.0451725	hsa:2060:EPS15|hsa:55785:FGD6|hsa:29766:TMOD3|hsa:84869:CBR4|hsa:23607:CD2AP|hsa:55291:PPP6R3|hsa:6311:ATXN2	http://amigo.geneontology.org/amigo/term/GO:0044085
negative regulation of nitrogen compound metabolic process	biological_process	GO:0051172	5	1474	0.00904485	0.0464577	hsa:8243:SMC1A|hsa:2186:BPTF|hsa:54454:ATAD2B|hsa:51366:UBR5|hsa:4076:CAPRIN1	http://amigo.geneontology.org/amigo/term/GO:0051172
system development	biological_process	GO:0048731	9	4206	0.00909683	0.0465483	hsa:2186:BPTF|hsa:1106:CHD2|hsa:29766:TMOD3|hsa:55787:TXLNG|hsa:285331:CCDC66|hsa:4076:CAPRIN1|hsa:57623:ZFAT|hsa:10905:MAN1A2|hsa:2321:FLT1	http://amigo.geneontology.org/amigo/term/GO:0048731
regulation of cell cycle	biological_process	GO:0051726	4	945	0.00935452	0.0476869	hsa:8243:SMC1A|hsa:55787:TXLNG|hsa:23087:TRIM35|hsa:29766:TMOD3	http://amigo.geneontology.org/amigo/term/GO:0051726
DNA repair	biological_process	GO:0006281	3	503	0.0098912	0.0497402	hsa:8243:SMC1A|hsa:5378:PMS1|hsa:51366:UBR5	http://amigo.geneontology.org/amigo/term/GO:0006281
negative regulation of cellular protein metabolic process	biological_process	GO:0032269	4	961	0.00990401	0.0497402	hsa:51366:UBR5|hsa:57591:MKL1|hsa:5575:PRKAR1B|hsa:4076:CAPRIN1	http://amigo.geneontology.org/amigo/term/GO:0032269
meiotic cell cycle process	biological_process	GO:1903046	2	170	0.0100633	0.0503537	hsa:8243:SMC1A|hsa:54888:NSUN2	http://amigo.geneontology.org/amigo/term/GO:1903046
cell differentiation	biological_process	GO:0030154	8	3519	0.0101004	0.0503537	hsa:1106:CHD2|hsa:29766:TMOD3|hsa:54888:NSUN2|hsa:57591:MKL1|hsa:285331:CCDC66|hsa:4076:CAPRIN1|hsa:57623:ZFAT|hsa:2321:FLT1	http://amigo.geneontology.org/amigo/term/GO:0030154
positive regulation of macromolecule biosynthetic process	biological_process	GO:0010557	5	1538	0.0107405	0.0529604	hsa:2186:BPTF|hsa:10725:NFAT5|hsa:54454:ATAD2B|hsa:57623:ZFAT|hsa:57591:MKL1	http://amigo.geneontology.org/amigo/term/GO:0010557
histone binding	molecular_function	GO:0042393	2	177	0.0108599	0.053355	hsa:54454:ATAD2B|hsa:1106:CHD2	http://amigo.geneontology.org/amigo/term/GO:0042393
carbohydrate derivative binding	molecular_function	GO:0097367	6	2174	0.0110828	0.0537447	hsa:8243:SMC1A|hsa:1106:CHD2|hsa:5575:PRKAR1B|hsa:5378:PMS1|hsa:54454:ATAD2B|hsa:2321:FLT1	http://amigo.geneontology.org/amigo/term/GO:0097367
single organism signaling	Undef	GO:0044700	11	5972	0.0111298	0.0537447	hsa:8243:SMC1A|hsa:2060:EPS15|hsa:23365:ARHGEF12|hsa:55785:FGD6|hsa:10725:NFAT5|hsa:1793:DOCK1|hsa:57591:MKL1|hsa:23607:CD2AP|hsa:23362:PSD3|hsa:51366:UBR5|hsa:2321:FLT1	http://amigo.geneontology.org/amigo/term/GO:0044700
protein modification by small protein conjugation or removal	biological_process	GO:0070647	4	996	0.0111787	0.0537447	hsa:8243:SMC1A|hsa:54467:ANKIB1|hsa:51366:UBR5|hsa:57563:KLHL8	http://amigo.geneontology.org/amigo/term/GO:0070647
signaling	biological_process	GO:0023052	11	5978	0.0112116	0.0537447	hsa:8243:SMC1A|hsa:2060:EPS15|hsa:23365:ARHGEF12|hsa:55785:FGD6|hsa:10725:NFAT5|hsa:1793:DOCK1|hsa:57591:MKL1|hsa:23607:CD2AP|hsa:23362:PSD3|hsa:51366:UBR5|hsa:2321:FLT1	http://amigo.geneontology.org/amigo/term/GO:0023052
cell communication	biological_process	GO:0007154	11	6000	0.011516	0.0540661	hsa:8243:SMC1A|hsa:2060:EPS15|hsa:23365:ARHGEF12|hsa:55785:FGD6|hsa:10725:NFAT5|hsa:1793:DOCK1|hsa:57591:MKL1|hsa:23607:CD2AP|hsa:23362:PSD3|hsa:51366:UBR5|hsa:2321:FLT1	http://amigo.geneontology.org/amigo/term/GO:0007154
positive regulation of transcription from RNA polymerase II promoter	biological_process	GO:0045944	4	1005	0.0115229	0.0540661	hsa:10725:NFAT5|hsa:54454:ATAD2B|hsa:57623:ZFAT|hsa:57591:MKL1	http://amigo.geneontology.org/amigo/term/GO:0045944
metallopeptidase activity	molecular_function	GO:0008237	2	183	0.0115641	0.0540724	hsa:171019:ADAMTS19|hsa:5069:PAPPA	http://amigo.geneontology.org/amigo/term/GO:0008237
negative regulation of protein metabolic process	biological_process	GO:0051248	4	1018	0.0120322	0.055314	hsa:51366:UBR5|hsa:57591:MKL1|hsa:5575:PRKAR1B|hsa:4076:CAPRIN1	http://amigo.geneontology.org/amigo/term/GO:0051248
protein C-terminus binding	molecular_function	GO:0008022	2	189	0.0122881	0.055314	hsa:6311:ATXN2|hsa:23607:CD2AP	http://amigo.geneontology.org/amigo/term/GO:0008022
nuclear division	biological_process	GO:0000280	3	546	0.0123192	0.055314	hsa:8243:SMC1A|hsa:54888:NSUN2|hsa:23607:CD2AP	http://amigo.geneontology.org/amigo/term/GO:0000280
cell division	biological_process	GO:0051301	3	546	0.0123192	0.055314	hsa:8243:SMC1A|hsa:54888:NSUN2|hsa:23607:CD2AP	http://amigo.geneontology.org/amigo/term/GO:0051301
positive regulation of nucleobase-containing compound metabolic process	biological_process	GO:0045935	5	1595	0.0124257	0.055564	hsa:2186:BPTF|hsa:10725:NFAT5|hsa:54454:ATAD2B|hsa:57623:ZFAT|hsa:57591:MKL1	http://amigo.geneontology.org/amigo/term/GO:0045935
protein complex subunit organization	Undef	GO:0071822	5	1596	0.0124568	0.055564	hsa:2060:EPS15|hsa:23607:CD2AP|hsa:55291:PPP6R3|hsa:29766:TMOD3|hsa:84869:CBR4	http://amigo.geneontology.org/amigo/term/GO:0071822
ubiquitin protein ligase activity	molecular_function	GO:0061630	2	192	0.0126573	0.0562733	hsa:54467:ANKIB1|hsa:51366:UBR5	http://amigo.geneontology.org/amigo/term/GO:0061630
regulation of cell cycle process	biological_process	GO:0010564	3	557	0.0129906	0.0571787	hsa:8243:SMC1A|hsa:55787:TXLNG|hsa:29766:TMOD3	http://amigo.geneontology.org/amigo/term/GO:0010564
muscle structure development	biological_process	GO:0061061	3	560	0.0131773	0.0572707	hsa:1106:CHD2|hsa:57591:MKL1|hsa:29766:TMOD3	http://amigo.geneontology.org/amigo/term/GO:0061061
ubiquitin-like protein ligase activity	molecular_function	GO:0061659	2	197	0.0132835	0.0573247	hsa:54467:ANKIB1|hsa:51366:UBR5	http://amigo.geneontology.org/amigo/term/GO:0061659
condensed chromosome	cellular_component	GO:0000793	2	197	0.0132835	0.0573247	hsa:8243:SMC1A|hsa:5378:PMS1	http://amigo.geneontology.org/amigo/term/GO:0000793
positive regulation of gene expression	biological_process	GO:0010628	5	1623	0.0133166	0.0573247	hsa:2186:BPTF|hsa:10725:NFAT5|hsa:54454:ATAD2B|hsa:57623:ZFAT|hsa:57591:MKL1	http://amigo.geneontology.org/amigo/term/GO:0010628
cellular protein modification process	biological_process	GO:0006464	8	3707	0.0135935	0.0581478	hsa:8243:SMC1A|hsa:57563:KLHL8|hsa:5575:PRKAR1B|hsa:54467:ANKIB1|hsa:2321:FLT1|hsa:51366:UBR5|hsa:10905:MAN1A2|hsa:55291:PPP6R3	http://amigo.geneontology.org/amigo/term/GO:0006464
protein modification process	biological_process	GO:0036211	8	3707	0.0135935	0.0581478	hsa:8243:SMC1A|hsa:57563:KLHL8|hsa:5575:PRKAR1B|hsa:54467:ANKIB1|hsa:2321:FLT1|hsa:51366:UBR5|hsa:10905:MAN1A2|hsa:55291:PPP6R3	http://amigo.geneontology.org/amigo/term/GO:0036211
regulation of endocytosis	biological_process	GO:0030100	2	201	0.013794	0.0588198	hsa:6311:ATXN2|hsa:23607:CD2AP	http://amigo.geneontology.org/amigo/term/GO:0030100
negative regulation of mitotic cell cycle	biological_process	GO:0045930	2	205	0.014313	0.0604624	hsa:8243:SMC1A|hsa:23087:TRIM35	http://amigo.geneontology.org/amigo/term/GO:0045930
organelle fission	biological_process	GO:0048285	3	579	0.0143957	0.0606229	hsa:8243:SMC1A|hsa:54888:NSUN2|hsa:23607:CD2AP	http://amigo.geneontology.org/amigo/term/GO:0048285
regulation of intracellular signal transduction	biological_process	GO:1902531	5	1662	0.0146288	0.0606518	hsa:23362:PSD3|hsa:10725:NFAT5|hsa:23365:ARHGEF12|hsa:55785:FGD6|hsa:2321:FLT1	http://amigo.geneontology.org/amigo/term/GO:1902531
meiotic cell cycle	biological_process	GO:0051321	2	208	0.0147077	0.0606518	hsa:8243:SMC1A|hsa:54888:NSUN2	http://amigo.geneontology.org/amigo/term/GO:0051321
positive regulation of cellular biosynthetic process	biological_process	GO:0031328	5	1673	0.0150142	0.061139	hsa:2186:BPTF|hsa:10725:NFAT5|hsa:54454:ATAD2B|hsa:57623:ZFAT|hsa:57591:MKL1	http://amigo.geneontology.org/amigo/term/GO:0031328
regulation of protein localization to nucleus	biological_process	GO:1900180	2	216	0.0157832	0.0631329	hsa:51366:UBR5|hsa:23607:CD2AP	http://amigo.geneontology.org/amigo/term/GO:1900180
cell cycle checkpoint	biological_process	GO:0000075	2	217	0.01592	0.0634359	hsa:8243:SMC1A|hsa:54888:NSUN2	http://amigo.geneontology.org/amigo/term/GO:0000075
positive regulation of nitrogen compound metabolic process	biological_process	GO:0051173	5	1699	0.0159525	0.0634359	hsa:2186:BPTF|hsa:10725:NFAT5|hsa:54454:ATAD2B|hsa:57623:ZFAT|hsa:57591:MKL1	http://amigo.geneontology.org/amigo/term/GO:0051173
single-organism organelle organization	Undef	GO:1902589	5	1702	0.0160633	0.0636896	hsa:8243:SMC1A|hsa:22998:LIMCH1|hsa:55785:FGD6|hsa:29766:TMOD3|hsa:23607:CD2AP	http://amigo.geneontology.org/amigo/term/GO:1902589
positive regulation of biosynthetic process	biological_process	GO:0009891	5	1705	0.0161746	0.0639438	hsa:2186:BPTF|hsa:10725:NFAT5|hsa:54454:ATAD2B|hsa:57623:ZFAT|hsa:57591:MKL1	http://amigo.geneontology.org/amigo/term/GO:0009891
animal organ development	biological_process	GO:0048513	7	3087	0.0165977	0.0648181	hsa:2186:BPTF|hsa:1106:CHD2|hsa:29766:TMOD3|hsa:55787:TXLNG|hsa:285331:CCDC66|hsa:57623:ZFAT|hsa:10905:MAN1A2	http://amigo.geneontology.org/amigo/term/GO:0048513
response to abiotic stimulus	biological_process	GO:0009628	4	1122	0.0166347	0.0648181	hsa:8243:SMC1A|hsa:10725:NFAT5|hsa:285331:CCDC66|hsa:2321:FLT1	http://amigo.geneontology.org/amigo/term/GO:0009628
developmental process involved in reproduction	biological_process	GO:0003006	3	623	0.0174572	0.066873	hsa:2186:BPTF|hsa:54888:NSUN2|hsa:57623:ZFAT	http://amigo.geneontology.org/amigo/term/GO:0003006
transcriptional activator activity, RNA polymerase II core promoter proximal region sequence-specific binding	molecular_function	GO:0001077	2	228	0.017458	0.066873	hsa:10725:NFAT5|hsa:57623:ZFAT	http://amigo.geneontology.org/amigo/term/GO:0001077
RNA polymerase II transcription factor activity, sequence-specific DNA binding	molecular_function	GO:0000981	3	626	0.0176782	0.0675257	hsa:7690:ZNF131|hsa:57623:ZFAT|hsa:10725:NFAT5	http://amigo.geneontology.org/amigo/term/GO:0000981
immune system process	biological_process	GO:0002376	6	2414	0.0178264	0.0679007	hsa:1106:CHD2|hsa:29766:TMOD3|hsa:1793:DOCK1|hsa:23087:TRIM35|hsa:57623:ZFAT|hsa:2321:FLT1	http://amigo.geneontology.org/amigo/term/GO:0002376
macromolecule catabolic process	biological_process	GO:0009057	4	1149	0.0179884	0.0683257	hsa:54467:ANKIB1|hsa:51366:UBR5|hsa:57563:KLHL8|hsa:23607:CD2AP	http://amigo.geneontology.org/amigo/term/GO:0009057
perinuclear region of cytoplasm	cellular_component	GO:0048471	3	645	0.0191146	0.070911	hsa:2186:BPTF|hsa:6311:ATXN2|hsa:23607:CD2AP	http://amigo.geneontology.org/amigo/term/GO:0048471
response to wounding	biological_process	GO:0009611	3	646	0.019192	0.070911	hsa:2186:BPTF|hsa:1793:DOCK1|hsa:5575:PRKAR1B	http://amigo.geneontology.org/amigo/term/GO:0009611
purine ribonucleoside triphosphate binding	molecular_function	GO:0035639	5	1788	0.019463	0.0717168	hsa:8243:SMC1A|hsa:5378:PMS1|hsa:54454:ATAD2B|hsa:1106:CHD2|hsa:2321:FLT1	http://amigo.geneontology.org/amigo/term/GO:0035639
nucleic acid binding transcription factor activity	Undef	GO:0001071	4	1182	0.0197347	0.0722368	hsa:7690:ZNF131|hsa:57623:ZFAT|hsa:57591:MKL1|hsa:10725:NFAT5	http://amigo.geneontology.org/amigo/term/GO:0001071
transcription factor activity, sequence-specific DNA binding	molecular_function	GO:0003700	4	1182	0.0197347	0.0722368	hsa:7690:ZNF131|hsa:57623:ZFAT|hsa:57591:MKL1|hsa:10725:NFAT5	http://amigo.geneontology.org/amigo/term/GO:0003700
multicellular organism development	biological_process	GO:0007275	9	4770	0.0197713	0.0722368	hsa:2186:BPTF|hsa:1106:CHD2|hsa:29766:TMOD3|hsa:55787:TXLNG|hsa:285331:CCDC66|hsa:4076:CAPRIN1|hsa:57623:ZFAT|hsa:10905:MAN1A2|hsa:2321:FLT1	http://amigo.geneontology.org/amigo/term/GO:0007275
transmembrane receptor protein tyrosine kinase signaling pathway	biological_process	GO:0007169	3	654	0.0198172	0.0722368	hsa:2060:EPS15|hsa:1793:DOCK1|hsa:2321:FLT1	http://amigo.geneontology.org/amigo/term/GO:0007169
purine ribonucleoside binding	molecular_function	GO:0032550	5	1798	0.019887	0.072297	hsa:8243:SMC1A|hsa:5378:PMS1|hsa:54454:ATAD2B|hsa:1106:CHD2|hsa:2321:FLT1	http://amigo.geneontology.org/amigo/term/GO:0032550
ribonucleoside binding	molecular_function	GO:0032549	5	1801	0.0200154	0.0723758	hsa:8243:SMC1A|hsa:5378:PMS1|hsa:54454:ATAD2B|hsa:1106:CHD2|hsa:2321:FLT1	http://amigo.geneontology.org/amigo/term/GO:0032549
purine nucleoside binding	molecular_function	GO:0001883	5	1801	0.0200154	0.0723758	hsa:8243:SMC1A|hsa:5378:PMS1|hsa:54454:ATAD2B|hsa:1106:CHD2|hsa:2321:FLT1	http://amigo.geneontology.org/amigo/term/GO:0001883
nucleoside binding	molecular_function	GO:0001882	5	1808	0.0203172	0.0732715	hsa:8243:SMC1A|hsa:5378:PMS1|hsa:54454:ATAD2B|hsa:1106:CHD2|hsa:2321:FLT1	http://amigo.geneontology.org/amigo/term/GO:0001882
protein polyubiquitination	biological_process	GO:0000209	2	249	0.0205619	0.0739574	hsa:54467:ANKIB1|hsa:51366:UBR5	http://amigo.geneontology.org/amigo/term/GO:0000209
single organism reproductive process	Undef	GO:0044702	4	1203	0.0208992	0.0745873	hsa:8243:SMC1A|hsa:2186:BPTF|hsa:54888:NSUN2|hsa:57623:ZFAT	http://amigo.geneontology.org/amigo/term/GO:0044702
endocytic vesicle	cellular_component	GO:0030139	2	254	0.0213326	0.075924	hsa:2060:EPS15|hsa:23607:CD2AP	http://amigo.geneontology.org/amigo/term/GO:0030139
ubiquitin ligase complex	cellular_component	GO:0000151	2	264	0.0229099	0.0794521	hsa:54467:ANKIB1|hsa:57563:KLHL8	http://amigo.geneontology.org/amigo/term/GO:0000151
transferase complex	cellular_component	GO:1990234	3	693	0.0230263	0.0796523	hsa:54467:ANKIB1|hsa:57563:KLHL8|hsa:5575:PRKAR1B	http://amigo.geneontology.org/amigo/term/GO:1990234
GTPase activator activity	molecular_function	GO:0005096	2	268	0.0235539	0.0808586	hsa:23365:ARHGEF12|hsa:1793:DOCK1	http://amigo.geneontology.org/amigo/term/GO:0005096
regulation of chromosome organization	biological_process	GO:0033044	2	269	0.0237161	0.0812097	hsa:54454:ATAD2B|hsa:51366:UBR5	http://amigo.geneontology.org/amigo/term/GO:0033044
regulation of actin cytoskeleton organization	biological_process	GO:0032956	2	273	0.0243695	0.0823738	hsa:29766:TMOD3|hsa:23607:CD2AP	http://amigo.geneontology.org/amigo/term/GO:0032956
hemopoiesis	biological_process	GO:0030097	3	709	0.0244205	0.0823738	hsa:57623:ZFAT|hsa:1106:CHD2|hsa:29766:TMOD3	http://amigo.geneontology.org/amigo/term/GO:0030097
system process	biological_process	GO:0003008	5	1918	0.0254617	0.0854605	hsa:10725:NFAT5|hsa:285331:CCDC66|hsa:29766:TMOD3|hsa:5575:PRKAR1B|hsa:2321:FLT1	http://amigo.geneontology.org/amigo/term/GO:0003008
ribonucleoprotein complex	cellular_component	GO:1990904	3	723	0.0256775	0.0857605	hsa:54888:NSUN2|hsa:6311:ATXN2|hsa:4076:CAPRIN1	http://amigo.geneontology.org/amigo/term/GO:1990904
intracellular ribonucleoprotein complex	Undef	GO:0030529	3	723	0.0256775	0.0857605	hsa:54888:NSUN2|hsa:6311:ATXN2|hsa:4076:CAPRIN1	http://amigo.geneontology.org/amigo/term/GO:0030529
intracellular receptor signaling pathway	biological_process	GO:0030522	2	286	0.0265437	0.0882187	hsa:51366:UBR5|hsa:2321:FLT1	http://amigo.geneontology.org/amigo/term/GO:0030522
negative regulation of cellular macromolecule biosynthetic process	biological_process	GO:2000113	4	1297	0.0266313	0.0882934	hsa:8243:SMC1A|hsa:2186:BPTF|hsa:54454:ATAD2B|hsa:4076:CAPRIN1	http://amigo.geneontology.org/amigo/term/GO:2000113
activation of protein kinase activity	biological_process	GO:0032147	2	293	0.027746	0.0896723	hsa:5575:PRKAR1B|hsa:2321:FLT1	http://amigo.geneontology.org/amigo/term/GO:0032147
GTPase regulator activity	molecular_function	GO:0030695	2	296	0.0282679	0.0908664	hsa:23365:ARHGEF12|hsa:1793:DOCK1	http://amigo.geneontology.org/amigo/term/GO:0030695
hematopoietic or lymphoid organ development	biological_process	GO:0048534	3	753	0.0284876	0.0908664	hsa:57623:ZFAT|hsa:1106:CHD2|hsa:29766:TMOD3	http://amigo.geneontology.org/amigo/term/GO:0048534
protein ubiquitination	biological_process	GO:0016567	3	755	0.0286806	0.0908664	hsa:54467:ANKIB1|hsa:51366:UBR5|hsa:57563:KLHL8	http://amigo.geneontology.org/amigo/term/GO:0016567
Golgi vesicle transport	biological_process	GO:0048193	2	303	0.0295012	0.0930317	hsa:2060:EPS15|hsa:55291:PPP6R3	http://amigo.geneontology.org/amigo/term/GO:0048193
negative regulation of nucleobase-containing compound metabolic process	biological_process	GO:0045934	4	1348	0.0301037	0.0945762	hsa:8243:SMC1A|hsa:2186:BPTF|hsa:54454:ATAD2B|hsa:51366:UBR5	http://amigo.geneontology.org/amigo/term/GO:0045934
regulation of actin filament-based process	biological_process	GO:0032970	2	309	0.0305753	0.0948743	hsa:29766:TMOD3|hsa:23607:CD2AP	http://amigo.geneontology.org/amigo/term/GO:0032970
ciliary part	cellular_component	GO:0044441	2	309	0.0305753	0.0948743	hsa:2060:EPS15|hsa:5575:PRKAR1B	http://amigo.geneontology.org/amigo/term/GO:0044441
ATPase activity, coupled	molecular_function	GO:0042623	2	310	0.0307558	0.0952166	hsa:2186:BPTF|hsa:1106:CHD2	http://amigo.geneontology.org/amigo/term/GO:0042623
in utero embryonic development	biological_process	GO:0001701	2	314	0.0314822	0.0961483	hsa:2186:BPTF|hsa:57623:ZFAT	http://amigo.geneontology.org/amigo/term/GO:0001701
membrane	cellular_component	GO:0016020	13	8805	0.0317513	0.0967522	hsa:51366:UBR5|hsa:2060:EPS15|hsa:23365:ARHGEF12|hsa:55787:TXLNG|hsa:1793:DOCK1|hsa:23607:CD2AP|hsa:23362:PSD3|hsa:55291:PPP6R3|hsa:5575:PRKAR1B|hsa:4076:CAPRIN1|hsa:6311:ATXN2|hsa:10905:MAN1A2|hsa:2321:FLT1	http://amigo.geneontology.org/amigo/term/GO:0016020
transcriptional activator activity, RNA polymerase II transcription regulatory region sequence-specific binding	molecular_function	GO:0001228	2	318	0.0322154	0.0970756	hsa:10725:NFAT5|hsa:57623:ZFAT	http://amigo.geneontology.org/amigo/term/GO:0001228
immune system development	biological_process	GO:0002520	3	795	0.0326878	0.097829	hsa:57623:ZFAT|hsa:1106:CHD2|hsa:29766:TMOD3	http://amigo.geneontology.org/amigo/term/GO:0002520
negative regulation of macromolecule biosynthetic process	biological_process	GO:0010558	4	1389	0.0330834	0.0981215	hsa:8243:SMC1A|hsa:2186:BPTF|hsa:54454:ATAD2B|hsa:4076:CAPRIN1	http://amigo.geneontology.org/amigo/term/GO:0010558
muscle contraction	biological_process	GO:0006936	2	323	0.0331413	0.0981215	hsa:29766:TMOD3|hsa:2321:FLT1	http://amigo.geneontology.org/amigo/term/GO:0006936
nucleoside-triphosphatase regulator activity	molecular_function	GO:0060589	2	326	0.0337019	0.0990573	hsa:23365:ARHGEF12|hsa:1793:DOCK1	http://amigo.geneontology.org/amigo/term/GO:0060589
transcription factor activity, RNA polymerase II core promoter proximal region sequence-specific binding	molecular_function	GO:0000982	2	330	0.0344552	0.10038	hsa:10725:NFAT5|hsa:57623:ZFAT	http://amigo.geneontology.org/amigo/term/GO:0000982
regulation of translation	biological_process	GO:0006417	2	331	0.0346446	0.10038	hsa:6311:ATXN2|hsa:4076:CAPRIN1	http://amigo.geneontology.org/amigo/term/GO:0006417
cytoskeletal protein binding	molecular_function	GO:0008092	3	817	0.0350113	0.101227	hsa:22998:LIMCH1|hsa:57591:MKL1|hsa:29766:TMOD3	http://amigo.geneontology.org/amigo/term/GO:0008092
extracellular region	cellular_component	GO:0005576	8	4424	0.0354275	0.101629	hsa:2186:BPTF|hsa:23365:ARHGEF12|hsa:1106:CHD2|hsa:5069:PAPPA|hsa:171019:ADAMTS19|hsa:23607:CD2AP|hsa:10905:MAN1A2|hsa:2321:FLT1	http://amigo.geneontology.org/amigo/term/GO:0005576
Golgi apparatus	cellular_component	GO:0005794	4	1431	0.0363115	0.103167	hsa:55785:FGD6|hsa:6311:ATXN2|hsa:55291:PPP6R3|hsa:10905:MAN1A2	http://amigo.geneontology.org/amigo/term/GO:0005794
nucleolus	cellular_component	GO:0005730	3	829	0.0363143	0.103167	hsa:1106:CHD2|hsa:54888:NSUN2|hsa:23607:CD2AP	http://amigo.geneontology.org/amigo/term/GO:0005730
muscle cell differentiation	biological_process	GO:0042692	2	340	0.0363672	0.103167	hsa:57591:MKL1|hsa:29766:TMOD3	http://amigo.geneontology.org/amigo/term/GO:0042692
regulation of DNA metabolic process	biological_process	GO:0051052	2	346	0.0375339	0.105362	hsa:8243:SMC1A|hsa:51366:UBR5	http://amigo.geneontology.org/amigo/term/GO:0051052
negative regulation of cellular biosynthetic process	biological_process	GO:0031327	4	1450	0.0378306	0.105362	hsa:8243:SMC1A|hsa:2186:BPTF|hsa:54454:ATAD2B|hsa:4076:CAPRIN1	http://amigo.geneontology.org/amigo/term/GO:0031327
cell leading edge	cellular_component	GO:0031252	2	350	0.0383196	0.106044	hsa:55785:FGD6|hsa:23607:CD2AP	http://amigo.geneontology.org/amigo/term/GO:0031252
protein localization to nucleus	biological_process	GO:0034504	2	351	0.0385171	0.106373	hsa:51366:UBR5|hsa:23607:CD2AP	http://amigo.geneontology.org/amigo/term/GO:0034504
cellular response to organic substance	biological_process	GO:0071310	5	2149	0.0388569	0.106598	hsa:2186:BPTF|hsa:7776:ZNF236|hsa:51366:UBR5|hsa:5575:PRKAR1B|hsa:2321:FLT1	http://amigo.geneontology.org/amigo/term/GO:0071310
blood coagulation	biological_process	GO:0007596	2	353	0.0389131	0.106598	hsa:1793:DOCK1|hsa:5575:PRKAR1B	http://amigo.geneontology.org/amigo/term/GO:0007596
proteasome-mediated ubiquitin-dependent protein catabolic process	biological_process	GO:0043161	2	353	0.0389131	0.106598	hsa:54467:ANKIB1|hsa:23607:CD2AP	http://amigo.geneontology.org/amigo/term/GO:0043161
positive regulation of cellular protein localization	biological_process	GO:1903829	2	355	0.0393107	0.10747	hsa:51366:UBR5|hsa:23607:CD2AP	http://amigo.geneontology.org/amigo/term/GO:1903829
coagulation	biological_process	GO:0050817	2	358	0.0399101	0.107963	hsa:1793:DOCK1|hsa:5575:PRKAR1B	http://amigo.geneontology.org/amigo/term/GO:0050817
hemostasis	biological_process	GO:0007599	2	358	0.0399101	0.107963	hsa:1793:DOCK1|hsa:5575:PRKAR1B	http://amigo.geneontology.org/amigo/term/GO:0007599
negative regulation of biosynthetic process	biological_process	GO:0009890	4	1476	0.0399687	0.107963	hsa:8243:SMC1A|hsa:2186:BPTF|hsa:54454:ATAD2B|hsa:4076:CAPRIN1	http://amigo.geneontology.org/amigo/term/GO:0009890
regulation of cellular amide metabolic process	biological_process	GO:0034248	2	360	0.0403116	0.108199	hsa:6311:ATXN2|hsa:4076:CAPRIN1	http://amigo.geneontology.org/amigo/term/GO:0034248
cell projection assembly	biological_process	GO:0030031	2	368	0.0419332	0.111391	hsa:55785:FGD6|hsa:23607:CD2AP	http://amigo.geneontology.org/amigo/term/GO:0030031
extracellular region part	cellular_component	GO:0044421	7	3743	0.0420689	0.111391	hsa:2186:BPTF|hsa:23365:ARHGEF12|hsa:1106:CHD2|hsa:23607:CD2AP|hsa:171019:ADAMTS19|hsa:10905:MAN1A2|hsa:2321:FLT1	http://amigo.geneontology.org/amigo/term/GO:0044421
Golgi apparatus part	cellular_component	GO:0044431	3	886	0.0428435	0.112687	hsa:6311:ATXN2|hsa:55291:PPP6R3|hsa:10905:MAN1A2	http://amigo.geneontology.org/amigo/term/GO:0044431
cellular catabolic process	biological_process	GO:0044248	4	1513	0.0431303	0.112687	hsa:54467:ANKIB1|hsa:51366:UBR5|hsa:57563:KLHL8|hsa:23607:CD2AP	http://amigo.geneontology.org/amigo/term/GO:0044248
proteasomal protein catabolic process	biological_process	GO:0010498	2	379	0.0442027	0.115046	hsa:54467:ANKIB1|hsa:23607:CD2AP	http://amigo.geneontology.org/amigo/term/GO:0010498
endomembrane system	cellular_component	GO:0012505	7	3788	0.0444431	0.11545	hsa:2060:EPS15|hsa:55785:FGD6|hsa:55787:TXLNG|hsa:55291:PPP6R3|hsa:6311:ATXN2|hsa:10905:MAN1A2|hsa:2321:FLT1	http://amigo.geneontology.org/amigo/term/GO:0012505
muscle system process	biological_process	GO:0003012	2	388	0.0460932	0.118576	hsa:29766:TMOD3|hsa:2321:FLT1	http://amigo.geneontology.org/amigo/term/GO:0003012
transferase activity	molecular_function	GO:0016740	5	2269	0.0472723	0.119594	hsa:54467:ANKIB1|hsa:54888:NSUN2|hsa:51366:UBR5|hsa:57563:KLHL8|hsa:2321:FLT1	http://amigo.geneontology.org/amigo/term/GO:0016740
regulation of cytoskeleton organization	biological_process	GO:0051493	2	397	0.0480133	0.121039	hsa:29766:TMOD3|hsa:23607:CD2AP	http://amigo.geneontology.org/amigo/term/GO:0051493
cellular macromolecular complex assembly	biological_process	GO:0034622	3	933	0.0486449	0.122153	hsa:2060:EPS15|hsa:6311:ATXN2|hsa:29766:TMOD3	http://amigo.geneontology.org/amigo/term/GO:0034622
endopeptidase activity	molecular_function	GO:0004175	2	402	0.0490926	0.122754	hsa:171019:ADAMTS19|hsa:5069:PAPPA	http://amigo.geneontology.org/amigo/term/GO:0004175
embryo development	biological_process	GO:0009790	3	937	0.0491558	0.122754	hsa:2186:BPTF|hsa:57623:ZFAT|hsa:2321:FLT1	http://amigo.geneontology.org/amigo/term/GO:0009790
DNA metabolic process	biological_process	GO:0006259	3	940	0.0495407	0.123488	hsa:8243:SMC1A|hsa:5378:PMS1|hsa:51366:UBR5	http://amigo.geneontology.org/amigo/term/GO:0006259
enzyme linked receptor protein signaling pathway	biological_process	GO:0007167	3	942	0.0497982	0.123675	hsa:2060:EPS15|hsa:1793:DOCK1|hsa:2321:FLT1	http://amigo.geneontology.org/amigo/term/GO:0007167
Bacterial invasion of epithelial cells	KEGG PATHWAY	hsa05100	2	74	0.00223033	0.0669098	DOCK1|CD2AP	http://www.genome.jp/kegg-bin/show_pathway?hsa05100/hsa:23607%09red/hsa:1793%09red
Yersinia infection	KEGG PATHWAY	hsa05135	2	121	0.00571527	0.0857291	ARHGEF12|DOCK1	http://www.genome.jp/kegg-bin/show_pathway?hsa05135/hsa:23365%09red/hsa:1793%09red
Focal adhesion	KEGG PATHWAY	hsa04510	2	199	0.0146424	0.103647	DOCK1|FLT1	http://www.genome.jp/kegg-bin/show_pathway?hsa04510/hsa:2321%09red/hsa:1793%09red
Regulation of actin cytoskeleton	KEGG PATHWAY	hsa04810	2	214	0.0167711	0.103647	ARHGEF12|DOCK1	http://www.genome.jp/kegg-bin/show_pathway?hsa04810/hsa:23365%09red/hsa:1793%09red
Fatty acid biosynthesis	KEGG PATHWAY	hsa00061	1	18	0.0172745	0.103647	CBR4	http://www.genome.jp/kegg-bin/show_pathway?hsa00061/hsa:84869%09red
Endocytosis	KEGG PATHWAY	hsa04144	2	244	0.0213965	0.106983	PSD3|EPS15	http://www.genome.jp/kegg-bin/show_pathway?hsa04144/hsa:2060%09red/hsa:23362%09red
N-Glycan biosynthesis	KEGG PATHWAY	hsa00510	1	50	0.0457147	0.194357	MAN1A2	http://www.genome.jp/kegg-bin/show_pathway?hsa00510/hsa:10905%09red
Fatty acid metabolism	KEGG PATHWAY	hsa01212	1	57	0.0518285	0.194357	CBR4	http://www.genome.jp/kegg-bin/show_pathway?hsa01212/hsa:84869%09red
Shigellosis	KEGG PATHWAY	hsa05131	1	68	0.0613589	0.198419	DOCK1	http://www.genome.jp/kegg-bin/show_pathway?hsa05131/hsa:1793%09red
Rheumatoid arthritis	KEGG PATHWAY	hsa05323	1	91	0.0809863	0.198419	FLT1	http://www.genome.jp/kegg-bin/show_pathway?hsa05323/hsa:2321%09red
C-type lectin receptor signaling pathway	KEGG PATHWAY	hsa04625	1	104	0.091903	0.198419	ARHGEF12	http://www.genome.jp/kegg-bin/show_pathway?hsa04625/hsa:23365%09red
HIF-1 signaling pathway	KEGG PATHWAY	hsa04066	1	109	0.096068	0.198419	FLT1	http://www.genome.jp/kegg-bin/show_pathway?hsa04066/hsa:2321%09red
Cell cycle	KEGG PATHWAY	hsa04110	1	124	0.108452	0.198419	SMC1A	http://www.genome.jp/kegg-bin/show_pathway?hsa04110/hsa:8243%09red
Platelet activation	KEGG PATHWAY	hsa04611	1	124	0.108452	0.198419	ARHGEF12	http://www.genome.jp/kegg-bin/show_pathway?hsa04611/hsa:23365%09red
Oocyte meiosis	KEGG PATHWAY	hsa04114	1	128	0.111726	0.198419	SMC1A	http://www.genome.jp/kegg-bin/show_pathway?hsa04114/hsa:8243%09red
Vascular smooth muscle contraction	KEGG PATHWAY	hsa04270	1	132	0.114989	0.198419	ARHGEF12	http://www.genome.jp/kegg-bin/show_pathway?hsa04270/hsa:23365%09red
Ubiquitin mediated proteolysis	KEGG PATHWAY	hsa04120	1	137	0.119051	0.198419	UBR5	http://www.genome.jp/kegg-bin/show_pathway?hsa04120/hsa:51366%09red
Insulin signaling pathway	KEGG PATHWAY	hsa04910	1	137	0.119051	0.198419	PRKAR1B	http://www.genome.jp/kegg-bin/show_pathway?hsa04910/hsa:5575%09red
Protein processing in endoplasmic reticulum	KEGG PATHWAY	hsa04141	1	165	0.141466	0.215335	MAN1A2	http://www.genome.jp/kegg-bin/show_pathway?hsa04141/hsa:10905%09red
Tuberculosis	KEGG PATHWAY	hsa05152	1	179	0.152464	0.215335	ARHGEF12	http://www.genome.jp/kegg-bin/show_pathway?hsa05152/hsa:23365%09red
Axon guidance	KEGG PATHWAY	hsa04360	1	181	0.154024	0.215335	ARHGEF12	http://www.genome.jp/kegg-bin/show_pathway?hsa04360/hsa:23365%09red
Transcriptional misregulation in cancer	KEGG PATHWAY	hsa05202	1	186	0.157912	0.215335	FLT1	http://www.genome.jp/kegg-bin/show_pathway?hsa05202/hsa:2321%09red
Proteoglycans in cancer	KEGG PATHWAY	hsa05205	1	203	0.171001	0.220416	ARHGEF12	http://www.genome.jp/kegg-bin/show_pathway?hsa05205/hsa:23365%09red
Rap1 signaling pathway	KEGG PATHWAY	hsa04015	1	210	0.176333	0.220416	FLT1	http://www.genome.jp/kegg-bin/show_pathway?hsa04015/hsa:2321%09red
Human cytomegalovirus infection	KEGG PATHWAY	hsa05163	1	225	0.187646	0.222547	ARHGEF12	http://www.genome.jp/kegg-bin/show_pathway?hsa05163/hsa:23365%09red
Ras signaling pathway	KEGG PATHWAY	hsa04014	1	232	0.192874	0.222547	FLT1	http://www.genome.jp/kegg-bin/show_pathway?hsa04014/hsa:2321%09red
MAPK signaling pathway	KEGG PATHWAY	hsa04010	1	295	0.238475	0.264972	FLT1	http://www.genome.jp/kegg-bin/show_pathway?hsa04010/hsa:2321%09red
PI3K-Akt signaling pathway	KEGG PATHWAY	hsa04151	1	354	0.278903	0.298825	FLT1	http://www.genome.jp/kegg-bin/show_pathway?hsa04151/hsa:2321%09red
Metabolic pathways	KEGG PATHWAY	hsa01100	2	1433	0.380645	0.387496	CBR4|MAN1A2	http://www.genome.jp/kegg-bin/show_pathway?hsa01100/hsa:84869%09red/hsa:10905%09red
Pathways in cancer	KEGG PATHWAY	hsa05200	1	530	0.387496	0.387496	ARHGEF12	http://www.genome.jp/kegg-bin/show_pathway?hsa05200/hsa:23365%09red

## Sheet: Sheet1
#Term	Database	ID	Input number	Background number	P-Value	Corrected P-Value	Input	Hyperlink
