# Supplementary material for: Identification of human placenta-derived circular RNAs and autophagy related circRNA-miRNA-mRNA regulatory network in gestational diabetes mellitus
Source: Front Genet. 2022 Nov 30;13:1050906. doi: 10.3389/fgene.2022.1050906 (PMC9748685; doi:10.3389/fgene.2022.1050906)
Supplement: Supplementary file 6 [file Table3.XLS]

circID	geneName	exonCount	index	strand	exonSizes	exonOffsets	chr	start
20:2964271-2965202	PTPRA	2	8,9	+	['79', '342']	['0', '589']	20	2964271
20:8740343-8765358	PLCB1	5	22,23,24,25,26	+	['105', '110', '133', '54', '220']	['0', '1120', '16702', '20063', '24795']	20	8740343
20:13048944-13117725	SPTLC3	7	2,3,4,5,6,7,8	+	['186', '155', '149', '125', '94', '106', '220']	['0', '23311', '25404', '42138', '44539', '61167', '68561']	20	13048944
20:20583049-20635617	RALGAPA2	12	14,13,12,11,10,9,8,7,6,5,4,3	-	['177', '91', '98', '138', '165', '238', '112', '149', '138', '168', '228', '200']	['0', '1815', '6218', '8127', '18632', '22125', '28265', '32993', '36227', '37413', '46313', '52368']	20	20583049
20:34408650-34413879	ITCH	3	4,5,6	+	['142', '125', '138']	['0', '3864', '5091']	20	34408650
20:35714184-35725155	RBM39	5	11,10,9,8,7	-	['205', '66', '138', '153', '118']	['0', '2555', '7555', '10385', '10853']	20	35714184
20:35714184-35732135	RBM39	8	11,10,9,8,7,6,5,4	-	['205', '66', '138', '153', '118', '54', '66', '195']	['0', '2555', '7555', '10385', '10853', '15127', '15277', '17756']	20	35714184
20:35716739-35725155	RBM39	4	10,9,8,7	-	['66', '138', '153', '118']	['0', '5000', '7830', '8298']	20	35716739
20:35847349-35863400	PHF20	3	4,5,6	+	['85', '80', '388']	['0', '10952', '15663']	20	35847349
20:36793248-36839441	SOGA1	13	14,13,12,11,10,9,8,7,6,5,4,3,2	-	['1351', '71', '72', '252', '168', '105', '231', '126', '141', '1182', '63', '159', '225']	['0', '3633', '4253', '9607', '11486', '12604', '15264', '16733', '19455', '21877', '24158', '35805', '45968']	20	36793248
20:38040434-38066256	RPRD1B	5	2,3,4,5,6	+	['130', '134', '113', '127', '176']	['0', '7913', '17097', '18959', '25646']	20	38040434
20:41092471-41101353	TOP1	5	9,10,11,12,13	+	['116', '122', '123', '188', '145']	['0', '4748', '5743', '7584', '8737']	20	41092471
20:41512845-41514952	CHD6	2	5,4	-	['150', '148']	['0', '1959']	20	41512845
20:41512845-41533570	CHD6	3	5,4,3	-	['150', '148', '521']	['0', '1959', '20204']	20	41512845
20:44509890-44512994	SERINC3	3	5,4,3	-	['138', '80', '194']	['0', '1398', '2910']	20	44509890
20:47623910-47633636	NCOA3	6	4,5,6,7,8,9	+	['173', '101', '175', '189', '102', '141']	['0', '1470', '3091', '3650', '4011', '9585']	20	47623910
20:48953555-48963898	ARFGEF2	2	6,7	+	['235', '69']	['0', '10274']	20	48953555
20:62139074-62140944	PSMA7	3	4,3,2	-	['123', '125', '127']	['0', '706', '1743']	20	62139074
20:62289206-62291793	OSBPL2	2	12,13	+	['124', '91']	['0', '2496']	20	62289206
20:63775677-63790790	ZBTB46	2	3,2	-	['285', '970']	['0', '14143']	20	63775677
20:64259941-64268010	PCMTD2	4	2,3,4,5	+	['331', '103', '172', '124']	['0', '4487', '5316', '7945']	20	64259941
21:15014343-15043574	NRIP1	2	3,2	-	['123', '80']	['0', '29151']	21	15014343
21:15762890-15766141	USP25	2	2,3	+	['78', '145']	['0', '3106']	21	15762890
21:15762890-15778027	USP25	3	2,3,4	+	['78', '145', '124']	['0', '3106', '15013']	21	15762890
21:15777903-15842540	USP25	15	4,5,6,7,8,9,10,11,12,13,14,15,16,17,18	+	['124', '163', '87', '138', '77', '74', '149', '128', '96', '162', '227', '71', '229', '201', '143']	['0', '13598', '21853', '27217', '30905', '33233', '40794', '46135', '47062', '48300', '49073', '52627', '53497', '55444', '64494']	21	15777903
21:15818697-15833548	USP25	8	10,11,12,13,14,15,16,17	+	['149', '128', '96', '162', '227', '71', '229', '201']	['0', '5341', '6268', '7506', '8279', '11833', '12703', '14650']	21	15818697
21:15833347-15842540	USP25	2	17,18	+	['201', '143']	['0', '9050']	21	15833347
21:29326058-29329693	BACH1	2	3,4	+	['1335', '207']	['0', '3428']	21	29326058
21:31182420-31195305	TIAM1	3	16,15,14	-	['225', '87', '82']	['0', '4580', '12803']	21	31182420
21:31223405-31225950	TIAM1	2	9,8	-	['186', '225']	['0', '2320']	21	31223405
21:37420298-37472880	DYRK1A	2	3,4	+	['86', '197']	['0', '52385']	21	37420298
21:37472683-37480826	DYRK1A	3	4,5,6	+	['197', '120', '189']	['0', '5497', '7954']	21	37472683
21:39229311-39274472	BRWD1	14	26,25,24,23,22,21,20,19,18,17,16,15,14,13	-	['125', '108', '126', '190', '95', '132', '94', '184', '186', '226', '129', '135', '151', '99']	['0', '2865', '3061', '7283', '9167', '18389', '21484', '26333', '29175', '35148', '35579', '40587', '40971', '45062']	21	39229311
21:39247700-39258672	BRWD1	4	21,20,19,18	-	['132', '94', '184', '186']	['0', '3095', '7944', '10786']	21	39247700
21:39250795-39296363	BRWD1	15	20,19,18,17,16,15,14,13,12,11,10,9,8,7,6	-	['94', '184', '186', '226', '129', '135', '151', '99', '41', '101', '71', '101', '222', '161', '99']	['0', '4849', '7691', '13664', '14095', '19103', '19487', '23578', '25377', '26455', '27947', '29352', '43015', '44947', '45469']	21	39250795
21:43004325-43028874	PKNOX1	9	2,3,4,5,6,7,8,9,10	+	['107', '128', '172', '171', '100', '98', '129', '77', '173']	['0', '3165', '5727', '8742', '12582', '13807', '16977', '20545', '24376']	21	43004325
21:43746078-43749080	PDXK	2	4,5	+	['47', '86']	['0', '2916']	21	43746078
21:46349011-46349820	PCNT	2	7,8	+	['175', '137']	['0', '672']	21	46349011
22:20933778-20934244	CRKL	1	2	+	['466']	['0']	22	20933778
22:23791755-23803422	SMARCB1	4	2,3,4,5	+	['112', '130', '192', '128']	['0', '1803', '9188', '11539']	22	23791755
22:24302194-24313466	SPECC1L	2	2,3	+	['190', '154']	['0', '11118']	22	24302194
22:25644591-25678915	GRK3	7	3,4,5,6,7,8,9	+	['74', '102', '75', '62', '52', '92', '100']	['0', '16984', '19038', '23147', '27704', '29845', '34224']	22	25644591
22:26488028-26488288	SRRD	1	3	+	['260']	['0']	22	26488028
22:28163091-28163599	TTC28	1	4	-	['508']	['0']	22	28163091
22:31258290-31260077	LIMK2	3	2,3,4	+	['136', '110', '189']	['0', '830', '1598']	22	31258290
22:31455851-31463133	EIF4ENIF1	3	8,7,6	-	['136', '176', '202']	['0', '2623', '7080']	22	31455851
22:32478980-32479275	FBXO7	1	2	+	['295']	['0']	22	32478980
22:38245934-38248019	TMEM184B	2	3,2	-	['166', '250']	['0', '1835']	22	38245934
22:40463220-40552367	MKL1	2	4,3	-	['66', '262']	['0', '88885']	22	40463220
22:41125863-41140257	EP300	7	3,4,5,6,7,8,9	+	['177', '262', '114', '246', '94', '138', '118']	['0', '1623', '4026', '5524', '9949', '11789', '14276']	22	41125863
22:45574510-45577108	FBLN1	2	15,16	+	['143', '132']	['0', '2466']	22	45574510
22:46386401-46389499	CELSR1	2	19,18	-	['184', '210']	['0', '2888']	22	46386401
22:49787389-49804360	BRD1	6	7,6,5,4,3,2	-	['105', '261', '313', '129', '132', '157']	['0', '6644', '10415', '11168', '11598', '16814']	22	49787389
22:50372019-50394135	PPP6R2	2	2,3	+	['131', '243']	['0', '21873']	22	50372019
22:50372019-50406875	PPP6R2	3	2,3,4	+	['131', '243', '187']	['0', '21873', '34669']	22	50372019
1:1223243-1223968	SDF4	2	4,3	-	['114', '137']	['0', '588']	1	1223243
1:2144209-2145511	PRKCZ	2	3,4	+	['132', '174']	['0', '1128']	1	2144209
1:2155994-2175313	PRKCZ	7	10,11,12,13,14,15,16	+	['98', '87', '136', '88', '120', '80', '90']	['0', '13523', '16060', '16306', '17902', '18759', '19229']	1	2155994
1:7777159-7778169	VAMP3	2	3,4	+	['159', '52']	['0', '958']	1	7777159
1:9931890-9934860	LZIC	3	4,3,2	-	['82', '96', '99']	['0', '912', '2871']	1	9931890
1:9931890-9935627	LZIC	4	7,6,5,4	-	['82', '96', '99', '136']	['0', '912', '2871', '3601']	1	9931890
1:10095460-10105744	UBE4B	4	3,4,5,6	+	['136', '88', '145', '229']	['0', '5647', '7487', '10055']	1	10095460
1:10095460-10161286	UBE4B	20	3,4,5,6,7,8,9,10,11,12,13,14,15,16,17,18,19,20,21,22	+	['136', '88', '145', '229', '142', '101', '115', '84', '57', '117', '99', '114', '199', '139', '100', '128', '99', '236', '127', '145']	['0', '5647', '7487', '10055', '21998', '24052', '26501', '31333', '33931', '35039', '35254', '36908', '39527', '41606', '49479', '51502', '53723', '55865', '62895', '65681']	1	10095460
1:13769117-13782831	PRDM2	3	2,3,4	+	['56', '111', '4414']	['0', '3960', '9300']	1	13769117
1:13773077-13782831	PRDM2	2	7,8	+	['111', '4414']	['0', '5340']	1	13773077
1:13778417-13782831	PRDM2	1	8	+	['4414']	['0']	1	13778417
1:15425870-15427284	EFHD2	2	2,3	+	['148', '135']	['0', '1279']	1	15425870
1:15630324-15651895	DDI2	6	3,4,5,6,7,8	+	['237', '127', '128', '129', '104', '190']	['0', '3114', '7982', '13197', '19395', '21381']	1	15630324
1:15638306-15643650	DDI2	2	5,6	+	['128', '129']	['0', '5215']	1	15638306
1:20757165-20773610	HP1BP3	5	9,8,7,6,5	-	['91', '155', '81', '144', '160']	['0', '8211', '10418', '13764', '16285']	1	20757165
1:20757165-20780540	HP1BP3	8	9,8,7,6,5,4,3,2	-	['91', '155', '81', '144', '160', '154', '100', '196']	['0', '8211', '10418', '13764', '16285', '19431', '22646', '23179']	1	20757165
1:20770929-20773610	HP1BP3	2	6,5	-	['144', '160']	['0', '2521']	1	20770929
1:21701497-21724095	USP48	11	22,21,20,19,18,17,16,15,14,13,12	-	['105', '107', '131', '111', '62', '123', '125', '69', '131', '115', '198']	['0', '2014', '2764', '4229', '4628', '4969', '5246', '13891', '19538', '20152', '22400']	1	21701497
1:21715388-21724095	USP48	4	15,14,13,12	-	['69', '131', '115', '198']	['0', '5647', '6261', '8509']	1	21715388
1:23030468-23050520	KDM1A	2	2,3	+	['166', '134']	['0', '19918']	1	23030468
1:26446315-26447660	DHDDS	2	5,6	+	['117', '102']	['0', '1243']	1	26446315
1:26729650-26732792	ARID1A	3	2,3,4	+	['213', '453', '117']	['0', '1501', '3025']	1	26729650
1:28010946-28017239	EYA3	3	10,9,8	-	['140', '184', '86']	['0', '2164', '6207']	1	28010946
1:28613246-28622165	TAF12	3	4,3,2	-	['115', '78', '252']	['0', '4706', '8667']	1	28613246
1:28683582-28697084	GMEB1	5	2,3,4,5,6	+	['158', '83', '125', '104', '158']	['0', '6521', '8002', '9359', '13344']	1	28683582
1:29154695-29154910	SRSF4	1	4	-	['215']	['0']	1	29154695
1:30992389-30995220	PUM1	2	7,6	-	['271', '167']	['0', '2664']	1	30992389
1:31337174-31348974	ZCCHC17	4	5,6,7,8	+	['101', '92', '101', '146']	['0', '1782', '9465', '11654']	1	31337174
1:31915894-31919658	PTP4A2	2	3,2	-	['93', '689']	['0', '3075']	1	31915894
1:32030297-32033334	KHDRBS1	3	2,3,4	+	['125', '117', '147']	['0', '1226', '2890']	1	32030297
1:32944018-32945628	RNF19B	2	6,5	-	['141', '115']	['0', '1495']	1	32944018
1:35358924-35361789	ZMYM4	3	3,4,5	+	['522', '62', '171']	['0', '2269', '2694']	1	35358924
1:35405022-35408159	ZMYM4	3	24,25,26	+	['172', '96', '152']	['0', '350', '2985']	1	35405022
1:35966954-35973511	AGO3	3	4,5,6	+	['121', '209', '137']	['0', '5069', '6420']	1	35966954
1:39349477-39388658	MACF1	17	42,43,44,45,46,47,48,49,50,51,52,53,54,55,56,57,58	+	['150', '234', '225', '519', '177', '124', '209', '318', '167', '157', '118', '63', '242', '130', '200', '496', '1472']	['0', '1307', '3529', '7897', '9219', '9663', '11315', '11882', '18670', '20552', '23001', '28983', '29725', '30766', '32475', '35956', '37709']	1	39349477
1:39350784-39359264	MACF1	5	43,44,45,46,47	+	['234', '225', '519', '177', '124']	['0', '2222', '6590', '7912', '8356']	1	39350784
1:39853969-39857417	TRIT1	2	3,2	-	['99', '141']	['0', '3307']	1	39853969
1:42194889-42205863	FOXJ3	3	10,9,8	-	['175', '129', '102']	['0', '4212', '10872']	1	42194889
1:45457563-45457871	TESK2	1	2	-	['308']	['0']	1	45457563
1:48305786-48403882	SPATA6	7	12,11,10,9,8,7,6	-	['92', '100', '185', '41', '88', '294', '81']	['0', '49883', '53799', '79522', '89480', '93564', '98015']	1	48305786
1:51814034-51834170	NRDC	11	14,13,12,11,10,9,8,7,6,5,4	-	['55', '59', '121', '78', '70', '74', '58', '123', '96', '74', '154']	['0', '516', '658', '2277', '4031', '5765', '7463', '9629', '11252', '13761', '19982']	1	51814034
1:52493610-52509712	ZCCHC11	4	7,6,5,4	-	['52', '89', '178', '117']	['0', '1816', '3395', '15985']	1	52493610
1:54721162-54731700	TTC4	4	4,5,6,7	+	['78', '125', '87', '215']	['0', '1512', '7183', '10323']	1	54721162
1:59321535-59346398	FGGY	3	2,3,4	+	['215', '112', '152']	['0', '18422', '24711']	1	59321535
1:59339957-59378837	FGGY	3	3,4,5	+	['112', '152', '89']	['0', '6289', '38791']	1	59339957
1:59900964-59916100	CYP2J2	7	8,7,6,5,4,3,2	-	['139', '188', '142', '177', '161', '150', '163']	['0', '3906', '6821', '8819', '10643', '11197', '14973']	1	59900964
1:62247471-62268505	KANK4	5	9,8,7,6,5	-	['201', '143', '220', '88', '219']	['0', '5595', '15620', '19260', '20815']	1	62247471
1:62444737-62447511	USP1	2	6,7	+	['692', '171']	['0', '2603']	1	62444737
1:65364634-65366196	DNAJC6	3	2,3,4	+	['151', '50', '149']	['0', '1250', '1413']	1	65364634
1:65913244-65918835	PDE4B	2	2,3	+	['112', '239']	['0', '5352']	1	65913244
1:66837709-66905375	WDR78	9	10,9,8,7,6,5,4,3,2	-	['87', '203', '195', '156', '140', '157', '113', '185', '175']	['0', '2759', '9774', '24437', '33660', '37071', '53444', '55519', '67491']	1	66837709
1:66891153-66905375	WDR78	3	4,3,2	-	['113', '185', '175']	['0', '2075', '14047']	1	66891153
1:77711746-77715868	USP33	4	21,20,19,18	-	['109', '82', '170', '127']	['0', '1453', '2867', '3995']	1	77711746
1:77801330-77815231	FAM73A	5	3,4,5,6,7	+	['178', '137', '127', '134', '124']	['0', '1939', '5644', '12403', '13777']	1	77801330
1:77916054-77918273	NEXN	3	2,3,4	+	['79', '79', '149']	['0', '1905', '2070']	1	77916054
1:83911164-83947282	TTLL7	10	15,14,13,12,11,10,9,8,7,6	-	['199', '87', '136', '74', '148', '95', '159', '165', '217', '159']	['0', '6439', '8534', '9922', '10082', '17971', '22443', '26687', '31298', '35959']	1	83911164
1:88740987-88760376	PKN2	2	2,3	+	['301', '155']	['0', '19234']	1	88740987
1:90937484-90982370	ZNF644	3	4,3,2	-	['606', '3038', '61']	['0', '787', '44825']	1	90937484
1:92176828-92178451	BTBD8	3	14,15,16	+	['718', '88', '140']	['0', '982', '1483']	1	92176828
1:92563641-92636336	EVI5	6	17,16,15,14,13,12	-	['96', '96', '147', '159', '141', '135']	['0', '41665', '43939', '60534', '62152', '72560']	1	92563641
1:92605306-92636336	EVI5	5	16,15,14,13,12	-	['96', '147', '159', '141', '135']	['0', '2274', '18869', '20487', '30895']	1	92605306
1:92605306-92704744	EVI5	14	16,15,14,13,12,11,10,9,8,7,6,5,4,3	-	['96', '147', '159', '141', '135', '54', '61', '98', '90', '144', '126', '75', '225', '190']	['0', '2274', '18869', '20487', '30895', '60632', '71851', '88495', '88992', '90003', '92553', '96834', '98088', '99248']	1	92605306
1:92665938-92704744	EVI5	9	11,10,9,8,7,6,5,4,3	-	['54', '61', '98', '90', '144', '126', '75', '225', '190']	['0', '11219', '27863', '28360', '29371', '31921', '36202', '37456', '38616']	1	92665938
1:92677157-92704744	EVI5	8	10,9,8,7,6,5,4,3	-	['61', '98', '90', '144', '126', '75', '225', '190']	['0', '16644', '17141', '18152', '20702', '24983', '26237', '27397']	1	92677157
1:92693801-92704744	EVI5	7	9,8,7,6,5,4,3	-	['98', '90', '144', '126', '75', '225', '190']	['0', '497', '1508', '4058', '8339', '9593', '10753']	1	92693801
1:109002223-109011718	WDR47	3	7,6,5	-	['179', '127', '803']	['0', '2368', '8692']	1	109002223
1:109579203-109586882	GNAI3	4	4,5,6,7	+	['158', '129', '130', '154']	['0', '3233', '7012', '7525']	1	109579203
1:111147641-111161296	CEPT1	3	2,3,4	+	['412', '148', '142']	['0', '11738', '13513']	1	111147641
1:112555867-112591603	ST7L	7	12,11,10,9,8,7,6	-	['151', '103', '73', '115', '98', '155', '79']	['0', '21118', '22477', '26124', '26507', '28104', '35657']	1	112555867
1:113671733-113673465	MAGI3	3	18,19,20	+	['103', '127', '144']	['0', '881', '1588']	1	113671733
1:114463103-114464388	TRIM33	3	4,3,2	-	['133', '145', '119']	['0', '308', '1166']	1	114463103
1:117402185-117405645	MAN1A2	2	2,3	+	['256', '97']	['0', '3363']	1	117402185
1:117402185-117420649	MAN1A2	4	2,3,4,5	+	['256', '97', '119', '81']	['0', '3363', '12527', '18383']	1	117402185
1:117402185-117442325	MAN1A2	5	2,3,4,5,6	+	['256', '97', '119', '81', '95']	['0', '3363', '12527', '18383', '40045']	1	117402185
1:117896832-117920424	GDAP2	7	8,7,6,5,4,3,2	-	['157', '160', '77', '89', '154', '140', '243']	['0', '2224', '9673', '15161', '15697', '21764', '23349']	1	117896832
1:120160383-120163370	SEC22B	2	4,3	-	['147', '161']	['0', '2826']	1	120160383
1:145839889-145841071	POLR3C	3	12,13,14	+	['102', '50', '150']	['0', '226', '1032']	1	145839889
1:147212392-147225066	FMO5	4	5,4,3,2	-	['143', '163', '189', '172']	['0', '915', '3361', '12502']	1	147212392
1:151298807-151324917	PI4KB	8	10,9,8,7,6,5,4,3	-	['266', '124', '105', '110', '228', '228', '937', '173']	['0', '3036', '3386', '4733', '7328', '8766', '16765', '25937']	1	151298807
1:154225083-154237136	UBAP2L	7	2,3,4,5,6,7,8	+	['130', '78', '111', '169', '96', '46', '113']	['0', '2198', '3531', '9507', '10112', '11482', '11940']	1	154225083
1:154234590-154251653	UBAP2L	10	5,6,7,8,9,10,11,12,13,14	+	['169', '96', '46', '113', '53', '86', '172', '199', '278', '173']	['0', '605', '1975', '2433', '6922', '8626', '11613', '14648', '16450', '16890']	1	154234590
1:154260891-154266568	UBAP2L	3	23,24,25	+	['218', '106', '68']	['0', '700', '5609']	1	154260891
1:155370503-155395553	ASH1L	6	12,11,10,9,8,7	-	['147', '207', '109', '46', '89', '95']	['0', '273', '7777', '7999', '9539', '24955']	1	155370503
1:155438326-155439068	ASH1L	1	5	-	['742']	['0']	1	155438326
1:155438326-155521618	ASH1L	4	5,4,3,2	-	['742', '102', '4564', '519']	['0', '21470', '39559', '82773']	1	155438326
1:155477885-155482449	ASH1L	1	3	-	['4564']	['0']	1	155477885
1:155477885-155521618	ASH1L	2	3,2	-	['4564', '519']	['0', '43214']	1	155477885
1:155521099-155521618	ASH1L	1	2	-	['519']	['0']	1	155521099
1:155853275-155853806	GON4L	1	2	-	['531']	['0']	1	155853275
1:161846448-161863312	ATF6	5	10,11,12,13,14	+	['132', '114', '100', '71', '115']	['0', '5273', '6775', '13758', '16749']	1	161846448
1:168038370-168045227	DCAF6	4	12,13,14,15	+	['118', '116', '87', '328']	['0', '4654', '6214', '6529']	1	168038370
1:172551511-172579267	SUCO	12	3,4,5,6,7,8,9,10,11,12,13,14	+	['115', '155', '138', '151', '124', '125', '68', '108', '106', '56', '92', '66']	['0', '4357', '5768', '6132', '17507', '18535', '19151', '22379', '24006', '26252', '26786', '27690']	1	172551511
1:173870196-173871148	ZBTB37	1	3	+	['952']	['0']	1	173870196
1:173978487-173984619	RC3H1	5	6,5,4,3,2	-	['133', '201', '176', '240', '121']	['0', '2321', '4239', '4930', '6011']	1	173978487
1:176555406-176557241	PAPPA2	1	2	+	['1835']	['0']	1	176555406
1:176594523-176595595	PAPPA2	1	3	+	['1072']	['0']	1	176594523
1:176699099-176740196	PAPPA2	7	8,9,10,11,12,13,14	+	['490', '129', '92', '194', '147', '136', '217']	['0', '3507', '7259', '10883', '12735', '40526', '40880']	1	176699099
1:176702606-176740196	PAPPA2	6	9,10,11,12,13,14	+	['129', '92', '194', '147', '136', '217']	['0', '3752', '7376', '9228', '37019', '37373']	1	176702606
1:176702606-176765837	PAPPA2	7	9,10,11,12,13,14,15	+	['129', '92', '194', '147', '136', '217', '172']	['0', '3752', '7376', '9228', '37019', '37373', '63059']	1	176702606
1:176702606-176771180	PAPPA2	9	9,10,11,12,13,14,15,16,17	+	['129', '92', '194', '147', '136', '217', '172', '178', '214']	['0', '3752', '7376', '9228', '37019', '37373', '63059', '67000', '68360']	1	176702606
1:179114877-179121867	ABL2	5	9,8,7,6,5	-	['153', '185', '178', '85', '273']	['0', '2454', '3709', '5312', '6717']	1	179114877
1:180003173-180006567	CEP350	2	7,8	+	['114', '114']	['0', '3280']	1	180003173
1:180075021-180084178	CEP350	4	28,29,30,31	+	['200', '212', '145', '161']	['0', '3441', '5495', '8996']	1	180075021
1:185202653-185222036	SWT1	5	11,12,13,14,15	+	['146', '164', '139', '149', '188']	['0', '2046', '3971', '11853', '19195']	1	185202653
1:186344374-186353850	TPR	8	25,24,23,22,21,20,19,18	-	['204', '117', '153', '167', '166', '141', '135', '163']	['0', '1205', '1760', '2917', '5848', '6955', '7601', '9313']	1	186344374
1:193138084-193142066	CDC73	2	6,7	+	['89', '217']	['0', '3765']	1	193138084
1:197175009-197191899	ZBTB41	7	8,7,6,5,4,3,2	-	['106', '107', '96', '130', '148', '70', '208']	['0', '1554', '3407', '5978', '13282', '15752', '16682']	1	197175009
1:198232552-198264235	NEK7	4	2,3,4,5	+	['85', '141', '63', '111']	['0', '20487', '30022', '31572']	1	198232552
1:200648438-200650676	DDX59	3	7,6,5	-	['129', '153', '252']	['0', '635', '1986']	1	200648438
1:202755270-202760573	KDM5B	4	11,10,9,8	-	['182', '159', '120', '159']	['0', '1087', '3120', '5144']	1	202755270
1:202755270-202764145	KDM5B	6	11,10,9,8,7,6	-	['182', '159', '120', '159', '110', '97']	['0', '1087', '3120', '5144', '7428', '8778']	1	202755270
1:204112914-204114605	SOX13	3	2,3,4	+	['220', '112', '87']	['0', '1406', '1604']	1	204112914
1:204259257-204259740	PLEKHA6	1	8	-	['483']	['0']	1	204259257
1:204468869-204469886	PIK3C2B	1	3	-	['1017']	['0']	1	204468869
1:227193785-227254155	CDC42BPA	4	5,4,3,2	-	['149', '96', '84', '92']	['0', '5771', '19350', '60278']	1	227193785
1:231537212-231542611	TSNAX	2	3,4	+	['115', '131']	['0', '5268']	1	231537212
1:235194012-235214026	ARID4B	3	19,18,17	-	['199', '85', '258']	['0', '2018', '19756']	1	235194012
1:235213768-235224775	ARID4B	6	17,16,15,14,13,12	-	['258', '176', '244', '98', '95', '73']	['0', '6024', '6533', '7796', '9397', '10934']	1	235213768
1:235830225-235833667	LYST	2	3,2	-	['199', '90']	['0', '3352']	1	235830225
1:236024069-236038253	NID1	5	9,8,7,6,5	-	['144', '246', '201', '252', '150']	['0', '1826', '5480', '8331', '14034']	1	236024069
1:236835546-236863554	MTR	8	14,15,16,17,18,19,20,21	+	['141', '186', '180', '117', '141', '90', '108', '101']	['0', '2867', '14797', '16974', '17401', '24286', '26689', '27907']	1	236835546
1:237674095-237680577	RYR2	4	59,60,61,62	+	['124', '116', '65', '122']	['0', '635', '3952', '6360']	1	237674095
1:243545509-243573048	AKT3	4	11,10,9,8	-	['88', '215', '129', '123']	['0', '7219', '18210', '27416']	1	243545509
1:243613670-243695716	AKT3	6	7,6,5,4,3,2	-	['69', '66', '132', '145', '112', '126']	['0', '1425', '23940', '32222', '51101', '81920']	1	243613670
1:243637610-243695716	AKT3	4	5,4,3,2	-	['132', '145', '112', '126']	['0', '8282', '27161', '57980']	1	243637610
1:245002120-245017326	EFCAB2	2	2,3	+	['112', '85']	['0', '15121']	1	245002120
1:246726891-246744125	SCCPDH	4	2,3,4,5	+	['113', '81', '130', '50']	['0', '9083', '13280', '17184']	1	246726891
1:247860616-247868063	TRIM58	4	2,3,4,5	+	['96', '231', '23', '101']	['0', '4088', '7228', '7346']	1	247860616
3:3137259-3144710	TRNT1	3	3,4,5	+	['194', '139', '127']	['0', '3250', '7324']	3	3137259
3:9424466-9453868	SETD5	16	2,3,4,5,6,7,8,9,10,11,12,13,14,15,16,17	+	['60', '187', '106', '152', '59', '179', '243', '149', '118', '110', '253', '84', '258', '321', '243', '130']	['0', '4356', '9378', '9867', '10357', '11261', '15989', '17126', '17661', '18841', '20581', '21190', '22583', '23219', '23921', '29272']	3	9424466
3:12312379-12381491	PPARG	3	2,3,4	+	['74', '228', '170']	['0', '67324', '68942']	3	12312379
3:15411244-15415942	METTL6	3	6,5,4	-	['193', '142', '171']	['0', '2776', '4527']	3	15411244
3:15685225-15686309	ANKRD28	3	21,20,19	-	['220', '118', '88']	['0', '776', '996']	3	15685225
3:17009673-17014911	PLCL2	2	2,3	+	['2487', '204']	['0', '5034']	3	17009673
3:24297225-24337371	THRB	2	3,2	-	['146', '72']	['0', '40074']	3	24297225
3:29868857-29936196	RBMS3	5	9,10,11,12,13	+	['107', '47', '97', '51', '111']	['0', '15304', '28521', '30847', '67228']	3	29868857
3:32541036-32545965	DYNC1LI1	3	5,4,3	-	['170', '231', '117']	['0', '3839', '4812']	3	32541036
3:37281957-37302332	GOLGA4	8	3,4,5,6,7,8,9,10	+	['315', '48', '57', '99', '133', '188', '84', '148']	['0', '4056', '7277', '13021', '14129', '16875', '17330', '20227']	3	37281957
3:37315419-37355187	GOLGA4	12	11,12,13,14,15,16,17,18,19,20,21,22	+	['179', '132', '156', '4238', '122', '131', '114', '21', '69', '76', '104', '87']	['0', '3643', '6311', '8168', '12996', '13543', '19633', '21723', '22246', '24704', '31773', '39681']	3	37315419
3:43299753-43303792	SNRK	2	3,4	+	['62', '695']	['0', '3344']	3	43299753
3:47037665-47062346	SETD2	5	18,17,16,15,14	-	['112', '140', '135', '670', '184']	['0', '4895', '8821', '19155', '24497']	3	47037665
3:47037665-47067118	SETD2	6	18,17,16,15,14,13	-	['112', '140', '135', '670', '184', '49']	['0', '4895', '8821', '19155', '24497', '29404']	3	47037665
3:47056820-47067118	SETD2	3	15,14,13	-	['670', '184', '49']	['0', '5342', '10249']	3	47056820
3:47103345-47116754	SETD2	4	7,6,5,4	-	['78', '124', '129', '132']	['0', '2651', '10530', '13277']	3	47103345
3:47105996-47116754	SETD2	3	6,5,4	-	['124', '129', '132']	['0', '7879', '10626']	3	47105996
3:47675474-47678311	SMARCC1	3	18,17,16	-	['114', '154', '114']	['0', '1154', '2723']	3	47675474
3:47867245-47872100	MAP4	5	15,14,13,12,11	-	['93', '114', '293', '60', '184']	['0', '1968', '3567', '3981', '4671']	3	47867245
3:48450036-48454418	ATRIP	3	2,3,4	+	['134', '171', '119']	['0', '1692', '4263']	3	48450036
3:48751584-48756444	PRKAR2A	3	11,10,9	-	['134', '142', '66']	['0', '591', '4794']	3	48751584
3:50057727-50058562	RBM6	2	5,6	+	['276', '161']	['0', '674']	3	50057727
3:50065030-50066502	RBM6	2	12,13	+	['96', '261']	['0', '1211']	3	50065030
3:51630271-51630931	RAD54L2	2	5,6	+	['117', '227']	['0', '433']	3	51630271
3:56563683-56567053	CCDC66	3	4,5,6	+	['442', '166', '104']	['0', '2910', '3266']	3	56563683
3:56592969-56594028	CCDC66	3	8,9,10	+	['132', '251', '85']	['0', '521', '974']	3	56592969
3:56737184-56745462	ARHGEF3	2	8,7	-	['171', '258']	['0', '8020']	3	56737184
3:61989624-62003497	PTPRG	2	3,4	+	['180', '149']	['0', '13724']	3	61989624
3:63912587-63913225	ATXN7	2	3,4	+	['336', '69']	['0', '569']	3	63912587
3:69039550-69048562	TMF1	5	6,5,4,3,2	-	['143', '106', '127', '104', '1205']	['0', '3256', '4199', '4941', '7807']	3	69039550
3:101671129-101672213	ZBTB11	2	3,2	-	['232', '236']	['0', '848']	3	101671129
3:107710451-107716849	BBX	2	4,5	+	['171', '243']	['0', '6155']	3	107710451
3:107772627-107778519	BBX	3	11,12,13	+	['1009', '139', '149']	['0', '2091', '5743']	3	107772627
3:111112029-111122238	NECTIN3	3	2,3,4	+	['342', '297', '118']	['0', '6626', '10091']	3	111112029
3:111112029-111126335	NECTIN3	4	2,3,4,5	+	['342', '297', '118', '152']	['0', '6626', '10091', '14154']	3	111112029
3:111144898-111147484	NECTIN3	2	6,7	+	['139', '82']	['0', '2504']	3	111144898
3:111884063-111885412	PHLDB2	1	3	+	['1349']	['0']	3	111884063
3:111913318-111920419	PHLDB2	3	4,5,6	+	['384', '144', '138']	['0', '5753', '6963']	3	111913318
3:111913318-111940645	PHLDB2	5	4,5,6,7,8	+	['384', '144', '138', '156', '111']	['0', '5753', '6963', '26156', '27216']	3	111913318
3:112344961-112349819	CD200	3	4,5,6	+	['327', '273', '108']	['0', '2596', '4750']	3	112344961
3:119500694-119513719	TIMMDC1	4	2,3,4,5	+	['166', '89', '68', '79']	['0', '2837', '3259', '12946']	3	119500694
3:119863418-119905852	GSK3B	3	9,8,7	-	['187', '96', '98']	['0', '12994', '42336']	3	119863418
3:121690669-121702595	GOLGB1	4	14,13,12,11	-	['1912', '5189', '74', '115']	['0', '3071', '9142', '11811']	3	121690669
3:122806856-122827065	DIRC2	2	2,3	+	['94', '266']	['0', '19943']	3	122806856
3:125277725-125331238	ZNF148	6	7,6,5,4,3,2	-	['84', '124', '126', '349', '136', '81']	['0', '1398', '10377', '35582', '45583', '53432']	3	125277725
3:128795359-128807671	RAB7A	4	2,3,4,5	+	['61', '127', '219', '129']	['0', '2583', '11012', '12183']	3	128795359
3:130953820-130975488	ATP2C1	10	8,9,10,11,12,13,14,15,16,17	+	['156', '69', '76', '67', '125', '98', '96', '90', '105', '157']	['0', '1191', '2283', '5454', '10150', '11127', '13324', '13509', '15471', '21511']	3	130953820
3:131162407-131170887	NEK11	4	7,8,9,10	+	['120', '94', '108', '115']	['0', '3018', '6422', '8365']	3	131162407
3:132575771-132605205	ACAD11	6	17,16,15,14,13,12	-	['155', '72', '86', '67', '99', '108']	['0', '1172', '3024', '3720', '27457', '29326']	3	132575771
3:136443286-136502779	STAG1	8	15,14,13,12,11,10,9,8	-	['118', '115', '108', '80', '99', '124', '74', '152']	['0', '8746', '21594', '29126', '30252', '34002', '56936', '59341']	3	136443286
3:136464880-136502779	STAG1	6	13,12,11,10,9,8	-	['108', '80', '99', '124', '74', '152']	['0', '7532', '8658', '12408', '35342', '37747']	3	136464880
3:136604308-136630981	STAG1	3	4,3,2	-	['165', '103', '112']	['0', '18837', '26561']	3	136604308
3:138570317-138571356	CEP70	3	6,5,4	-	['181', '124', '91']	['0', '716', '948']	3	138570317
3:138733360-138742781	PIK3CB	4	6,5,4,3	-	['78', '171', '180', '224']	['0', '1273', '4346', '9197']	3	138733360
3:146121111-146124229	PLOD2	2	3,2	-	['137', '92']	['0', '3026']	3	146121111
3:149039048-149049001	HLTF	8	23,22,21,20,19,18,17,16	-	['181', '113', '126', '179', '125', '180', '136', '139']	['0', '532', '982', '2441', '3117', '7031', '8979', '9814']	3	149039048
3:151116337-151127984	MED12L	3	2,3,4	+	['105', '192', '160']	['0', '6445', '11487']	3	151116337
3:155903862-155925366	GMPS	9	4,5,6,7,8,9,10,11,12	+	['98', '104', '194', '166', '152', '174', '106', '116', '126']	['0', '2297', '6829', '7251', '10556', '12156', '15370', '18324', '21378']	3	155903862
3:155914418-155919338	GMPS	3	8,9,10	+	['152', '174', '106']	['0', '1600', '4814']	3	155914418
3:158122102-158123991	RSRC1	2	2,3	+	['196', '126']	['0', '1763']	3	158122102
3:160413472-160420901	SMC4	6	8,9,10,11,12,13	+	['141', '151', '165', '234', '186', '162']	['0', '894', '2778', '4250', '5885', '7267']	3	160413472
3:169976945-169988359	SEC62	5	3,4,5,6,7	+	['106', '205', '93', '61', '120']	['0', '5761', '6215', '8859', '11294']	3	169976945
3:170122590-170129552	PHC3	2	9,8	-	['154', '869']	['0', '6093']	3	170122590
3:170122590-170145521	PHC3	4	9,8,7,6	-	['154', '869', '247', '99']	['0', '6093', '13828', '22832']	3	170122590
3:170145422-170178938	PHC3	5	6,5,4,3,2	-	['99', '159', '78', '156', '166']	['0', '3663', '25950', '27134', '33350']	3	170145422
3:170171372-170178938	PHC3	3	4,3,2	-	['78', '156', '166']	['0', '1184', '7400']	3	170171372
3:172247532-172251541	FNDC3B	2	5,6	+	['244', '282']	['0', '3727']	3	172247532
3:172251259-172307501	FNDC3B	5	6,7,8,9,10	+	['282', '59', '152', '60', '139']	['0', '34666', '44103', '47468', '56103']	3	172251259
3:179413411-179419505	GNB4	5	8,7,6,5,4	-	['202', '67', '163', '64', '107']	['0', '303', '1473', '3081', '5987']	3	179413411
3:184849070-184870805	VPS8	13	8,9,10,11,12,13,14,15,16,17,18,19,20	+	['125', '87', '68', '154', '60', '108', '81', '171', '75', '36', '91', '47', '90']	['0', '865', '3429', '4786', '5043', '6640', '10914', '13826', '17805', '18953', '19875', '20411', '21645']	3	184849070
3:185598411-185613408	SENP2	8	3,4,5,6,7,8,9,10	+	['134', '67', '91', '169', '104', '95', '52', '64']	['0', '546', '2353', '7918', '10835', '13239', '14195', '14933']	3	185598411
3:186079816-186081175	ETV5	2	7,6	-	['288', '130']	['0', '1229']	3	186079816
3:196362293-196362687	UBXN7	1	9	-	['394']	['0']	3	196362293
3:196391812-196403019	UBXN7	3	5,4,3	-	['113', '66', '68']	['0', '1741', '11139']	3	196391812
3:197081050-197119530	DLG1	6	18,17,16,15,14,13	-	['67', '177', '115', '103', '157', '121']	['0', '4529', '9861', '23852', '34876', '38359']	3	197081050
3:197085579-197119530	DLG1	5	17,16,15,14,13	-	['177', '115', '103', '157', '121']	['0', '5332', '19323', '30347', '33830']	3	197085579
3:197090911-197119530	DLG1	4	16,15,14,13	-	['115', '103', '157', '121']	['0', '13991', '25015', '28498']	3	197090911
3:197826877-197829673	LRCH3	2	5,6	+	['137', '110']	['0', '2686']	3	197826877
3:197830769-197848021	LRCH3	6	7,8,9,10,11,12	+	['94', '121', '149', '77', '52', '150']	['0', '1427', '4904', '8551', '16639', '17102']	3	197830769
2:7014453-7030215	RNF144A	5	4,5,6,7,8	+	['105', '61', '208', '148', '90']	['0', '258', '6019', '9915', '15672']	2	7014453
2:9919040-9919820	TAF1B	2	13,14	+	['71', '223']	['0', '557']	2	9919040
2:15415545-15511350	NBAS	16	25,24,23,22,21,20,19,18,17,16,15,14,13,12,11,10	-	['174', '186', '154', '84', '137', '105', '79', '141', '152', '126', '258', '194', '64', '129', '69', '139']	['0', '1981', '8769', '12165', '45655', '46141', '51783', '52118', '52836', '57676', '58521', '60141', '62680', '73348', '88599', '95666']	2	15415545
2:23958300-23984831	UBXN2A	5	3,4,5,6,7	+	['55', '139', '107', '138', '159']	['0', '12975', '18668', '24595', '26372']	2	23958300
2:25274940-25282711	DNMT3A	3	6,5,4	-	['147', '44', '271']	['0', '559', '7500']	2	25274940
2:25427534-25455494	DTNB	5	14,13,12,11,10	-	['97', '114', '86', '88', '90']	['0', '5351', '6375', '24013', '27870']	2	25427534
2:27433248-27437360	NRBP1	9	3,4,5,6,7,8,9,10,11	+	['235', '123', '102', '90', '41', '95', '84', '59', '99']	['0', '424', '740', '1222', '1473', '1884', '3504', '3798', '4013']	2	27433248
2:27599582-27603307	ZNF512	6	5,6,7,8,9,10	+	['96', '84', '125', '87', '99', '168']	['0', '387', '1108', '1773', '2880', '3557']	2	27599582
2:29121373-29167540	CLIP4	13	2,3,4,5,6,7,8,9,10,11,12,13,14	+	['148', '140', '94', '162', '119', '237', '136', '144', '90', '144', '135', '124', '65']	['0', '9884', '10778', '12281', '14174', '22335', '23858', '31311', '34980', '35830', '38959', '42457', '46102']	2	29121373
2:29131257-29181697	CLIP4	14	2,3,4,5,6,7,8,9,10,11,12,13,14,15	+	['140', '94', '162', '119', '237', '136', '144', '90', '144', '135', '124', '65', '73', '126']	['0', '894', '2397', '4290', '12451', '13974', '21427', '25096', '25946', '29075', '32573', '36218', '43115', '50314']	2	29131257
2:29133654-29145367	CLIP4	4	5,6,7,8	+	['162', '119', '237', '136']	['0', '1893', '10054', '11577']	2	29133654
2:32114637-32137188	SPAST	8	4,5,6,7,8,9,10,11	+	['188', '134', '94', '75', '72', '76', '92', '80']	['0', '1064', '1481', '12310', '13770', '21925', '22239', '22471']	2	32114637
2:32377587-32395593	BIRC6	5	2,3,4,5,6	+	['182', '138', '194', '112', '83']	['0', '2565', '11162', '14451', '17923']	2	32377587
2:32377587-32406557	BIRC6	8	2,3,4,5,6,7,8,9	+	['182', '138', '194', '112', '83', '223', '161', '59']	['0', '2565', '11162', '14451', '17923', '23575', '23875', '28911']	2	32377587
2:32414768-32416163	BIRC6	1	10	+	['1395']	['0']	2	32414768
2:36883931-36894033	STRN	3	9,8,7	-	['144', '111', '136']	['0', '2784', '9966']	2	36883931
2:39012125-39024137	SOS1	6	15,14,13,12,11,10	-	['223', '104', '123', '82', '656', '128']	['0', '1334', '1741', '2639', '10444', '11884']	2	39012125
2:40428472-40430304	SLC8A1	1	2	-	['1832']	['0']	2	40428472
2:43726271-43726451	PLEKHH2	1	17	+	['180']	['0']	2	43726271
2:43742740-43745963	PLEKHH2	3	22,23,24	+	['178', '156', '98']	['0', '1093', '3125']	2	43742740
2:44201185-44209327	PPM1B	2	3,4	+	['860', '118']	['0', '8024']	2	44201185
2:44201185-44218537	PPM1B	4	2,3,4,5	+	['860', '118', '112', '58']	['0', '8024', '16781', '17294']	2	44201185
2:45546731-45562756	SRBD1	5	14,13,12,11,10	-	['108', '91', '158', '108', '104']	['0', '790', '4393', '6891', '15921']	2	45546731
2:46950362-46978907	TTC7A	4	3,4,5,6	+	['164', '169', '131', '116']	['0', '6476', '24610', '28429']	2	46950362
2:55242939-55249534	MTIF2	5	12,11,10,9,8	-	['141', '253', '205', '125', '140']	['0', '476', '1089', '3397', '6455']	2	55242939
2:55355578-55364033	CCDC88A	3	8,7,6	-	['173', '141', '84']	['0', '6729', '8371']	2	55355578
2:61178980-61186497	AHSA2	5	2,3,4,5,6	+	['191', '86', '89', '117', '52']	['0', '2339', '5731', '6521', '7465']	2	61178980
2:61498672-61533903	XPO1	8	9,8,7,6,5,4,3,2	-	['120', '49', '182', '45', '62', '73', '102', '132']	['0', '192', '1040', '3323', '3576', '23938', '27747', '35099']	2	61498672
2:61522610-61533903	XPO1	3	4,3,2	-	['73', '102', '132']	['0', '3809', '11161']	2	61522610
2:63856305-63857936	UGP2	2	2,3	+	['128', '108']	['0', '1523']	2	63856305
2:69337897-69345999	GFPT1	4	15,14,13,12	-	['158', '121', '98', '96']	['0', '547', '4254', '8006']	2	69337897
2:69348170-69363670	GFPT1	8	11,10,9,8,7,6,5,4	-	['164', '106', '54', '80', '62', '135', '59', '126']	['0', '1907', '6088', '6318', '8325', '10158', '11097', '15374']	2	69348170
2:69518953-69520988	AAK1	2	12,11	-	['287', '155']	['0', '1880']	2	69518953
2:70224553-70236175	TIA1	6	7,6,5,4,3,2	-	['76', '88', '33', '55', '99', '97']	['0', '3181', '4505', '4710', '6202', '11525']	2	70224553
2:71426459-71427414	ZNF638	1	24	+	['955']	['0']	2	71426459
2:72718102-72733118	EXOC6B	4	6,5,4,3	-	['205', '46', '91', '48']	['0', '12904', '13052', '14968']	2	72718102
2:72718102-72741469	EXOC6B	5	6,5,4,3,2	-	['205', '46', '91', '48', '166']	['0', '12904', '13052', '14968', '23201']	2	72718102
2:75687826-75702423	GCFC2	9	11,10,9,8,7,6,5,4,3	-	['151', '200', '113', '82', '124', '187', '116', '98', '225']	['0', '1199', '2142', '2811', '4150', '6414', '8373', '13363', '14372']	2	75687826
2:85368685-85369830	ELMOD3	2	6,7	+	['69', '92']	['0', '1053']	2	85368685
2:85368685-85371562	ELMOD3	4	7,8,9,10	+	['69', '92', '124', '123']	['0', '1053', '2400', '2754']	2	85368685
2:99103966-99127176	TSGA10	9	10,9,8,7,6,5,4,3,2	-	['152', '78', '171', '159', '124', '66', '216', '136', '129']	['0', '1392', '1560', '4866', '5422', '6883', '13577', '14584', '23081']	2	99103966
2:99108832-99109512	TSGA10	2	7,6	-	['159', '124']	['0', '556']	2	99108832
2:100006631-100008932	AFF3	3	5,4,3	-	['386', '313', '121']	['0', '516', '2180']	2	100006631
2:108771700-108773046	RANBP2	3	21,22,23	+	['171', '93', '179']	['0', '788', '1167']	2	108771700
2:109585125-109593119	SEPT10	3	4,3,2	-	['196', '118', '69']	['0', '595', '7925']	2	109585125
2:113939958-113942359	ACTR3	2	7,8	+	['144', '174']	['0', '2227']	2	113939958
2:120278617-120289757	RALB	3	2,3,4	+	['161', '209', '178']	['0', '7256', '10962']	2	120278617
2:121605700-121606180	CLASP1	1	2	-	['480']	['0']	2	121605700
2:152143826-152150229	STAM2	6	7,6,5,4,3,2	-	['187', '70', '147', '99', '76', '85']	['0', '1061', '3335', '4197', '4398', '6318']	2	152143826
2:152575135-152581049	FMNL2	3	7,8,9	+	['109', '77', '94']	['0', '3752', '5820']	2	152575135
2:159747804-159752571	MARCH7	2	4,5	+	['1099', '170']	['0', '4597']	2	159747804
2:161179613-161204793	TANK	3	2,3,4	+	['148', '109', '119']	['0', '23873', '25061']	2	161179613
2:164692220-164695833	COBLL1	2	14,13	-	['177', '1565']	['0', '2048']	2	164692220
2:164692220-164705105	COBLL1	7	14,13,12,11,10,9,8	-	['177', '1565', '95', '235', '117', '75', '154']	['0', '2048', '7184', '8301', '10883', '12223', '12731']	2	164692220
2:164692220-164722522	COBLL1	9	14,13,12,11,10,9,8,7,6	-	['177', '1565', '95', '235', '117', '75', '154', '237', '98']	['0', '2048', '7184', '8301', '10883', '12223', '12731', '29854', '30204']	2	164692220
2:164692220-164730115	COBLL1	11	14,13,12,11,10,9,8,7,6,5,4	-	['177', '1565', '95', '235', '117', '75', '154', '237', '98', '229', '202']	['0', '2048', '7184', '8301', '10883', '12223', '12731', '29854', '30204', '35748', '37693']	2	164692220
2:164722074-164730115	COBLL1	4	7,6,5,4	-	['237', '98', '229', '202']	['0', '350', '5894', '7839']	2	164722074
2:168828157-168834325	NOSTRIN	4	8,9,10,11	+	['63', '82', '63', '99']	['0', '262', '3314', '6069']	2	168828157
2:171448680-171458075	DCAF17	4	4,5,6,7	+	['137', '79', '90', '105']	['0', '1198', '4443', '9290']	2	171448680
2:175080659-175097593	ATF2	3	13,12,11	-	['106', '207', '150']	['0', '12401', '16784']	2	175080659
2:175113993-175118369	ATF2	4	9,8,7,6	-	['115', '179', '129', '119']	['0', '696', '3996', '4257']	2	175113993
2:177440964-177462018	AGPS	4	6,7,8,9	+	['72', '80', '81', '126']	['0', '1442', '4581', '20928']	2	177440964
2:186633328-186641588	ITGAV	7	6,7,8,9,10,11,12	+	['46', '126', '45', '44', '57', '53', '203']	['0', '2753', '3736', '4948', '5080', '7586', '8057']	2	186633328
2:186646685-186649885	ITGAV	2	13,14	+	['192', '46']	['0', '3154']	2	186646685
2:186740227-186754049	FAM171B	5	2,3,4,5,6	+	['234', '93', '159', '171', '117']	['0', '3255', '6864', '10906', '13705']	2	186740227
2:196220038-196220941	HECW2	2	26,25	-	['115', '147']	['0', '756']	2	196220038
2:196912881-196920150	PGAP1	3	4,3,2	-	['172', '176', '154']	['0', '3536', '7115']	2	196912881
2:202464808-202467689	BMPR2	2	2,3	+	['171', '171']	['0', '2710']	2	202464808
2:202755537-202759353	FAM117B	3	5,6,7	+	['144', '226', '121']	['0', '1675', '3695']	2	202755537
2:202952558-202961426	CARF	4	5,6,7,8	+	['121', '130', '85', '190']	['0', '1446', '3115', '8678']	2	202952558
2:208345110-208348023	PIKFYVE	3	33,34,35	+	['84', '98', '165']	['0', '939', '2748']	2	208345110
2:210153494-210154611	KANSL1L	1	2	-	['1117']	['0']	2	210153494
2:213310058-213364145	SPAG16	5	4,5,6,7,8	+	['119', '138', '108', '118', '70']	['0', '7160', '30104', '40469', '54017']	2	213310058
2:215404388-215410114	FN1	7	20,19,18,17,16,15,14	-	['267', '273', '195', '90', '129', '177', '181']	['0', '1849', '2738', '3719', '3909', '5174', '5545']	2	215404388
2:215425093-215431964	FN1	4	7,6,5,4	-	['192', '159', '138', '132']	['0', '3086', '5621', '6739']	2	215425093
2:218245419-218249921	ARPC2	3	8,9,10	+	['127', '101', '101']	['0', '3944', '4401']	2	218245419
2:223881941-223895630	WDFY1	4	10,9,8,7	-	['131', '102', '106', '127']	['0', '2706', '12292', '13562']	2	223881941
2:229840821-229860531	TRIP12	3	5,4,3	-	['106', '803', '126']	['0', '17950', '19584']	2	229840821
2:229858771-229859574	TRIP12	1	3	-	['803']	['0']	2	229858771
2:229858771-229880128	TRIP12	2	3,2	-	['803', '147']	['0', '21210']	2	229858771
2:230442936-230450255	SP100	6	3,4,5,6,7,8	+	['163', '169', '84', '63', '150', '84']	['0', '1241', '3882', '6151', '6624', '7235']	2	230442936
2:232130618-232136719	DIS3L2	2	7,8	+	['101', '248']	['0', '5853']	2	232130618
2:235740962-235750488	AGAP1	3	4,5,6	+	['86', '142', '135']	['0', '3735', '9391']	2	235740962
2:241403827-241418109	FARP2	6	3,4,5,6,7,8	+	['105', '43', '79', '98', '115', '148']	['0', '971', '3709', '7205', '9479', '14134']	2	241403827
2:241407536-241434321	FARP2	6	5,6,7,8,9,10	+	['79', '98', '115', '148', '96', '164']	['0', '3496', '5770', '10425', '24142', '26621']	2	241407536
5:16754827-16764396	MYO10	8	19,18,17,16,15,14,13,12	-	['81', '109', '83', '69', '93', '67', '101', '147']	['0', '3290', '6636', '7217', '7717', '8653', '8827', '9422']	5	16754827
5:16779544-16783469	MYO10	5	9,8,7,6,5	-	['104', '85', '14', '125', '135']	['0', '979', '1183', '2160', '3790']	5	16779544
5:32087130-32091175	PDZD2	1	20	+	['4045']	['0']	5	32087130
5:34822955-34824491	RAI14	1	15	+	['1536']	['0']	5	34822955
5:36953617-36976402	NIPBL	8	2,3,4,5,6,7,8,9	+	['143', '166', '128', '100', '152', '161', '97', '627']	['0', '1854', '4486', '7866', '8505', '17258', '18327', '22158']	5	36953617
5:37226303-37239869	C5orf42	6	11,10,9,8,7,6	-	['770', '150', '250', '183', '104', '157']	['0', '939', '1264', '4563', '12553', '13409']	5	37226303
5:38523418-38530666	LIFR	4	5,4,3,2	-	['164', '140', '115', '161']	['0', '3736', '5307', '7087']	5	38523418
5:55327715-55358698	SKIV2L2	12	4,5,6,7,8,9,10,11,12,13,14,15	+	['63', '113', '175', '91', '125', '99', '103', '132', '80', '111', '102', '126']	['0', '983', '12294', '13965', '15615', '16806', '17378', '19297', '21857', '23203', '25452', '30857']	5	55327715
5:56856599-56859915	MAP3K1	2	2,3	+	['151', '201']	['0', '3115']	5	56856599
5:56864733-56865977	MAP3K1	3	4,5,6	+	['201', '117', '149']	['0', '606', '1095']	5	56864733
5:57246299-57249576	GPBP1	3	8,9,10	+	['185', '141', '168']	['0', '775', '3109']	5	57246299
5:60638749-60647533	DEPDC1B	5	7,6,5,4,3	-	['141', '48', '131', '128', '136']	['0', '4062', '5995', '6742', '8648']	5	60638749
5:60918264-60928959	ERCC8	3	4,3,2	-	['124', '102', '96']	['0', '3789', '10599']	5	60918264
5:65170616-65188220	ADAMTS6	3	24,23,22	-	['157', '177', '205']	['0', '2215', '17399']	5	65170616
5:65170616-65197151	ADAMTS6	4	24,23,22,21	-	['157', '177', '205', '130']	['0', '2215', '17399', '26405']	5	65170616
5:65188015-65273447	ADAMTS6	11	22,21,20,19,18,17,16,15,14,13,12	-	['205', '130', '139', '164', '81', '124', '134', '103', '64', '146', '108']	['0', '9006', '26778', '27308', '36304', '36908', '38070', '54088', '72584', '74801', '85324']	5	65188015
5:65224319-65226219	ADAMTS6	3	18,17,16	-	['81', '124', '134']	['0', '604', '1766']	5	65224319
5:65242103-65291470	ADAMTS6	5	15,14,13,12,11	-	['103', '64', '146', '108', '142']	['0', '18496', '20713', '31236', '49225']	5	65242103
5:65260599-65291470	ADAMTS6	4	14,13,12,11	-	['64', '146', '108', '142']	['0', '2217', '12740', '30729']	5	65260599
5:65451474-65452918	ADAMTS6	3	7,6,5	-	['146', '84', '212']	['0', '658', '1232']	5	65451474
5:65451474-65460338	ADAMTS6	4	7,6,5,4	-	['146', '84', '212', '169']	['0', '658', '1232', '8695']	5	65451474
5:65451474-65473952	ADAMTS6	6	7,6,5,4,3,2	-	['146', '84', '212', '169', '365', '376']	['0', '658', '1232', '8695', '19303', '22102']	5	65451474
5:65567512-65572286	PPWD1	4	3,4,5,6	+	['103', '101', '121', '448']	['0', '2119', '2365', '4326']	5	65567512
5:66053405-66054951	ERBIN	1	21	+	['1546']	['0']	5	66053405
5:68226289-68227009	PIK3R1	1	2	+	['720']	['0']	5	68226289
5:69294792-69311204	CCDC125	6	9,8,7,6,5,4	-	['108', '116', '83', '86', '78', '87']	['0', '5219', '9054', '12024', '13158', '16325']	5	69294792
5:71502598-71512428	BDP1	4	15,16,17,18	+	['193', '131', '1687', '188']	['0', '2022', '6866', '9642']	5	71502598
5:71509464-71511151	BDP1	1	17	+	['1687']	['0']	5	71509464
5:79640850-79669028	PAPD4	8	5,6,7,8,9,10,11,12	+	['115', '92', '79', '70', '77', '129', '44', '137']	['0', '254', '1981', '4272', '7766', '8211', '16107', '28041']	5	79640850
5:79728914-79739403	CMYA5	1	2	+	['10489']	['0']	5	79728914
5:79728914-79745455	CMYA5	3	2,3,4	+	['10489', '96', '234']	['0', '14912', '16307']	5	79728914
5:80501791-80522138	FAM151B	4	2,3,4,5	+	['126', '166', '218', '136']	['0', '11812', '17901', '20211']	5	80501791
5:81092800-81127163	RASGRF2	8	10,11,12,13,14,15,16,17	+	['161', '67', '137', '83', '249', '383', '126', '90']	['0', '1495', '2055', '16195', '19809', '20737', '30841', '34273']	5	81092800
5:83537006-83555038	VCAN	5	8,9,10,11,12	+	['5262', '114', '114', '159', '83']	['0', '8530', '10964', '16357', '17949']	5	83537006
5:87331347-87338091	RASA1	4	2,3,4,5	+	['153', '136', '71', '118']	['0', '1159', '1919', '6626']	5	87331347
5:87331347-87353235	RASA1	8	2,3,4,5,6,7,8,9	+	['153', '136', '71', '118', '32', '53', '151', '79']	['0', '1159', '1919', '6626', '9942', '15324', '17866', '21809']	5	87331347
5:87332506-87346724	RASA1	5	3,4,5,6,7	+	['136', '71', '118', '32', '53']	['0', '760', '5467', '8783', '14165']	5	87332506
5:94868332-94912976	MCTP1	9	17,16,15,14,13,12,11,10,9	-	['120', '75', '102', '103', '103', '94', '187', '131', '171']	['0', '2084', '2539', '2982', '4806', '20546', '26316', '40918', '44473']	5	94868332
5:94888878-94912976	MCTP1	4	12,11,10,9	-	['94', '187', '131', '171']	['0', '5770', '20372', '23927']	5	94888878
5:94909250-94912976	MCTP1	2	10,9	-	['131', '171']	['0', '3555']	5	94909250
5:94909250-94924021	MCTP1	4	10,9,8,7	-	['131', '171', '78', '60']	['0', '3555', '8645', '14711']	5	94909250
5:95736888-95763620	RHOBTB3	5	3,4,5,6,7	+	['187', '155', '112', '366', '113']	['0', '11444', '15350', '18507', '26619']	5	95736888
5:95736888-95768166	RHOBTB3	6	3,4,5,6,7,8	+	['187', '155', '112', '366', '113', '121']	['0', '11444', '15350', '18507', '26619', '31157']	5	95736888
5:95748332-95768166	RHOBTB3	5	4,5,6,7,8	+	['155', '112', '366', '113', '121']	['0', '3906', '7063', '15175', '19713']	5	95748332
5:95748332-95788858	RHOBTB3	8	4,5,6,7,8,9,10,11	+	['155', '112', '366', '113', '121', '174', '167', '97']	['0', '3906', '7063', '15175', '19713', '31919', '35464', '40429']	5	95748332
5:95752238-95763620	RHOBTB3	3	5,6,7	+	['112', '366', '113']	['0', '3157', '11269']	5	95752238
5:95755395-95763620	RHOBTB3	2	6,7	+	['366', '113']	['0', '8112']	5	95755395
5:95763507-95783963	RHOBTB3	4	7,8,9,10	+	['113', '121', '174', '167']	['0', '4538', '16744', '20289']	5	95763507
5:96979137-96986670	LNPEP	3	2,3,4	+	['841', '139', '132']	['0', '5942', '7401']	5	96979137
5:109713519-109716264	MAN2A1	2	2,3	+	['255', '145']	['0', '2600']	5	109713519
5:109713519-109729513	MAN2A1	3	2,3,4	+	['255', '145', '172']	['0', '2600', '15822']	5	109713519
5:112775628-112801383	APC	3	4,5,6	+	['109', '114', '105']	['0', '5161', '25650']	5	112775628
5:119110150-119116336	DMXL1	3	6,7,8	+	['133', '67', '179']	['0', '4324', '6007']	5	119110150
5:123545416-123575963	CSNK1G3	5	2,3,4,5,6	+	['425', '41', '70', '149', '235']	['0', '7690', '12078', '27976', '30312']	5	123545416
5:128519272-128530693	FBN2	3	5,4,3	-	['96', '96', '99']	['0', '8599', '11322']	5	128519272
5:129679763-129704391	ADAMTS19	5	17,18,19,20,21	+	['158', '154', '136', '205', '153']	['0', '4356', '14956', '21624', '24475']	5	129679763
5:129684119-129704391	ADAMTS19	4	18,19,20,21	+	['154', '136', '205', '153']	['0', '10600', '17268', '20119']	5	129684119
5:131495552-131548190	RAPGEF6	8	13,12,11,10,9,8,7,6	-	['108', '165', '153', '159', '137', '178', '132', '144']	['0', '2890', '9073', '9811', '12518', '14761', '25837', '52494']	5	131495552
5:132203747-132207884	P4HA2	3	11,10,9	-	['100', '71', '177']	['0', '334', '3960']	5	132203747
5:132699170-132711057	KIF3A	8	16,15,14,13,12,11,10,9	-	['125', '69', '54', '126', '111', '181', '157', '99']	['0', '1045', '1476', '2916', '3387', '3714', '4292', '11788']	5	132699170
5:132892163-132893118	AFF4	2	13,12	-	['241', '89']	['0', '866']	5	132892163
5:132892163-132897240	AFF4	3	13,12,11	-	['241', '89', '918']	['0', '866', '4159']	5	132892163
5:134763903-134783065	DDX46	7	2,3,4,5,6,7,8	+	['189', '97', '166', '152', '114', '166', '121']	['0', '6999', '9792', '13670', '17229', '18017', '19041']	5	134763903
5:134777573-134819004	DDX46	16	6,7,8,9,10,11,12,13,14,15,16,17,18,19,20,21	+	['152', '114', '166', '121', '176', '122', '79', '83', '165', '163', '194', '138', '150', '177', '219', '145']	['0', '3559', '4347', '5371', '6792', '7891', '10939', '12896', '17276', '18414', '30174', '33647', '34122', '38856', '39922', '41286']	5	134777573
5:137985256-137988315	FAM13B	3	10,9,8	-	['133', '156', '42']	['0', '2204', '3017']	5	137985256
5:137985256-138018514	FAM13B	7	10,9,8,7,6,5,4	-	['133', '156', '42', '158', '142', '178', '213']	['0', '2204', '3017', '21733', '25751', '26511', '33045']	5	137985256
5:138381515-138400012	KDM3B	6	6,7,8,9,10,11	+	['75', '600', '1249', '202', '215', '153']	['0', '4506', '9497', '11655', '16662', '18344']	5	138381515
5:138386021-138400012	KDM3B	5	7,8,9,10,11	+	['600', '1249', '202', '215', '153']	['0', '4991', '7149', '12156', '13838']	5	138386021
5:138391012-138400012	KDM3B	4	8,9,10,11	+	['1249', '202', '215', '153']	['0', '2158', '7165', '8847']	5	138391012
5:138781922-138783372	CTNNA1	2	4,5	+	['107', '196']	['0', '1254']	5	138781922
5:138810037-138827718	CTNNA1	4	4,5,6,7	+	['167', '120', '270', '204']	['0', '2145', '14492', '17477']	5	138810037
5:139363758-139364743	PAIP2	2	2,3	+	['164', '180']	['0', '805']	5	139363758
5:140440118-140449305	ANKHD1	4	4,5,6,7	+	['148', '148', '234', '95']	['0', '876', '5623', '9092']	5	140440118
5:142879373-142913293	ARHGAP26	7	4,5,6,7,8,9,10	+	['72', '102', '111', '105', '130', '101', '95']	['0', '5924', '14864', '22561', '24166', '28330', '33825']	5	142879373
5:142885297-142932125	ARHGAP26	7	5,6,7,8,9,10,11	+	['102', '111', '105', '130', '101', '95', '79']	['0', '8940', '16637', '18242', '22406', '27901', '46749']	5	142885297
5:142901934-142913293	ARHGAP26	4	7,8,9,10	+	['105', '130', '101', '95']	['0', '1605', '5769', '11264']	5	142901934
5:143037195-143057747	ARHGAP26	5	13,14,15,16,17	+	['66', '75', '88', '59', '106']	['0', '4620', '17243', '18832', '20446']	5	143037195
5:154033790-154034967	FAM114A2	3	4,3,2	-	['93', '100', '224']	['0', '487', '953']	5	154033790
5:157791702-157817547	CLINT1	9	10,9,8,7,6,5,4,3,2	-	['293', '75', '70', '247', '178', '165', '109', '97', '105']	['0', '3195', '11947', '14163', '17925', '21360', '22482', '25031', '25740']	5	157791702
5:160010499-160036803	TTC1	3	2,3,4	+	['359', '61', '113']	['0', '24640', '26191']	5	160010499
5:168488601-168494650	RARS	4	2,3,4,5	+	['135', '189', '109', '101']	['0', '4057', '5292', '5948']	5	168488601
5:172052928-172061268	STK10	5	18,17,16,15,14	-	['114', '126', '189', '125', '130']	['0', '1640', '2659', '4420', '8210']	5	172052928
5:172350362-172362869	SH3PXD2B	5	11,10,9,8,7	-	['227', '118', '84', '105', '135']	['0', '3525', '6328', '8410', '12372']	5	172350362
5:176486354-176499085	FAF2	7	3,4,5,6,7,8,9	+	['135', '77', '139', '86', '92', '178', '172']	['0', '2596', '5839', '7644', '7829', '10131', '12559']	5	176486354
5:177209635-177212195	NSD1	1	6	+	['2560']	['0']	5	177209635
5:179580946-179593645	RUFY1	5	7,8,9,10,11	+	['66', '70', '102', '117', '168']	['0', '4849', '8599', '10678', '12531']	5	179580946
5:179841906-179844227	C5orf45	2	5,4	-	['158', '76']	['0', '2245']	5	179841906
5:180238331-180241155	MAPK9	3	11,10,9	-	['72', '64', '125']	['0', '1592', '2699']	5	180238331
4:1311978-1322503	MAEA	3	2,3,4	+	['183', '204', '123']	['0', '3418', '10402']	4	1311978
4:1918140-1918623	WHSC1	1	5	+	['483']	['0']	4	1918140
4:3186596-3189093	HTT	3	38,39,40	+	['123', '236', '143']	['0', '1054', '2354']	4	3186596
4:3206806-3215211	HTT	8	44,45,46,47,48,49,50,51	+	['177', '77', '139', '123', '214', '146', '178', '102']	['0', '474', '1966', '3020', '5122', '5757', '7151', '8303']	4	3206806
4:6994183-7001251	TBC1D14	4	4,5,6,7	+	['119', '83', '118', '107']	['0', '2141', '4901', '6961']	4	6994183
4:10097710-10103986	WDR1	3	5,4,3	-	['181', '148', '91']	['0', '1281', '6185']	4	10097710
4:15625251-15644657	FBXL5	8	9,8,7,6,5,4,3,2	-	['726', '83', '149', '126', '183', '187', '96', '165']	['0', '1621', '2633', '5414', '11242', '13256', '15536', '19241']	4	15625251
4:15625251-15644708	FBXL5	8	9,8,7,6,5,4,3,2	-	['726', '83', '149', '126', '183', '187', '96', '216']	['0', '1621', '2633', '5414', '11242', '13256', '15536', '19241']	4	15625251
4:16585921-16595875	LDB2	3	5,4,3	-	['84', '123', '173']	['0', '2788', '9781']	4	16585921
4:25802282-25835323	SEL1L3	9	11,10,9,8,7,6,5,4,3	-	['180', '212', '141', '133', '133', '59', '116', '122', '127']	['0', '2258', '15855', '17525', '19713', '27815', '30712', '31165', '32914']	4	25802282
4:37631384-37638504	RELL1	3	6,5,4	-	['139', '237', '58']	['0', '3502', '7062']	4	37631384
4:38054198-38103157	TBC1D1	4	14,15,16,17	+	['140', '186', '162', '159']	['0', '35733', '41730', '48800']	4	38054198
4:38089931-38103157	TBC1D1	3	15,16,17	+	['186', '162', '159']	['0', '5997', '13067']	4	38089931
4:39075964-39115330	KLHL5	9	3,4,5,6,7,8,9,10,11	+	['183', '137', '197', '213', '187', '225', '163', '213', '172']	['0', '5138', '5998', '10550', '20727', '27322', '31604', '37055', '39194']	4	39075964
4:39300020-39303151	RFC1	6	21,20,19,18,17,16	-	['118', '155', '99', '96', '138', '92']	['0', '239', '2257', '2479', '2716', '3039']	4	39300020
4:39737419-39774933	UBE2K	4	2,3,4,5	+	['94', '59', '83', '100']	['0', '8332', '18237', '37414']	4	39737419
4:39737419-39777810	UBE2K	5	2,3,4,5,6	+	['94', '59', '83', '100', '129']	['0', '8332', '18237', '37414', '40262']	4	39737419
4:40119931-40142861	N4BP2	7	9,10,11,12,13,14,15	+	['2378', '86', '46', '197', '119', '139', '189']	['0', '3195', '4228', '6202', '11869', '17012', '22741']	4	40119931
4:40890363-40934699	APBB2	4	12,11,10,9	-	['128', '147', '61', '86']	['0', '2901', '44092', '44250']	4	40890363
4:41013582-41014398	APBB2	1	6	-	['816']	['0']	4	41013582
4:41013582-41033304	APBB2	2	6,5	-	['816', '69']	['0', '19653']	4	41013582
4:41013582-41065673	APBB2	3	6,5,4	-	['816', '69', '98']	['0', '19653', '51993']	4	41013582
4:42001615-42023384	SLC30A9	5	2,3,4,5,6	+	['165', '60', '100', '93', '83']	['0', '16495', '18800', '21222', '21686']	4	42001615
4:42001615-42078325	SLC30A9	16	2,3,4,5,6,7,8,9,10,11,12,13,14,15,16,17	+	['165', '60', '100', '93', '83', '59', '68', '103', '56', '136', '40', '72', '108', '166', '130', '114']	['0', '16495', '18800', '21222', '21686', '33659', '37370', '47761', '58575', '61370', '63694', '64934', '65469', '68910', '74041', '76596']	4	42001615
4:48369848-48379848	SLAIN2	3	2,3,4	+	['149', '165', '159']	['0', '8047', '9841']	4	48369848
4:48369848-48383784	SLAIN2	5	2,3,4,5,6	+	['149', '165', '159', '360', '138']	['0', '8047', '9841', '12719', '13798']	4	48369848
4:53507316-53508227	LNX1	2	3,2	-	['153', '242']	['0', '669']	4	53507316
4:55411613-55417985	TMEM165	3	2,3,4	+	['226', '176', '183']	['0', '5458', '6189']	4	55411613
4:56011411-56011985	CEP135	2	20,21	+	['111', '186']	['0', '388']	4	56011411
4:56478378-56483270	SRP72	3	7,8,9	+	['125', '58', '132']	['0', '213', '4760']	4	56478378
4:57005245-57011100	POLR2B	6	9,10,11,12,13,14	+	['197', '120', '187', '144', '140', '112']	['0', '354', '1570', '5115', '5502', '5743']	4	57005245
4:61934839-61983603	ADGRL3	6	13,14,15,16,17,18	+	['184', '123', '209', '177', '210', '221']	['0', '1083', '12074', '13260', '44723', '48543']	4	61934839
4:68337026-68337900	YTHDC1	2	4,3	-	['424', '329']	['0', '545']	4	68337026
4:73085248-73092300	ANKRD17	2	30,29	-	['198', '1634']	['0', '5418']	4	73085248
4:81447503-81456788	RASGEF1B	3	6,5,4	-	['75', '213', '138']	['0', '565', '9147']	4	81447503
4:82874610-82881940	SEC31A	5	6,5,4,3,2	-	['141', '96', '199', '124', '83']	['0', '1116', '4119', '6188', '7247']	4	82874610
4:86948497-87047594	AFF1	3	2,3,4	+	['74', '121', '900']	['0', '97668', '98197']	4	86948497
4:87046165-87047594	AFF1	2	3,4	+	['121', '900']	['0', '529']	4	87046165
4:87094914-87115299	AFF1	5	8,9,10,11,12	+	['55', '55', '38', '157', '933']	['0', '10713', '10893', '13244', '19452']	4	87094914
4:87105627-87115299	AFF1	4	9,10,11,12	+	['55', '38', '157', '933']	['0', '180', '2531', '8739']	4	87105627
4:87195323-87195690	KLHL8	1	2	-	['367']	['0']	4	87195323
4:88739029-88749033	FAM13A	4	14,13,12,11	-	['96', '84', '221', '82']	['0', '7902', '8601', '9922']	4	88739029
4:102304316-102315830	SLC39A8	4	6,5,4,3	-	['165', '123', '170', '163']	['0', '672', '3119', '11351']	4	102304316
4:102714437-102726683	MANBA	4	5,4,3,2	-	['124', '171', '106', '95']	['0', '8433', '9424', '12151']	4	102714437
4:105190359-105237351	TET2	2	2,3	+	['127', '3455']	['0', '43537']	4	105190359
4:105233896-105237351	TET2	1	3	+	['3455']	['0']	4	105233896
4:107644801-107701285	PAPSS1	9	10,9,8,7,6,5,4,3,2	-	['269', '136', '206', '112', '114', '119', '139', '236', '115']	['0', '8689', '9893', '12094', '15157', '37213', '42237', '48969', '56369']	4	107644801
4:120754552-120811449	PRDM5	7	14,13,12,11,10,9,8	-	['86', '94', '161', '94', '158', '85', '80']	['0', '22635', '26590', '30445', '43714', '45108', '56817']	4	120754552
4:121811582-121814047	EXOSC9	3	8,9,10	+	['89', '147', '182']	['0', '1651', '2283']	4	121811582
4:122249484-122274436	KIAA1109	14	36,37,38,39,40,41,42,43,44,45,46,47,48,49	+	['198', '212', '152', '151', '153', '241', '143', '220', '159', '176', '176', '707', '246', '94']	['0', '877', '4710', '5320', '5646', '7770', '9216', '13279', '13957', '14767', '17298', '21533', '22675', '24858']	4	122249484
4:128074459-128077962	LARP1B	3	2,3,4	+	['59', '60', '175']	['0', '474', '3328']	4	128074459
4:128074459-128082305	LARP1B	4	2,3,4,5	+	['59', '60', '175', '141']	['0', '474', '3328', '7705']	4	128074459
4:128121825-128179512	LARP1B	5	11,12,13,14,15	+	['363', '124', '36', '212', '107']	['0', '40368', '55046', '56605', '57580']	4	128121825
4:128888678-128946152	SCLT1	5	20,19,18,17,16	-	['96', '79', '197', '193', '146']	['0', '2380', '47976', '54317', '57328']	4	128888678
4:139060323-139073567	ELF2	5	9,8,7,6,5	-	['351', '193', '87', '138', '114']	['0', '1541', '7360', '11542', '13130']	4	139060323
4:143543508-143543972	SMARCA5	2	15,16	+	['149', '120']	['0', '344']	4	143543508
4:145845955-145849561	ZNF827	2	7,6	-	['58', '240']	['0', '3366']	4	145845955
4:147864845-147881932	ARHGAP10	5	6,7,8,9,10	+	['111', '105', '130', '107', '95']	['0', '1866', '10175', '14386', '16992']	4	147864845
4:147909731-147966839	ARHGAP10	7	12,13,14,15,16,17,18	+	['46', '66', '75', '88', '59', '106', '160']	['0', '3342', '30093', '36885', '45584', '55292', '56948']	4	147909731
4:147946616-147966839	ARHGAP10	4	15,16,17,18	+	['88', '59', '106', '160']	['0', '8699', '18407', '20063']	4	147946616
4:148435103-148436862	NR3C2	1	2	-	['1759']	['0']	4	148435103
4:152411302-152412529	FBXW7	2	3,2	-	['570', '50']	['0', '1177']	4	152411302
4:155696755-155722192	GUCY1A3	7	3,4,5,6,7,8,9	+	['367', '62', '59', '710', '486', '144', '155']	['0', '7176', '11480', '13786', '16342', '20403', '25282']	4	155696755
4:158713118-158715684	PPID	3	7,6,5	-	['142', '107', '123']	['0', '2178', '2443']	4	158713118
4:159304341-159314768	RAPGEF2	2	2,3	+	['132', '178']	['0', '10249']	4	159304341
4:159304341-159323617	RAPGEF2	4	2,3,4,5	+	['132', '178', '137', '159']	['0', '10249', '18005', '19117']	4	159304341
4:168391539-168453282	DDX60L	22	29,28,27,26,25,24,23,22,21,20,19,18,17,16,15,14,13,12,11,10,9,8	-	['105', '153', '166', '153', '125', '129', '105', '110', '143', '116', '96', '120', '150', '147', '167', '253', '161', '116', '106', '156', '142', '159']	['0', '2925', '4419', '9286', '12442', '14410', '15062', '23868', '24117', '25142', '27762', '28721', '30220', '30984', '32068', '35530', '38938', '40915', '41470', '49797', '57098', '61584']	4	168391539
4:168391539-168458008	DDX60L	24	29,28,27,26,25,24,23,22,21,20,19,18,17,16,15,14,13,12,11,10,9,8,7,6	-	['105', '153', '166', '153', '125', '129', '105', '110', '143', '116', '96', '120', '150', '147', '167', '253', '161', '116', '106', '156', '142', '159', '114', '117']	['0', '2925', '4419', '9286', '12442', '14410', '15062', '23868', '24117', '25142', '27762', '28721', '30220', '30984', '32068', '35530', '38938', '40915', '41470', '49797', '57098', '61584', '64499', '66352']	4	168391539
4:168400825-168404106	DDX60L	2	26,25	-	['153', '125']	['0', '3156']	4	168400825
4:168400825-168458008	DDX60L	21	26,25,24,23,22,21,20,19,18,17,16,15,14,13,12,11,10,9,8,7,6	-	['153', '125', '129', '105', '110', '143', '116', '96', '120', '150', '147', '167', '253', '161', '116', '106', '156', '142', '159', '114', '117']	['0', '3156', '5124', '5776', '14582', '14831', '15856', '18476', '19435', '20934', '21698', '22782', '26244', '29652', '31629', '32184', '40511', '47812', '52298', '55213', '57066']	4	168400825
4:169463242-169479534	NEK1	4	25,24,23,22	-	['153', '229', '66', '132']	['0', '13881', '14189', '16160']	4	169463242
4:177353307-177360677	NEIL3	2	8,9	+	['421', '175']	['0', '7195']	4	177353307
4:183683974-183693147	TRAPPC11	9	12,13,14,15,16,17,18,19,20	+	['80', '79', '55', '146', '62', '133', '131', '156', '188']	['0', '170', '330', '721', '1109', '1296', '2643', '7341', '8985']	4	183683974
4:184659339-184678394	PRIMPOL	5	4,5,6,7,8	+	['98', '130', '148', '288', '163']	['0', '2434', '6577', '12833', '18892']	4	184659339
4:184672172-184682336	PRIMPOL	3	7,8,9	+	['288', '163', '89']	['0', '6059', '10075']	4	184672172
4:186706562-186709845	FAT1	1	2	-	['3283']	['0']	4	186706562
7:579255-607452	PRKAR1B	5	9,8,7,6,5	-	['122', '61', '159', '47', '62']	['0', '5252', '16890', '26937', '28135']	7	579255
7:2360709-2364529	EIF3B	5	3,4,5,6,7	+	['193', '120', '58', '129', '158']	['0', '1935', '2360', '2922', '3662']	7	2360709
7:8003907-8071131	GLCCI1	5	2,3,4,5,6	+	['152', '87', '117', '153', '211']	['0', '18575', '51525', '56188', '67013']	7	8003907
7:8157115-8236005	ICA1	7	8,7,6,5,4,3,2	-	['99', '126', '199', '124', '73', '166', '96']	['0', '1411', '61189', '64159', '71485', '75474', '78794']	7	8157115
7:8218304-8236005	ICA1	5	6,5,4,3,2	-	['199', '124', '73', '166', '96']	['0', '2970', '10296', '14285', '17605']	7	8218304
7:11028680-11042814	PHF14	7	7,8,9,10,11,12,13	+	['138', '147', '271', '107', '96', '104', '132']	['0', '6959', '7737', '8304', '10079', '11991', '14002']	7	11028680
7:11446060-11447424	THSD7A	2	13,12	-	['264', '195']	['0', '1169']	7	11446060
7:16258389-16278226	ISPD	3	8,7,6	-	['93', '93', '98']	['0', '530', '19739']	7	16258389
7:17839806-17850964	SNX13	4	13,12,11,10	-	['194', '100', '89', '139']	['0', '5788', '10540', '11019']	7	17839806
7:17868406-17875790	SNX13	4	9,8,7,6	-	['84', '89', '102', '122']	['0', '5121', '7073', '7262']	7	17868406
7:22308338-22318037	RAPGEF5	4	5,4,3,2	-	['169', '122', '107', '51']	['0', '1630', '7031', '9648']	7	22308338
7:22976209-22984045	FAM126A	5	7,6,5,4,3	-	['96', '116', '81', '180', '102']	['0', '483', '1131', '2059', '7734']	7	22976209
7:23516362-23522432	TRA2A	3	5,4,3	-	['166', '134', '301']	['0', '5344', '5769']	7	23516362
7:23611170-23611553	CCDC126	1	3	+	['383']	['0']	7	23611170
7:26192494-26197732	HNRNPA2B1	9	11,10,9,8,7,6,5,4,3	-	['83', '123', '120', '63', '81', '102', '211', '147', '111']	['0', '756', '1080', '3352', '3906', '4062', '4312', '4820', '5127']	7	26192494
7:26196806-26197732	HNRNPA2B1	3	5,4,3	-	['211', '147', '111']	['0', '508', '815']	7	26196806
7:27785162-27800090	TAX1BP1	8	6,7,8,9,10,11,12,13	+	['149', '91', '186', '225', '147', '124', '104', '126']	['0', '236', '2255', '6843', '7903', '9160', '10953', '14802']	7	27785162
7:39987598-39988258	CDK13	1	2	+	['660']	['0']	7	39987598
7:39987598-40002031	CDK13	4	2,3,4,5	+	['660', '171', '140', '171']	['0', '9895', '11762', '14262']	7	39987598
7:42023467-42026412	GLI3	3	10,9,8	-	['141', '114', '214']	['0', '1796', '2731']	7	42023467
7:42023467-42048696	GLI3	6	10,9,8,7,6,5	-	['141', '114', '214', '202', '147', '206']	['0', '1796', '2731', '16570', '21916', '25023']	7	42023467
7:66240324-66241270	TPST1	1	2	+	['946']	['0']	7	66240324
7:66286510-66356871	TPST1	3	3,4,5	+	['199', '51', '47']	['0', '65994', '70314']	7	66286510
7:70762869-70768068	AUTS2	4	7,8,9,10	+	['472', '254', '221', '45']	['0', '1882', '3244', '5154']	7	70762869
7:73686635-73687095	WBSCR22	3	3,4,5	+	['96', '83', '97']	['0', '182', '363']	7	73686635
7:74338447-74339004	CLIP2	1	3	+	['557']	['0']	7	74338447
7:77241690-77280653	CCDC146	11	4,5,6,7,8,9,10,11,12,13,14	+	['210', '58', '177', '74', '228', '187', '96', '171', '89', '165', '225']	['0', '12815', '14642', '17304', '18318', '20430', '32003', '32791', '37061', '37246', '38738']	7	77241690
7:77571077-77583650	PTPN12	3	2,3,4	+	['109', '77', '96']	['0', '10349', '12477']	7	77571077
7:77571077-77592256	PTPN12	5	2,3,4,5,6	+	['109', '77', '96', '39', '72']	['0', '10349', '12477', '14465', '21107']	7	77571077
7:77583554-77600806	PTPN12	5	4,5,6,7,8	+	['96', '39', '72', '60', '143']	['0', '1988', '8630', '14287', '17109']	7	77583554
7:78343777-78346043	MAGI2	2	7,6	-	['183', '122']	['0', '2144']	7	78343777
7:87163494-87185980	DMTF1	11	2,3,4,5,6,7,8,9,10,11,12	+	['123', '117', '123', '95', '115', '77', '158', '33', '110', '229', '152']	['0', '1439', '2988', '7500', '10040', '11098', '16050', '17814', '18733', '20902', '22334']	7	87163494
7:92093096-92107422	AKAP9	10	39,40,41,42,43,44,45,46,47,48	+	['220', '151', '669', '209', '106', '183', '201', '233', '86', '130']	['0', '1926', '3592', '4489', '5012', '6590', '7759', '9497', '12581', '14196']	7	92093096
7:92213194-92226682	KRIT1	7	18,17,16,15,14,13,12	-	['207', '88', '167', '152', '157', '108', '157']	['0', '697', '1416', '8707', '9627', '12525', '13331']	7	92213194
7:92294888-92307656	ANKIB1	2	2,3	+	['278', '298']	['0', '12470']	7	92294888
7:92294888-92327900	ANKIB1	4	2,3,4,5	+	['278', '298', '183', '118']	['0', '12470', '24441', '32894']	7	92294888
7:92294888-92352642	ANKIB1	8	2,3,4,5,6,7,8,9	+	['278', '298', '183', '118', '209', '89', '145', '167']	['0', '12470', '24441', '32894', '48135', '50089', '56061', '57587']	7	92294888
7:98151381-98171674	LMTK2	4	4,5,6,7	+	['74', '119', '88', '134']	['0', '3376', '7956', '20159']	7	98151381
7:98190727-98194572	LMTK2	2	10,11	+	['150', '2959']	['0', '886']	7	98190727
7:98965695-98971945	TRRAP	5	47,48,49,50,51	+	['200', '122', '214', '180', '147']	['0', '1345', '1789', '4416', '6103']	7	98965695
7:100023418-100024307	ZKSCAN1	2	2,3	+	['514', '154']	['0', '735']	7	100023418
7:100812746-100813208	EPHB4	2	12,11	-	['248', '114']	['0', '348']	7	100812746
7:105073618-105078963	KMT2E	6	7,8,9,10,11,12	+	['59', '173', '39', '231', '131', '118']	['0', '1024', '2424', '3344', '3684', '5227']	7	105073618
7:105142007-105146658	SRPK2	4	11,10,9,8	-	['483', '247', '26', '166']	['0', '1076', '3275', '4485']	7	105142007
7:111935539-111945798	DOCK4	4	12,11,10,9	-	['89', '133', '61', '82']	['0', '4570', '9271', '10177']	7	111935539
7:112895568-112915447	BMT2	2	3,2	-	['171', '142']	['0', '19737']	7	112895568
7:127844323-127929329	SND1	4	12,13,14,15	+	['101', '111', '73', '142']	['0', '43578', '60423', '84864']	7	127844323
7:129014978-129018157	TNPO3	3	4,3,2	-	['157', '74', '201']	['0', '2004', '2978']	7	129014978
7:130116444-130129576	KLHDC10	7	3,4,5,6,7,8,9	+	['222', '155', '149', '85', '67', '48', '140']	['0', '4304', '5609', '8006', '9420', '10959', '12992']	7	130116444
7:133288921-133317390	EXOC4	3	3,4,5	+	['195', '185', '107']	['0', '16955', '28362']	7	133288921
7:138525240-138538803	TRIM24	3	5,6,7	+	['117', '115', '147']	['0', '3875', '13416']	7	138525240
7:139398598-139409654	LUC7L2	5	4,5,6,7,8	+	['99', '111', '144', '177', '92']	['0', '3538', '7045', '8575', '10964']	7	139398598
7:139398598-139417729	LUC7L2	7	4,5,6,7,8,9,10	+	['99', '111', '144', '177', '92', '30', '192']	['0', '3538', '7045', '8575', '10964', '13952', '18939']	7	139398598
7:140601402-140602542	DENND2A	1	2	-	['1140']	['0']	7	140601402
7:140776911-140808995	BRAF	10	13,12,11,10,9,8,7,6,5,4	-	['177', '85', '118', '137', '37', '160', '120', '149', '103', '104']	['0', '1079', '4664', '6109', '10636', '17396', '23450', '24500', '31048', '31980']	7	140776911
7:148846469-148847305	EZH2	2	3,2	-	['129', '124']	['0', '712']	7	148846469
7:149074385-149080717	ZNF786	2	3,2	-	['153', '127']	['0', '6205']	7	149074385
7:149153944-149154340	ZNF398	1	3	+	['396']	['0']	7	149153944
7:152179833-152199459	KMT2C	11	37,36,35,34,33,32,31,30,29,28,27	-	['293', '1884', '183', '74', '215', '133', '120', '33', '129', '105', '181']	['0', '877', '3140', '5724', '7428', '7881', '14175', '14395', '14606', '16073', '19445']	7	152179833
7:152220522-152224616	KMT2C	5	23,22,21,20,19	-	['213', '66', '110', '165', '182']	['0', '1478', '2050', '3492', '3912']	7	152220522
7:152220522-152235933	KMT2C	8	23,22,21,20,19,18,17,16	-	['213', '66', '110', '165', '182', '105', '102', '117']	['0', '1478', '2050', '3492', '3912', '9400', '9697', '15294']	7	152220522
7:152263015-152315338	KMT2C	6	9,8,7,6,5,4	-	['115', '172', '163', '110', '149', '201']	['0', '2022', '10689', '46950', '48782', '52122']	7	152263015
7:152309965-152315338	KMT2C	3	6,5,4	-	['110', '149', '201']	['0', '1832', '5172']	7	152309965
7:155665174-155680908	RBM33	4	2,3,4,5	+	['79', '49', '77', '319']	['0', '7692', '13433', '15415']	7	155665174
7:155672866-155680908	RBM33	3	3,4,5	+	['49', '77', '319']	['0', '5741', '7723']	7	155672866
7:155678607-155680908	RBM33	2	4,5	+	['77', '319']	['0', '1982']	7	155678607
7:158879683-158918869	WDR60	11	5,6,7,8,9,10,11,12,13,14,15	+	['306', '56', '55', '69', '78', '220', '103', '130', '112', '89', '130']	['0', '4880', '7337', '11581', '22055', '22692', '26305', '31866', '33301', '34549', '39056']	7	158879683
6:3076763-3077935	RIPK1	2	2,3	+	['224', '157']	['0', '1015']	6	3076763
6:4891712-4892379	CDYL	1	4	+	['667']	['0']	6	4891712
6:7181123-7189322	RREB1	4	3,4,5,6	+	['123', '213', '90', '164']	['0', '746', '6310', '8035']	6	7181123
6:7602622-7606195	SNRNP48	3	6,7,8	+	['122', '89', '165']	['0', '2775', '3408']	6	7602622
6:13632369-13644729	RANBP9	7	12,11,10,9,8,7,6	-	['152', '122', '148', '191', '109', '113', '185']	['0', '2061', '5438', '7193', '8829', '10109', '12175']	6	13632369
6:16326393-16328470	ATXN1	1	8	-	['2077']	['0']	6	16326393
6:18236451-18258405	DEK	7	9,8,7,6,5,4,3	-	['149', '136', '189', '121', '95', '110', '102']	['0', '929', '13199', '19279', '19909', '21501', '21852']	6	18236451
6:30670409-30671274	DHX16	3	4,3,2	-	['57', '163', '239']	['0', '380', '626']	6	30670409
6:30888687-30889430	DDR1	3	2,3,4	+	['127', '103', '229']	['0', '220', '514']	6	30888687
6:35312301-35312772	DEF6	2	4,5	+	['237', '147']	['0', '324']	6	35312301
6:35857260-35872728	SRPK1	6	13,12,11,10,9,8	-	['108', '101', '420', '214', '26', '166']	['0', '11749', '12221', '13020', '13673', '15302']	6	35857260
6:36213879-36218010	BRPF3	2	8,9	+	['507', '94']	['0', '4037']	6	36213879
6:36515337-36540207	STK38	6	7,6,5,4,3,2	-	['155', '124', '84', '123', '52', '136']	['0', '2379', '6396', '9003', '10253', '24734']	6	36515337
6:36524340-36540207	STK38	3	4,3,2	-	['123', '52', '136']	['0', '1250', '15731']	6	36524340
6:42592150-42594304	UBR2	2	3,4	+	['79', '114']	['0', '2040']	6	42592150
6:47503279-47554766	CD2AP	4	2,3,4,5	+	['161', '154', '101', '121']	['0', '30322', '41326', '51366']	6	47503279
6:47533601-47554766	CD2AP	3	3,4,5	+	['154', '101', '121']	['0', '11004', '21044']	6	47533601
6:57193841-57210445	RAB23	5	6,5,4,3,2	-	['93', '83', '157', '86', '220']	['0', '928', '2608', '13786', '16384']	6	57193841
6:63646526-63703671	PHF3	10	2,3,4,5,6,7,8,9,10,11	+	['269', '162', '1783', '307', '184', '145', '157', '117', '132', '136']	['0', '33473', '37602', '45210', '48054', '51696', '51922', '53823', '55981', '57009']	6	63646526
6:63679999-63685911	PHF3	2	2,3	+	['162', '1783']	['0', '4129']	6	63679999
6:73406363-73414686	DDX43	8	7,8,9,10,11,12,13,14	+	['119', '111', '142', '101', '88', '128', '110', '139']	['0', '1141', '1596', '2884', '5841', '7294', '7606', '8184']	6	73406363
6:73466208-73466606	MTO1	2	2,3	+	['200', '118']	['0', '280']	6	73466208
6:75634706-75670720	SENP6	6	5,6,7,8,9,10	+	['105', '71', '146', '298', '230', '168']	['0', '13024', '24555', '28514', '32005', '35846']	6	75634706
6:75634706-75678927	SENP6	11	5,6,7,8,9,10,11,12,13,14,15	+	['105', '71', '146', '298', '230', '168', '34', '195', '227', '110', '117']	['0', '13024', '24555', '28514', '32005', '35846', '40728', '41153', '42323', '43876', '44104']	6	75634706
6:75702644-75703072	SENP6	1	18	+	['428']	['0']	6	75702644
6:75702644-75711416	SENP6	3	18,19,20	+	['428', '104', '89']	['0', '6882', '8683']	6	75702644
6:83096924-83100886	DOPEY1	2	3,4	+	['191', '182']	['0', '3780']	6	83096924
6:83132175-83142046	DOPEY1	7	18,19,20,21,22,23,24	+	['153', '101', '260', '1990', '112', '183', '126']	['0', '2011', '3443', '4997', '7824', '8045', '9745']	6	83132175
6:84171605-84186623	CEP162	6	17,16,15,14,13,12	-	['113', '141', '228', '134', '262', '292']	['0', '2442', '3121', '3608', '13581', '14726']	6	84171605
6:84185186-84186623	CEP162	2	13,12	-	['262', '292']	['0', '1145']	6	84185186
6:99406030-99412739	PNISR	5	8,7,6,5,4	-	['138', '191', '172', '224', '189']	['0', '2050', '3142', '4710', '6520']	6	99406030
6:104833041-104843298	HACE1	2	6,5	-	['132', '76']	['0', '10181']	6	104833041
6:104833041-104852371	HACE1	5	6,5,4,3,2	-	['132', '76', '105', '90', '55']	['0', '10181', '16100', '17865', '19275']	6	104833041
6:106248149-106308491	ATG5	4	6,5,4,3	-	['95', '163', '79', '128']	['0', '31511', '44878', '60214']	6	106248149
6:107503656-107506427	SOBP	2	2,3	+	['139', '186']	['0', '2585']	6	107503656
6:107503656-107533610	SOBP	3	2,3,4	+	['139', '186', '152']	['0', '2585', '29802']	6	107503656
6:116645713-116660846	ZUFSP	7	9,8,7,6,5,4,3	-	['221', '152', '166', '189', '169', '122', '111']	['0', '1745', '5858', '6290', '10970', '13089', '15022']	6	116645713
6:125045210-125058106	RNF217	2	2,3	+	['234', '165']	['0', '12731']	6	125045210
6:130022226-130104575	L3MBTL3	18	4,5,6,7,8,9,10,11,12,13,14,15,16,17,18,19,20,21	+	['79', '117', '112', '75', '160', '133', '85', '92', '105', '136', '92', '152', '77', '86', '111', '115', '103', '150']	['0', '20458', '27055', '27529', '29022', '30632', '32944', '35179', '37809', '44126', '46103', '48749', '56331', '61393', '63913', '70518', '72038', '82199']	6	130022226
6:130926604-130956499	EPB41L2	3	4,3,2	-	['105', '213', '506']	['0', '28500', '29389']	6	130926604
6:138429710-138433680	NHSL1	2	6,5	-	['133', '3288']	['0', '682']	6	138429710
6:138943512-138944622	REPS1	3	7,6,5	-	['64', '163', '125']	['0', '340', '985']	6	138943512
6:143712015-143712183	PHACTR2	1	2	+	['168']	['0']	6	143712015
6:143772257-143774215	PHACTR2	2	6,7	+	['200', '157']	['0', '1801']	6	143772257
6:144435934-144437746	UTRN	2	9,10	+	['204', '182']	['0', '1630']	6	144435934
6:144487547-144493456	UTRN	5	28,29,30,31,32	+	['150', '162', '129', '174', '156']	['0', '1125', '2523', '3381', '5753']	6	144487547
6:144487547-144511123	UTRN	7	28,29,30,31,32,33,34	+	['150', '162', '129', '174', '156', '171', '180']	['0', '1125', '2523', '3381', '5753', '11709', '23396']	6	144487547
6:144537581-144542870	UTRN	3	43,44,45	+	['136', '150', '76']	['0', '1712', '5213']	6	144537581
6:144537581-144557311	UTRN	7	43,44,45,46,47,48,49	+	['136', '150', '76', '215', '118', '206', '155']	['0', '1712', '5213', '11058', '13383', '17106', '19575']	6	144537581
6:145804371-145806421	FBXO30	1	2	-	['2050']	['0']	6	145804371
6:148941278-148964563	UST	3	3,4,5	+	['156', '80', '154']	['0', '12593', '23131']	6	148941278
6:149342684-149370099	TAB2	2	2,3	+	['149', '191']	['0', '27224']	6	149342684
6:149683078-149695221	LATS1	2	4,3	-	['1514', '148']	['0', '11995']	6	149683078
6:149771161-149796500	PCMT1	5	2,3,4,5,6	+	['105', '32', '105', '121', '86']	['0', '1976', '18792', '22387', '25253']	6	149771161
6:149771161-149802416	PCMT1	6	2,3,4,5,6,7	+	['105', '32', '105', '121', '86', '217']	['0', '1976', '18792', '22387', '25253', '31038']	6	149771161
6:151348710-151353752	AKAP12	1	4	+	['5042']	['0']	6	151348710
6:152329729-152331890	SYNE1	2	82,81	-	['1264', '543']	['0', '1618']	6	152329729
6:154773988-154795139	SCAF8	5	2,3,4,5,6	+	['84', '45', '162', '154', '131']	['0', '4012', '13872', '18834', '21020']	6	154773988
6:154808069-154818592	SCAF8	5	10,11,12,13,14	+	['132', '113', '194', '101', '114']	['0', '616', '1945', '7646', '10409']	6	154808069
6:158429735-158449176	TULP4	2	3,4	+	['162', '181']	['0', '19260']	6	158429735
6:161034258-161049979	MAP3K4	2	2,3	+	['191', '1364']	['0', '14357']	6	161034258
6:161048615-161049979	MAP3K4	1	3	+	['1364']	['0']	6	161048615
6:163455278-163478896	QKI	2	2,3	+	['143', '117']	['0', '23501']	6	163455278
6:163455278-163535125	QKI	3	2,3,4	+	['143', '117', '144']	['0', '23501', '79703']	6	163455278
6:167022408-167026615	FGFR1OP	3	8,9,10	+	['227', '113', '69']	['0', '2373', '4138']	6	167022408
6:170317369-170330550	FAM120B	3	2,3,4	+	['1755', '181', '102']	['0', '5709', '13079']	6	170317369
9:710803-713464	KANK1	1	7	+	['2661']	['0']	9	710803
9:2115821-2123937	SMARCA2	3	25,26,27	+	['228', '78', '219']	['0', '3636', '7897']	9	2115821
9:4286037-4286523	GLIS3	1	2	-	['486']	['0']	9	4286037
9:5944870-5988545	KIAA2026	4	5,4,3,2	-	['90', '80', '1418', '201']	['0', '9145', '23148', '43474']	9	5944870
9:5954015-5988545	KIAA2026	3	4,3,2	-	['80', '1418', '201']	['0', '14003', '34329']	9	5954015
9:5968018-5988545	KIAA2026	2	3,2	-	['1418', '201']	['0', '20326']	9	5968018
9:17273732-17342444	CNTLN	7	6,7,8,9,10,11,12	+	['134', '163', '195', '177', '126', '122', '120']	['0', '24457', '35325', '56899', '58872', '67094', '68592']	9	17273732
9:19286768-19305527	DENND4C	8	3,4,5,6,7,8,9,10	+	['253', '70', '173', '239', '67', '59', '145', '176']	['0', '1827', '3935', '9239', '11287', '12460', '13418', '18583']	9	19286768
9:20907149-20933103	FOCAD	7	24,25,26,27,28,29,30	+	['93', '89', '45', '109', '117', '239', '90']	['0', '5716', '9743', '16510', '19151', '22208', '25864']	9	20907149
9:22046750-22097364	CDKN2B-AS1	3	2,3,4	+	['150', '123', '107']	['0', '2355', '50507']	9	22046750
9:33953284-33996333	UBAP2	9	12,11,10,9,8,7,6,5,4	-	['190', '68', '53', '66', '104', '55', '78', '154', '111']	['0', '2794', '7541', '10441', '18366', '19898', '33475', '35688', '42938']	9	33953284
9:33960825-33989126	UBAP2	6	10,9,8,7,6,5	-	['53', '66', '104', '55', '78', '154']	['0', '2900', '10825', '12357', '25934', '28147']	9	33960825
9:33986759-34017189	UBAP2	5	6,5,4,3,2	-	['78', '154', '111', '78', '140']	['0', '2213', '9463', '12027', '30290']	9	33986759
9:33996222-34017189	UBAP2	3	4,3,2	-	['111', '78', '140']	['0', '2564', '20827']	9	33996222
9:35546429-35548535	RUSC2	1	2	+	['2106']	['0']	9	35546429
9:37819287-37842286	DCAF10	2	2,3	+	['114', '198']	['0', '22801']	9	37819287
9:70280758-70282583	SMC5	2	6,7	+	['141', '162']	['0', '1663']	9	70280758
9:71745017-71750385	TMEM2	3	4,3,2	-	['562', '141', '343']	['0', '1183', '5025']	9	71745017
9:72195499-72202742	GDA	2	2,3	+	['89', '172']	['0', '7071']	9	72195499
9:74660616-74671901	RORB	5	5,6,7,8,9	+	['122', '133', '108', '111', '113']	['0', '1857', '4871', '7174', '11172']	9	74660616
9:74996446-75017448	CARNMT1	5	6,5,4,3,2	-	['114', '179', '141', '164', '196']	['0', '2151', '3283', '19821', '20806']	9	74996446
9:75016267-75017448	CARNMT1	2	3,2	-	['164', '196']	['0', '985']	9	75016267
9:76067954-76107351	PCSK5	4	6,7,8,9	+	['89', '173', '213', '101']	['0', '3771', '27935', '39296']	9	76067954
9:83753257-83806560	GKAP1	7	9,8,7,6,5,4,3	-	['102', '153', '23', '124', '78', '144', '259']	['0', '15560', '27124', '31457', '35343', '45927', '53044']	9	83753257
9:85618982-85633374	AGTPBP1	4	17,16,15,14	-	['149', '87', '84', '713']	['0', '232', '2219', '13679']	9	85618982
9:86033281-86040868	GOLM1	4	9,8,7,6	-	['114', '258', '160', '130']	['0', '2086', '3066', '7457']	9	86033281
9:87637942-87658127	DAPK1	15	4,5,6,7,8,9,10,11,12,13,14,15,16,17,18	+	['139', '130', '49', '27', '153', '46', '90', '93', '120', '99', '99', '99', '198', '198', '99']	['0', '1411', '1707', '1846', '2355', '2859', '4026', '5433', '7952', '8518', '9362', '10838', '11978', '13584', '20086']	9	87637942
9:100498764-100516771	MSANTD3-TMEFF1	4	2,3,4,5	+	['110', '130', '27', '97']	['0', '10240', '14542', '17910']	9	100498764
9:109050282-109064567	TMEM245	5	14,13,12,11,10	-	['146', '123', '132', '99', '91']	['0', '287', '6908', '10071', '14194']	9	109050282
9:110400853-110411735	SVEP1	4	40,39,38,37	-	['156', '226', '2792', '673']	['0', '3473', '5306', '10209']	9	110400853
9:110546114-110550104	SVEP1	2	3,2	-	['177', '256']	['0', '3734']	9	110546114
9:112078537-112080165	SUSD1	2	12,11	-	['187', '92']	['0', '1536']	9	112078537
9:112262434-112297916	PTBP3	4	5,4,3,2	-	['165', '147', '170', '76']	['0', '5614', '13409', '35406']	9	112262434
9:116187153-116188216	PAPPA	1	2	+	['1063']	['0']	9	116187153
9:116187153-116235637	PAPPA	6	2,3,4,5,6,7	+	['1063', '146', '294', '193', '122', '499']	['0', '20302', '24485', '32783', '40277', '47985']	9	116187153
9:116207455-116235637	PAPPA	5	3,4,5,6,7	+	['146', '294', '193', '122', '499']	['0', '4183', '12481', '19975', '27683']	9	116207455
9:116235138-116235637	PAPPA	1	7	+	['499']	['0']	9	116235138
9:116331243-116335074	PAPPA	3	11,12,13	+	['114', '136', '214']	['0', '1089', '3617']	9	116331243
9:120467859-120491477	CDK5RAP2	6	18,17,16,15,14,13	-	['138', '107', '131', '101', '144', '171']	['0', '2251', '3888', '9490', '19434', '23447']	9	120467859
9:121161855-121166180	CNTRL	4	33,34,35,36	+	['116', '218', '158', '74']	['0', '198', '3087', '4251']	9	121161855
9:122853951-122859102	RC3H2	7	17,16,15,14,13,12,11	-	['135', '82', '85', '214', '147', '171', '434']	['0', '233', '579', '1232', '1780', '3971', '4717']	9	122853951
9:122865348-122883379	RC3H2	6	9,8,7,6,5,4	-	['309', '113', '119', '133', '201', '176']	['0', '12122', '14406', '14644', '15245', '17855']	9	122865348
9:125657650-125672643	MAPKAP1	3	4,3,2	-	['149', '90', '328']	['0', '12167', '14665']	9	125657650
9:126381063-126392195	MVB12B	3	3,4,5	+	['108', '97', '130']	['0', '5498', '11002']	9	126381063
9:130616354-130623711	FUBP3	5	7,8,9,10,11	+	['163', '99', '105', '103', '101']	['0', '1442', '3999', '6353', '7256']	9	130616354
9:131430089-131432794	PRRC2B	2	2,3	+	['170', '178']	['0', '2527']	9	131430089
9:133412298-133412921	REXO4	2	4,3	-	['194', '144']	['0', '479']	9	133412298
9:135881632-135883078	CAMSAP1	2	3,2	-	['162', '263']	['0', '1183']	9	135881632
9:137716625-137717182	EHMT1	1	3	+	['557']	['0']	9	137716625
9:137716625-137752408	EHMT1	5	3,4,5,6,7	+	['557', '181', '158', '189', '78']	['0', '11723', '26745', '27276', '35705']	9	137716625
9:137752330-137758011	EHMT1	3	7,8,9	+	['78', '121', '132']	['0', '1840', '5549']	9	137752330
8:668597-674047	ERICH1	2	3,2	-	['195', '759']	['0', '4691']	8	668597
8:1876570-1909470	ARHGEF10	11	8,9,10,11,12,13,14,15,16,17,18	+	['164', '117', '115', '107', '78', '180', '117', '93', '171', '146', '176']	['0', '3477', '6064', '9030', '16998', '17822', '19762', '21862', '26710', '29000', '32724']	8	1876570
8:17743603-17755961	MTUS1	2	3,2	-	['196', '2245']	['0', '10113']	8	17743603
8:17753716-17755961	MTUS1	1	2	-	['2245']	['0']	8	17753716
8:17963100-17967170	PCM1	5	17,18,19,20,21	+	['191', '201', '220', '146', '191']	['0', '1467', '2898', '3227', '3879']	8	17963100
8:18765448-18804898	PSD3	5	9,8,7,6,5	-	['90', '59', '113', '81', '195']	['0', '33846', '35821', '39073', '39255']	8	18765448
8:18799294-18804898	PSD3	4	8,7,6,5	-	['59', '113', '81', '195']	['0', '1975', '5227', '5409']	8	18799294
8:22474953-22475624	PPP3CC	2	2,3	+	['198', '125']	['0', '546']	8	22474953
8:25399910-25403724	DOCK5	3	46,47,48	+	['84', '138', '167']	['0', '1018', '3647']	8	25399910
8:26391242-26408376	BNIP3L	4	2,3,4,5	+	['184', '73', '104', '150']	['0', '3987', '16757', '16984']	8	26391242
8:27294079-27294310	TRIM35	1	3	-	['231']	['0']	8	27294079
8:28155941-28162078	ELP3	4	11,12,13,14	+	['91', '66', '228', '82']	['0', '2626', '4287', '6055']	8	28155941
8:28970042-28970519	HMBOX1	1	3	+	['477']	['0']	8	28970042
8:37870419-37877551	RAB11FIP1	3	4,3,2	-	['109', '808', '443']	['0', '4095', '6689']	8	37870419
8:37877108-37877551	RAB11FIP1	1	2	-	['443']	['0']	8	37877108
8:38114191-38135766	ASH2L	9	6,7,8,9,10,11,12,13,14	+	['96', '96', '76', '94', '218', '168', '194', '93', '99']	['0', '713', '2458', '5078', '6740', '14099', '14566', '19262', '21476']	8	38114191
8:39136656-39151548	ADAM32	4	3,4,5,6	+	['62', '76', '77', '49']	['0', '10473', '13134', '14843']	8	39136656
8:41974703-41981954	KAT6A	5	8,7,6,5,4	-	['119', '320', '136', '82', '116']	['0', '2304', '3938', '6142', '7135']	8	41974703
8:42906172-42943445	HOOK3	4	2,3,4,5	+	['86', '73', '51', '133']	['0', '19384', '23949', '37140']	8	42906172
8:43069554-43072307	FNTA	2	4,5	+	['105', '127']	['0', '2626']	8	43069554
8:47279861-47294030	SPIDR	4	2,3,4,5	+	['156', '67', '105', '164']	['0', '4166', '11171', '14005']	8	47279861
8:47396375-47407961	SPIDR	2	6,7	+	['251', '101']	['0', '11485']	8	47396375
8:51831443-51861246	PCMTD1	4	6,5,4,3	-	['124', '172', '103', '402']	['0', '2074', '14217', '29401']	8	51831443
8:51845660-51861246	PCMTD1	2	4,3	-	['103', '402']	['0', '15184']	8	51845660
8:51860844-51861246	PCMTD1	1	3	-	['402']	['0']	8	51860844
8:55950458-55953984	LYN	4	5,6,7,8	+	['99', '104', '150', '153']	['0', '222', '1507', '3373']	8	55950458
8:60572045-60591969	RAB2A	4	3,4,5,6	+	['68', '83', '93', '112']	['0', '12162', '12677', '19812']	8	60572045
8:60584207-60591969	RAB2A	3	4,5,6	+	['83', '93', '112']	['0', '515', '7650']	8	60584207
8:60741258-60743097	CHD7	1	2	+	['1839']	['0']	8	60741258
8:60741258-60808272	CHD7	6	2,3,4,5,6,7	+	['1839', '431', '142', '138', '66', '56']	['0', '39741', '53727', '59129', '60269', '66958']	8	60741258
8:60794985-60801593	CHD7	3	4,5,6	+	['142', '138', '66']	['0', '5402', '6542']	8	60794985
8:63186146-63187745	YTHDF3	1	3	+	['1599']	['0']	8	63186146
8:67093542-67095732	CSPP1	2	5,6	+	['99', '440']	['0', '1750']	8	67093542
8:67095292-67095732	CSPP1	1	6	+	['440']	['0']	8	67095292
8:67131950-67137603	CSPP1	2	14,15	+	['130', '148']	['0', '5505']	8	67131950
8:68017845-68030658	PREX2	5	2,3,4,5,6	+	['72', '123', '105', '102', '162']	['0', '1703', '4190', '9376', '12651']	8	68017845
8:68044486-68060779	PREX2	4	8,9,10,11	+	['104', '150', '145', '101']	['0', '8610', '11343', '16192']	8	68044486
8:70123883-70144848	NCOA2	9	21,20,19,18,17,16,15,14,13	-	['199', '178', '235', '78', '279', '166', '130', '216', '207']	['0', '804', '2929', '4549', '4818', '7953', '14319', '17300', '20758']	8	70123883
8:70138202-70148483	NCOA2	4	15,14,13,12	-	['130', '216', '207', '211']	['0', '2981', '6439', '10070']	8	70138202
8:70148272-70174859	NCOA2	8	12,11,10,9,8,7,6,5	-	['211', '1270', '148', '144', '102', '189', '178', '104']	['0', '7698', '11232', '14438', '15192', '18293', '21929', '26483']	8	70148272
8:98526741-98548161	STK3	2	8,7	-	['176', '193']	['0', '21227']	8	98526741
8:98526741-98579789	STK3	3	8,7,6	-	['176', '193', '126']	['0', '21227', '52922']	8	98526741
8:98526741-98596169	STK3	4	8,7,6,5	-	['176', '193', '126', '138']	['0', '21227', '52922', '69290']	8	98526741
8:98547968-98548161	STK3	1	7	-	['193']	['0']	8	98547968
8:98547968-98596169	STK3	3	7,6,5	-	['193', '126', '138']	['0', '31695', '48063']	8	98547968
8:98706466-98707311	STK3	2	6,5	-	['168', '165']	['0', '680']	8	98706466
8:98706466-98749390	STK3	3	6,5,4	-	['168', '165', '115']	['0', '680', '42809']	8	98706466
8:102360070-102361626	UBR5	4	5,4,3,2	-	['120', '77', '82', '45']	['0', '518', '1054', '1511']	8	102360070
8:102838743-102843747	AZIN1	3	5,4,3	-	['173', '174', '197']	['0', '906', '4807']	8	102838743
8:103246293-103246684	BAALC-AS1	1	4	-	['391']	['0']	8	103246293
8:115587000-115623758	TRPS1	4	5,4,3,2	-	['604', '1130', '929', '158']	['0', '16872', '32131', '36600']	8	115587000
8:129846803-129871496	FAM49B	8	11,10,9,8,7,6,5,4	-	['71', '127', '80', '117', '78', '137', '106', '122']	['0', '2439', '4031', '5358', '7462', '8807', '15425', '24571']	8	129846803
8:130152735-130180880	ASAP1	6	14,13,12,11,10,9	-	['70', '101', '87', '76', '86', '130']	['0', '7128', '14800', '16256', '26528', '28015']	8	130152735
8:132794409-132798860	PHF20L1	3	3,4,5	+	['172', '85', '89']	['0', '323', '4362']	8	132794409
8:134509618-134521001	ZFAT	3	16,15,14	-	['131', '127', '119']	['0', '2856', '11264']	8	134509618
8:134509618-134532972	ZFAT	4	16,15,14,13	-	['131', '127', '119', '139']	['0', '2856', '11264', '23215']	8	134509618
8:134583831-134610655	ZFAT	7	10,9,8,7,6,5,4	-	['174', '150', '88', '233', '1457', '151', '186']	['0', '4414', '6436', '16604', '17645', '24897', '26638']	8	134583831
8:134600435-134610655	ZFAT	4	7,6,5,4	-	['233', '1457', '151', '186']	['0', '1041', '8293', '10034']	8	134600435
8:140830471-140879637	PTK2	5	8,7,6,5,4	-	['55', '63', '80', '88', '167']	['0', '15788', '16127', '33840', '48999']	8	140830471
8:140846259-140890769	PTK2	5	7,6,5,4,3	-	['63', '80', '88', '167', '227']	['0', '339', '18052', '33211', '44283']	8	140846259
8:140864311-140890769	PTK2	3	5,4,3	-	['88', '167', '227']	['0', '15159', '26231']	8	140864311
8:140879470-140890769	PTK2	2	4,3	-	['167', '227']	['0', '11072']	8	140879470
Y:2953908-2961646	ZFY	2	2,3	+	['89', '573']	['0', '7165']	Y	2953908
X:1282677-1290509	CSF2RA	5	3,4,5,6,7	+	['102', '143', '124', '130', '173']	['0', '3100', '5841', '6081', '7659']	X	1282677
X:1285777-1290509	CSF2RA	4	4,5,6,7	+	['143', '124', '130', '173']	['0', '2741', '2981', '4559']	X	1285777
X:1421657-1428121	ASMTL	3	9,8,7	-	['185', '163', '388']	['0', '3867', '6076']	X	1421657
X:7305045-7334107	STS	3	7,8,9	+	['138', '160', '122']	['0', '20293', '28940']	X	7305045
X:10063444-10098579	WWC3	7	2,3,4,5,6,7,8	+	['110', '204', '77', '80', '130', '150', '74']	['0', '3842', '15354', '16280', '27326', '30687', '35061']	X	10063444
X:10566887-10567603	MID1	1	2	-	['716']	['0']	X	10566887
X:16735226-16743840	SYAP1	4	2,3,4,5	+	['119', '67', '74', '140']	['0', '939', '6489', '8474']	X	16735226
X:16828093-16829770	TXLNG	2	4,5	+	['171', '195']	['0', '1482']	X	16828093
X:19683822-19695741	SH3KBP1	2	6,5	-	['206', '130']	['0', '11789']	X	19683822
X:19965043-19970298	CXorf23	3	3,2,1	-	['663', '570', '75']	['0', '1036', '5180']	X	19965043
X:24172714-24179770	ZFX	3	2,3,4	+	['86', '117', '588']	['0', '892', '6468']	X	24172714
X:37386598-37426000	PRRG1	3	2,3,4	+	['91', '51', '161']	['0', '19610', '39241']	X	37386598
X:38054212-38076701	SYTL5	4	3,4,5,6	+	['210', '116', '109', '135']	['0', '17834', '19377', '22354']	X	38054212
X:43683512-43712796	MAOA	4	3,4,5,6	+	['95', '138', '105', '92']	['0', '9778', '28359', '29192']	X	43683512
X:53614533-53615835	HUWE1	2	20,19	-	['212', '92']	['0', '1210']	X	53614533
X:53645310-53654131	HUWE1	4	6,5,4,3	-	['153', '207', '99', '69']	['0', '2057', '2901', '8752']	X	53645310
X:53993600-53993903	PHF8	1	13	-	['303']	['0']	X	53993600
X:63665885-63706449	ARHGEF9	5	7,6,5,4,3	-	['132', '130', '233', '180', '192']	['0', '8152', '12454', '31239', '40372']	X	63665885
X:63697124-63724711	ARHGEF9	3	4,3,2	-	['180', '192', '180']	['0', '9133', '27407']	X	63697124
X:68192918-68210282	OPHN1	7	15,14,13,12,11,10,9	-	['75', '63', '34', '79', '92', '101', '130']	['0', '971', '1546', '4267', '8700', '13654', '17234']	X	68192918
X:71397252-71401739	TAF1	3	23,24,25	+	['214', '166', '212']	['0', '1319', '4275']	X	71397252
X:77652113-77656653	ATRX	3	15,14,13	-	['240', '103', '94']	['0', '1984', '4446']	X	77652113
X:78009101-78020398	ATP7A	6	7,8,9,10,11,12	+	['162', '77', '226', '92', '128', '155']	['0', '2074', '2347', '5560', '6652', '11142']	X	78009101
X:131364748-131369052	IGSF1	3	6,5,4	-	['178', '82', '101']	['0', '3619', '4203']	X	131364748
X:136230384-136244795	MAP7D3	6	9,8,7,6,5,4	-	['209', '128', '677', '96', '118', '164']	['0', '454', '1159', '5859', '10775', '14247']	X	136230384
X:148661907-148662768	AFF2	1	3	+	['861']	['0']	X	148661907
X:150736594-150737448	MTMR1	2	10,11	+	['186', '207']	['0', '647']	X	150736594
11:581491-592674	PHRF1	5	2,3,4,5,6	+	['115', '120', '206', '84', '116']	['0', '470', '5767', '9892', '11067']	11	581491
11:1747666-1748119	IFITM10	1	2	-	['453']	['0']	11	1747666
11:5603245-5603735	TRIM6	1	2	+	['490']	['0']	11	5603245
11:9429673-9442197	IPO7	10	15,16,17,18,19,20,21,22,23,24	+	['161', '129', '67', '126', '98', '96', '221', '206', '207', '117']	['0', '1201', '3896', '4047', '5260', '6597', '8080', '8406', '10781', '12407']	11	9429673
11:12764178-12764434	TEAD1	1	3	+	['256']	['0']	11	12764178
11:13413529-13421838	BTBD10	4	6,5,4,3	-	['121', '103', '286', '197']	['0', '3628', '5930', '8112']	11	13413529
11:13413529-13445181	BTBD10	5	6,5,4,3,2	-	['121', '103', '286', '197', '158']	['0', '3628', '5930', '8112', '31494']	11	13413529
11:14041520-14135568	SPON1	4	3,4,5,6	+	['134', '74', '123', '149']	['0', '33824', '38378', '93899']	11	14041520
11:14771936-14789242	PDE3B	3	2,3,4	+	['51', '249', '137']	['0', '14500', '17169']	11	14771936
11:17094260-17114465	PIK3C2A	9	27,26,25,24,23,22,21,20,19	-	['125', '208', '110', '157', '170', '137', '130', '93', '105']	['0', '2796', '5599', '7017', '8401', '10908', '16171', '18313', '20100']	11	17094260
11:18291441-18292019	HPS5	1	15	-	['578']	['0']	11	18291441
11:18291441-18292976	HPS5	2	15,14	-	['578', '78']	['0', '1457']	11	18291441
11:33286412-33287511	HIPK3	1	2	+	['1099']	['0']	11	33286412
11:34090178-34092056	CAPRIN1	3	13,14,15	+	['111', '150', '151']	['0', '350', '1727']	11	34090178
11:34091905-34097761	CAPRIN1	4	15,16,17,18	+	['151', '195', '101', '64']	['0', '4573', '5290', '5792']	11	34091905
11:34957383-34984728	PDHX	6	4,5,6,7,8,9	+	['200', '99', '175', '148', '59', '159']	['0', '3036', '9256', '12755', '20740', '27186']	11	34957383
11:47736615-47746394	FNBP4	3	9,8,7	-	['125', '211', '339']	['0', '7337', '9440']	11	47736615
11:61366044-61367998	TMEM138	2	3,4	+	['172', '76']	['0', '1878']	11	61366044
11:62535944-62536567	AHNAK	2	3,2	-	['154', '99']	['0', '524']	11	62535944
11:62881018-62881447	SLC3A2	1	4	+	['429']	['0']	11	62881018
11:68166981-68190152	KMT5B	9	10,9,8,7,6,5,4,3,2	-	['197', '137', '20', '167', '110', '166', '69', '148', '236']	['0', '4033', '4250', '4561', '6822', '8036', '13150', '18799', '22935']	11	68166981
11:68171014-68190152	KMT5B	8	9,8,7,6,5,4,3,2	-	['137', '20', '167', '110', '166', '69', '148', '236']	['0', '217', '528', '2789', '4003', '9117', '14766', '18902']	11	68171014
11:68386315-68390052	LRP5	2	6,7	+	['397', '172']	['0', '3565']	11	68386315
11:68537658-68576043	PPP6R3	12	3,4,5,6,7,8,9,10,11,12,13,14	+	['233', '187', '138', '66', '113', '114', '130', '153', '150', '65', '116', '86']	['0', '7179', '10408', '13462', '16486', '20907', '26644', '29355', '32089', '33381', '36450', '38299']	11	68537658
11:68569747-68603492	PPP6R3	12	11,12,13,14,15,16,17,18,19,20,21,22	+	['150', '65', '116', '86', '87', '98', '55', '131', '122', '154', '107', '151']	['0', '1292', '4361', '6210', '13295', '18179', '20912', '21828', '26349', '30593', '32115', '33594']	11	68569747
11:68591575-68600494	PPP6R3	3	18,19,20	+	['131', '122', '154']	['0', '4521', '8765']	11	68591575
11:70338373-70362488	PPFIA1	9	13,14,15,16,17,18,19,20,21	+	['80', '136', '224', '232', '152', '173', '94', '82', '201']	['0', '797', '5295', '9815', '15927', '17265', '17787', '23721', '23914']	11	70338373
11:72984087-72989097	FCHSD2	3	7,6,5	-	['129', '55', '134']	['0', '974', '4876']	11	72984087
11:73707419-73718718	RAB6A	3	6,5,4	-	['94', '112', '106']	['0', '8831', '11193']	11	73707419
11:73707419-73718890	RAB6A	3	6,5,4	-	['94', '112', '106']	['0', '8831', '11365']	11	73707419
11:85707428-85758114	SYTL2	13	14,13,12,11,10,9,8,7,6,5,4,3,2	-	['103', '170', '95', '48', '54', '102', '72', '804', '112', '82', '136', '152', '490']	['0', '1902', '6984', '10054', '11361', '13429', '20467', '26510', '29072', '30146', '38208', '40843', '50196']	11	85707428
11:85996825-86003451	PICALM	4	12,11,10,9	-	['104', '137', '124', '86']	['0', '3817', '4209', '6540']	11	85996825
11:85996825-86031611	PICALM	11	12,11,10,9,8,7,6,5,4,3,2	-	['104', '137', '124', '86', '42', '107', '112', '94', '103', '76', '143']	['0', '3817', '4209', '6540', '10716', '14204', '15455', '18044', '25541', '29466', '34643']	11	85996825
11:86007541-86031611	PICALM	7	8,7,6,5,4,3,2	-	['42', '107', '112', '94', '103', '76', '143']	['0', '3488', '4739', '7328', '14825', '18750', '23927']	11	86007541
11:86022366-86031611	PICALM	3	4,3,2	-	['103', '76', '143']	['0', '3925', '9102']	11	86022366
11:86250295-86256512	EED	4	2,3,4,5	+	['153', '93', '66', '126']	['0', '1852', '4926', '6091']	11	86250295
11:92352095-92355404	FAT3	1	1	+	['3309']	['0']	11	92352095
11:94795010-94800311	AMOTL1	2	2,3	+	['150', '922']	['0', '4379']	11	94795010
11:94799389-94800311	AMOTL1	1	2	+	['922']	['0']	11	94799389
11:96091891-96093517	MAML2	1	2	-	['1626']	['0']	11	96091891
11:106939459-106940178	GUCY1A2	1	4	-	['719']	['0']	11	106939459
11:107390073-107392895	CWF19L2	2	12,11	-	['138', '117']	['0', '2705']	11	107390073
11:108094390-108095691	CUL5	3	14,15,16	+	['124', '176', '162']	['0', '421', '1139']	11	108094390
11:108267170-108267342	ATM	1	17	+	['172']	['0']	11	108267170
11:117152440-117163892	PAFAH1B2	4	2,3,4,5	+	['88', '90', '117', '123']	['0', '7493', '8704', '11329']	11	117152440
11:118554458-118559864	IFT46	5	7,6,5,4,3	-	['129', '94', '75', '140', '80']	['0', '531', '789', '2447', '5326']	11	118554458
11:118583808-118584644	ARCN1	2	3,4	+	['206', '165']	['0', '671']	11	118583808
11:119284968-119285566	CBL	2	10,11	+	['132', '378']	['0', '220']	11	119284968
11:120475339-120477526	ARHGEF12	4	32,33,34,35	+	['168', '88', '87', '80']	['0', '1321', '1879', '2107']	11	120475339
11:124647364-124648175	SIAE	2	7,6	-	['134', '110']	['0', '701']	11	124647364
11:128768117-128782023	FLI1	3	3,4,5	+	['155', '204', '66']	['0', '4664', '13840']	11	128768117
11:130260855-130261929	ZBTB44	1	2	-	['1074']	['0']	11	130260855
10:5794884-5800705	GDI2	3	4,3,2	-	['135', '100', '108']	['0', '1878', '5713']	10	5794884
10:7276891-7285954	SFMBT2	3	7,6,5	-	['98', '247', '89']	['0', '7012', '8974']	10	7276891
10:7367648-7381949	SFMBT2	3	4,3,2	-	['241', '95', '151']	['0', '2632', '14150']	10	7367648
10:7637227-7642090	ITIH5	3	5,4,3	-	['251', '102', '164']	['0', '3526', '4699']	10	7637227
10:11929864-11952249	UPF2	7	20,19,18,17,16,15,14	-	['121', '142', '168', '99', '105', '140', '184']	['0', '1776', '6680', '12800', '13199', '18504', '22201']	10	11929864
10:11979056-12014184	UPF2	6	8,7,6,5,4,3	-	['109', '86', '104', '150', '198', '161']	['0', '18615', '20849', '22619', '25473', '34967']	10	11979056
10:13659322-13663509	FRMD4A	3	21,20,19	-	['168', '238', '57']	['0', '993', '4130']	10	13659322
10:16982483-16990515	CUBN	3	31,30,29	-	['170', '175', '182']	['0', '1621', '7850']	10	16982483
10:17861386-17894312	MRC1	14	10,11,12,13,14,15,16,17,18,19,20,21,22,23	+	['116', '149', '200', '128', '88', '145', '42', '164', '68', '101', '146', '115', '167', '103']	['0', '2147', '5175', '8859', '9461', '10595', '12397', '13703', '16513', '18334', '19138', '19680', '23882', '32823']	10	17861386
10:21713771-21727928	MLLT10	3	14,15,16	+	['179', '112', '73']	['0', '12472', '14084']	10	21713771
10:21882281-21920963	DNAJC1	5	8,7,6,5,4	-	['158', '91', '94', '98', '166']	['0', '22240', '36497', '37550', '38516']	10	21882281
10:26500818-26513660	APBB1IP	4	5,6,7,8	+	['293', '78', '160', '122']	['0', '2378', '10928', '12720']	10	26500818
10:26759061-26770345	ABI1	4	8,7,6,5	-	['174', '101', '141', '101']	['0', '6156', '9790', '11183']	10	26759061
10:27119293-27126786	YME1L1	6	13,12,11,10,9,8	-	['156', '113', '63', '133', '153', '91']	['0', '1141', '2092', '3547', '4253', '7402']	10	27119293
10:30026102-30029866	KIAA1462	1	3	-	['3764']	['0']	10	30026102
10:32028427-32037607	KIF5B	9	15,14,13,12,11,10,9,8,7	-	['144', '207', '69', '194', '149', '146', '105', '125', '88']	['0', '2645', '4278', '5417', '6262', '7094', '7462', '8826', '9092']	10	32028427
10:33263645-33270856	NRP1	2	5,4	-	['228', '182']	['0', '7029']	10	33263645
10:34269656-34284245	PARD3	2	20,19	-	['243', '111']	['0', '14478']	10	34269656
10:34359146-34384254	PARD3	6	12,11,10,9,8,7	-	['171', '189', '129', '140', '383', '126']	['0', '924', '15727', '18820', '23393', '24982']	10	34359146
10:43154896-43158931	CSGALNACT2	2	2,3	+	['914', '217']	['0', '3818']	10	43154896
10:43154896-43167098	CSGALNACT2	5	2,3,4,5,6	+	['914', '217', '102', '179', '95']	['0', '3818', '5597', '8969', '12107']	10	43154896
10:60063110-60139087	ANK3	17	40,39,38,37,36,35,34,33,32,31,30,29,28,27,26,25,24	-	['144', '132', '75', '7812', '82', '27', '123', '126', '229', '97', '208', '212', '155', '225', '107', '103', '124']	['0', '1046', '4824', '5526', '17426', '19039', '19504', '20381', '21491', '22046', '23566', '25036', '42794', '45719', '51114', '71160', '75853']	10	60063110
10:60084601-60085253	ANK3	2	32,31	-	['229', '97']	['0', '555']	10	60084601
10:60084601-60088358	ANK3	4	32,31,30,29	-	['229', '97', '208', '212']	['0', '555', '2075', '3545']	10	60084601
10:63176296-63177856	JMJD1C	2	24,23	-	['177', '140']	['0', '1420']	10	63176296
10:63206594-63215696	JMJD1C	5	10,9,8,7,6	-	['2207', '173', '1679', '193', '144']	['0', '2468', '6878', '8668', '8958']	10	63206594
10:67966682-68014186	HERC4	8	13,12,11,10,9,8,7,6	-	['120', '173', '190', '112', '60', '125', '77', '161']	['0', '21980', '23528', '24221', '24457', '25516', '25923', '47343']	10	67966682
10:68381231-68384152	RUFY2	3	11,10,9	-	['168', '117', '102']	['0', '2566', '2819']	10	68381231
10:70844472-70859499	SGPL1	5	3,4,5,6,7	+	['166', '68', '148', '77', '129']	['0', '6670', '10235', '13141', '14898']	10	70844472
10:72868702-72871580	MCU	2	5,6	+	['161', '204']	['0', '2674']	10	72868702
10:74394140-74398579	ADK	2	5,6	+	['173', '109']	['0', '4330']	10	74394140
10:74525255-74600493	ADK	3	7,8,9	+	['171', '36', '115']	['0', '64026', '75123']	10	74525255
10:84371013-84373815	CCSER2	2	2,3	+	['1456', '197']	['0', '2605']	10	84371013
10:86451966-86461287	WAPL	6	15,14,13,12,11,10	-	['165', '116', '176', '77', '98', '112']	['0', '1253', '1689', '7022', '8432', '9209']	10	86451966
10:91951402-91953873	BTAF1	2	5,6	+	['164', '137']	['0', '2334']	10	91951402
10:91951402-91966757	BTAF1	10	5,6,7,8,9,10,11,12,13,14	+	['164', '137', '130', '69', '90', '96', '177', '141', '125', '121']	['0', '2334', '5125', '5822', '7662', '8382', '8575', '11135', '12674', '15234']	10	91951402
10:93500039-93507056	CEP55	3	2,3,4	+	['195', '276', '69']	['0', '3073', '6948']	10	93500039
10:95381684-95410777	SORBS1	7	16,15,14,13,12,11,10	-	['115', '130', '48', '64', '173', '30', '145']	['0', '2300', '2553', '15535', '17332', '24433', '28948']	10	95381684
10:101667885-101676436	FBXW4	4	5,4,3,2	-	['95', '133', '186', '96']	['0', '5029', '5602', '8455']	10	101667885
10:103439745-103440850	PDCD11	3	28,29,30	+	['123', '292', '117']	['0', '544', '988']	10	103439745
10:103622469-103661114	SH3PXD2A	3	10,9,8	-	['84', '114', '132']	['0', '4619', '38513']	10	103622469
10:110596397-110598290	SMC3	2	19,20	+	['153', '152']	['0', '1741']	10	110596397
10:110875965-110883097	PDCD4	4	2,3,4,5	+	['105', '84', '303', '95']	['0', '704', '5267', '7037']	10	110875965
10:110875965-110890670	PDCD4	8	2,3,4,5,6,7,8,9	+	['105', '84', '303', '95', '114', '222', '98', '115']	['0', '704', '5267', '7037', '9287', '11699', '13567', '14590']	10	110875965
10:110881232-110890670	PDCD4	6	4,5,6,7,8,9	+	['303', '95', '114', '222', '98', '115']	['0', '1770', '4020', '6432', '8300', '9323']	10	110881232
10:110885252-110890670	PDCD4	4	6,7,8,9	+	['114', '222', '98', '115']	['0', '2412', '4280', '5303']	10	110885252
10:110964124-110985765	SHOC2	2	2,3	+	['937', '138']	['0', '21503']	10	110964124
10:112527086-112538330	VTI1A	2	4,5	+	['78', '85']	['0', '11159']	10	112527086
10:114830851-114848737	FAM160B1	12	2,3,4,5,6,7,8,9,10,11,12,13	+	['79', '170', '105', '123', '294', '197', '115', '77', '193', '170', '144', '91']	['0', '2381', '4685', '5272', '12081', '12889', '14515', '15161', '15323', '15707', '16238', '17795']	10	114830851
10:115120184-115129535	ATRNL1	4	2,3,4,5	+	['84', '114', '129', '209']	['0', '1514', '7408', '9142']	10	115120184
10:118707491-118730410	CACUL1	3	4,3,2	-	['96', '103', '127']	['0', '21803', '22792']	10	118707491
10:119849424-119859181	MCMBP	5	7,6,5,4,3	-	['152', '145', '102', '42', '141']	['0', '3625', '7913', '9459', '9616']	10	119849424
10:122082646-122088591	TACC2	2	4,5	+	['5313', '114']	['0', '5831']	10	122082646
10:126064805-126071654	ADAM12	3	14,13,12	-	['196', '90', '178']	['0', '1911', '6671']	10	126064805
10:126064805-126101241	ADAM12	6	14,13,12,11,10,9	-	['196', '90', '178', '149', '85', '170']	['0', '1911', '6671', '29179', '33610', '36266']	10	126064805
10:126064805-126109840	ADAM12	8	14,13,12,11,10,9,8,7	-	['196', '90', '178', '149', '85', '170', '72', '66']	['0', '1911', '6671', '29179', '33610', '36266', '43787', '44969']	10	126064805
10:126101071-126118224	ADAM12	4	9,8,7,6	-	['170', '72', '66', '187']	['0', '7521', '8703', '16966']	10	126101071
10:126970701-126990603	DOCK1	5	2,3,4,5,6	+	['84', '41', '56', '97', '149']	['0', '7246', '11216', '16819', '19753']	10	126970701
10:126970701-127000307	DOCK1	9	2,3,4,5,6,7,8,9,10	+	['84', '41', '56', '97', '149', '136', '158', '82', '136']	['0', '7246', '11216', '16819', '19753', '26046', '27390', '28652', '29470']	10	126970701
10:126970701-127061776	DOCK1	22	2,3,4,5,6,7,8,9,10,11,12,13,14,15,16,17,18,19,20,21,22,23	+	['84', '41', '56', '97', '149', '136', '158', '82', '136', '73', '80', '126', '125', '99', '73', '104', '184', '98', '90', '101', '135', '109']	['0', '7246', '11216', '16819', '19753', '26046', '27390', '28652', '29470', '38030', '41593', '48008', '52498', '53983', '55650', '60948', '61435', '67017', '71923', '72362', '81979', '90966']	10	126970701
10:127339005-127384909	DOCK1	9	30,31,32,33,34,35,36,37,38	+	['79', '101', '59', '149', '86', '157', '41', '91', '120']	['0', '4640', '15663', '23058', '34775', '35052', '41076', '42272', '45784']	10	127339005
13:21045684-21046230	LATS2	1	2	-	['546']	['0']	13	21045684
13:24222818-24224582	SPATA13	1	4	+	['1764']	['0']	13	24222818
13:24892642-24913091	CENPJ	9	10,9,8,7,6,5,4,3,2	-	['225', '166', '133', '1615', '103', '109', '297', '124', '510']	['0', '6776', '11283', '12703', '14448', '15375', '17147', '19303', '19939']	13	24892642
13:28427158-28467617	FLT1	9	10,9,8,7,6,5,4,3,2	-	['160', '170', '118', '175', '137', '163', '125', '227', '97']	['0', '593', '2891', '3977', '6660', '6899', '11062', '39744', '40362']	13	28427158
13:28466902-28467617	FLT1	2	3,2	-	['227', '97']	['0', '618']	13	28466902
13:32517856-32527532	N4BP2L2	4	6,5,4,3	-	['147', '77', '89', '75']	['0', '3516', '4325', '9601']	13	32517856
13:41316845-41320824	NAA16	3	2,3,4	+	['85', '105', '158']	['0', '1960', '3821']	13	41316845
13:41777984-41833531	VWA8	8	20,19,18,17,16,15,14,13	-	['72', '107', '107', '116', '78', '169', '114', '161']	['0', '5810', '9452', '33240', '38713', '41233', '52544', '55386']	13	41777984
13:41811224-41819386	VWA8	3	17,16,15	-	['116', '78', '169']	['0', '5473', '7993']	13	41811224
13:42926335-42964139	EPSTI1	4	7,6,5,4	-	['94', '74', '84', '74']	['0', '27612', '36919', '37730']	13	42926335
13:48079843-48090418	MED4	5	6,5,4,3,2	-	['132', '87', '58', '171', '67']	['0', '1801', '3527', '6438', '10508']	13	48079843
13:52397231-52402681	THSD1	2	3,2	-	['963', '139']	['0', '5311']	13	52397231
13:72773683-72777493	DIS3	5	8,7,6,5,4	-	['138', '114', '165', '168', '74']	['0', '262', '1527', '2241', '3736']	13	72773683
13:77176496-77180318	MYCBP2	3	36,35,34	-	['132', '207', '192']	['0', '1251', '3630']	13	77176496
13:78635109-78644997	RNF219	4	5,4,3,2	-	['89', '249', '92', '136']	['0', '3713', '7012', '9752']	13	78635109
13:95757643-95763953	DNAJC3	5	5,6,7,8,9	+	['153', '182', '120', '106', '121']	['0', '2396', '3035', '5999', '6189']	13	95757643
13:100257594-100273346	PCCA	4	9,10,11,12	+	['79', '103', '95', '151']	['0', '5134', '11094', '15601']	13	100257594
13:100268688-100273346	PCCA	2	11,12	+	['95', '151']	['0', '4507']	13	100268688
13:110622215-110624279	NAXD	2	2,3	+	['151', '46']	['0', '2018']	13	110622215
12:350620-356537	KDM5A	5	10,9,8,7,6	-	['159', '120', '159', '92', '106']	['0', '1584', '3455', '4537', '5811']	12	350620
12:1027747-1028572	ERC1	1	2	+	['825']	['0']	12	1027747
12:6581043-6581814	CHD4	3	32,31,30	-	['130', '98', '166']	['0', '247', '605']	12	6581043
12:7403534-7433694	CD163L1	4	6,5,4,3	-	['321', '321', '321', '321']	['0', '2997', '28881', '29839']	12	7403534
12:14423908-14425473	ATF7IP	1	2	+	['1565']	['0']	12	14423908
12:19269769-19336616	PLEKHA5	13	9,10,11,12,13,14,15,16,17,18,19,20,21	+	['116', '18', '468', '466', '84', '120', '54', '81', '36', '63', '81', '150', '102']	['0', '418', '4746', '13510', '17703', '20907', '21874', '45044', '50251', '50792', '52540', '52748', '66745']	12	19269769
12:19274515-19274983	PLEKHA5	1	11	+	['468']	['0']	12	19274515
12:19283279-19283745	PLEKHA5	1	12	+	['466']	['0']	12	19283279
12:19287472-19348519	PLEKHA5	13	13,14,15,16,17,18,19,20,21,22,23,24,25	+	['84', '120', '54', '81', '36', '63', '81', '150', '102', '112', '47', '189', '121']	['0', '3204', '4171', '27341', '32548', '33089', '34837', '35045', '49042', '55850', '58369', '59521', '60926']	12	19287472
12:26055235-26067713	RASSF8	3	3,4,5	+	['211', '890', '145']	['0', '9262', '12333']	12	26055235
12:26055278-26067713	RASSF8	3	2,3,4	+	['168', '890', '145']	['0', '9219', '12290']	12	26055278
12:26064497-26067713	RASSF8	2	4,5	+	['890', '145']	['0', '3071']	12	26064497
12:26711172-26725765	ITPR2	7	9,8,7,6,5,4,3	-	['96', '147', '84', '99', '159', '87', '116']	['0', '4126', '4579', '4971', '11224', '13483', '14477']	12	26711172
12:31460193-31495919	DENND5B	3	4,3,2	-	['188', '667', '110']	['0', '19395', '35616']	12	31460193
12:32216246-32306122	BICD1	3	2,3,4	+	['213', '153', '426']	['0', '77747', '89450']	12	32216246
12:32305696-32306122	BICD1	1	4	+	['426']	['0']	12	32305696
12:32607956-32611283	FGD4	3	8,9,10	+	['139', '59', '147']	['0', '2819', '3180']	12	32607956
12:32619697-32633689	FGD4	5	11,12,13,14,15	+	['173', '31', '93', '126', '141']	['0', '4724', '5278', '5956', '13851']	12	32619697
12:42351884-42398994	PPHLN1	7	3,4,5,6,7,8,9	+	['165', '62', '212', '57', '80', '120', '141']	['0', '3276', '22978', '33055', '35571', '41685', '46969']	12	42351884
12:43742456-43748609	PUS7L	3	5,4,3	-	['99', '193', '160']	['0', '3589', '5993']	12	43742456
12:45926141-45928859	SCAF11	1	11	-	['2718']	['0']	12	45926141
12:46229152-46243314	SLC38A1	4	5,4,3,2	-	['116', '76', '215', '115']	['0', '411', '10526', '14047']	12	46229152
12:46239678-46243314	SLC38A1	2	3,2	-	['215', '115']	['0', '3521']	12	46239678
12:51302019-51313903	BIN2	4	5,4,3,2	-	['96', '95', '55', '81']	['0', '666', '1067', '11803']	12	51302019
12:53455884-53461143	PCBP2	3	5,6,7	+	['117', '132', '129']	['0', '3387', '5130']	12	53455884
12:53523275-53537552	RP11-793H13.10	7	11,10,9,8,7,6,5	-	['109', '198', '153', '114', '100', '158', '138']	['0', '1288', '8468', '9234', '9884', '11226', '14139']	12	53523275
12:57799794-57801212	AVIL	2	18,17	-	['126', '69']	['0', '1349']	12	57799794
12:64484302-64486017	TBK1	3	9,10,11	+	['197', '59', '92']	['0', '1152', '1623']	12	64484302
12:66203710-66217235	IRAK3	5	2,3,4,5,6	+	['183', '65', '55', '152', '65']	['0', '5745', '6436', '7735', '13460']	12	66203710
12:66203710-66228370	IRAK3	7	2,3,4,5,6,7,8	+	['183', '65', '55', '152', '65', '115', '119']	['0', '5745', '6436', '7735', '13460', '23012', '24541']	12	66203710
12:66515618-66541950	GRIP1	5	7,6,5,4,3	-	['146', '76', '84', '146', '136']	['0', '2282', '14212', '23459', '26196']	12	66515618
12:66515618-66596927	GRIP1	6	7,6,5,4,3,2	-	['146', '76', '84', '146', '136', '81']	['0', '2282', '14212', '23459', '26196', '81228']	12	66515618
12:69251128-69262562	CPSF6	8	2,3,4,5,6,7,8,9	+	['210', '104', '146', '174', '505', '116', '154', '190']	['0', '1922', '5568', '6603', '7461', '8299', '8915', '11244']	12	69251128
12:69800208-69801721	RAB3IP	2	7,8	+	['129', '113']	['0', '1400']	12	69800208
12:70581035-70590233	PTPRB	3	10,9,8	-	['267', '261', '270']	['0', '5971', '8928']	12	70581035
12:79689728-79690391	PAWR	1	2	-	['663']	['0']	12	79689728
12:79828319-79832491	PPP1R12A	2	6,5	-	['145', '160']	['0', '4012']	12	79828319
12:94169152-94186473	PLXNC1	3	2,3,4	+	['141', '135', '101']	['0', '12293', '17220']	12	94169152
12:95208842-95211267	FGD6	1	2	-	['2425']	['0']	12	95208842
12:98677424-98686873	APAF1	4	13,14,15,16	+	['127', '126', '132', '126']	['0', '2852', '5718', '9323']	12	98677424
12:108652271-108654410	CORO1C	2	8,7	-	['146', '105']	['0', '2034']	12	108652271
12:110025741-110030758	ANKRD13A	5	8,9,10,11,12	+	['82', '62', '131', '158', '114']	['0', '1963', '2770', '3736', '4903']	12	110025741
12:110545879-110551968	PPTC7	2	3,2	-	['199', '180']	['0', '5909']	12	110545879
12:111513356-111520973	ATXN2	5	11,10,9,8,7	-	['183', '210', '179', '198', '92']	['0', '2797', '4892', '6522', '7525']	12	111513356
12:111513356-111555919	ATXN2	10	11,10,9,8,7,6,5,4,3,2	-	['183', '210', '179', '198', '92', '125', '151', '72', '60', '37']	['0', '2797', '4892', '6522', '7525', '11835', '38923', '39549', '40801', '42526']	12	111513356
12:111932585-111943369	TMEM116	6	9,8,7,6,5,4	-	['74', '145', '139', '84', '50', '105']	['0', '1300', '4106', '4574', '5575', '10679']	12	111932585
12:112140818-112142295	TRAFD1	2	5,6	+	['406', '207']	['0', '1270']	12	112140818
12:112229697-112233085	HECTD4	4	41,40,39,38	-	['183', '136', '203', '82']	['0', '989', '1815', '3306']	12	112229697
12:120557281-120560886	RNF10	3	5,6,7	+	['185', '137', '161']	['0', '264', '3444']	12	120557281
12:120560725-120563943	RNF10	4	7,8,9,10	+	['161', '126', '277', '134']	['0', '2219', '2621', '3084']	12	120560725
12:122327946-122328426	CLIP1	2	15,14	-	['216', '166']	['0', '314']	12	122327946
12:122340752-122341697	CLIP1	1	9	-	['945']	['0']	12	122340752
12:122360958-122364107	CLIP1	2	5,4	-	['223', '125']	['0', '3024']	12	122360958
12:122377388-122380558	CLIP1	2	3,2	-	['572', '191']	['0', '2979']	12	122377388
12:123004393-123005548	PITPNM2	2	7,6	-	['96', '309']	['0', '846']	12	123004393
12:123319899-123323831	SBNO1	5	19,18,17,16,15	-	['132', '176', '168', '198', '152']	['0', '532', '799', '1635', '3780']	12	123319899
12:123586746-123590449	TMED2	2	2,3	+	['193', '108']	['0', '3595']	12	123586746
12:130798524-130821788	STX2	7	9,8,7,6,5,4,3	-	['111', '138', '74', '109', '74', '75', '100']	['0', '2628', '2890', '8457', '10106', '14432', '23164']	12	130798524
12:132747831-132748331	ANKLE2	2	5,4	-	['189', '194']	['0', '306']	12	132747831
12:132851617-132861634	CHFR	6	12,11,10,9,8,7	-	['120', '143', '163', '155', '160', '168']	['0', '1813', '4850', '5787', '7450', '9849']	12	132851617
15:29741330-29772166	TJP1	7	10,9,8,7,6,5,4	-	['106', '140', '148', '169', '104', '277', '103']	['0', '1311', '19808', '20270', '21004', '24935', '30733']	15	29741330
15:29761138-29773357	TJP1	6	8,7,6,5,4,3	-	['148', '169', '104', '277', '103', '125']	['0', '462', '1196', '5127', '10925', '12094']	15	29761138
15:29766265-29772166	TJP1	2	5,4	-	['277', '103']	['0', '5798']	15	29766265
15:29766265-29773357	TJP1	3	5,4,3	-	['277', '103', '125']	['0', '5798', '6967']	15	29766265
15:30922234-30925939	FAN1	3	8,9,10	+	['120', '165', '151']	['0', '2892', '3554']	15	30922234
15:40744046-40745259	RMDN3	2	5,4	-	['103', '283']	['0', '930']	15	40744046
15:41349097-41358258	NUSAP1	4	3,4,5,6	+	['144', '97', '102', '110']	['0', '1935', '6941', '9051']	15	41349097
15:41668827-41669958	MGA	1	2	+	['1131']	['0']	15	41668827
15:41668827-41713496	MGA	8	2,3,4,5,6,7,8,9	+	['1131', '949', '79', '96', '132', '105', '659', '346']	['0', '27247', '30035', '30236', '38900', '39276', '41863', '44323']	15	41668827
15:41696074-41699159	MGA	3	3,4,5	+	['949', '79', '96']	['0', '2788', '2989']	15	41696074
15:41696074-41713496	MGA	7	3,4,5,6,7,8,9	+	['949', '79', '96', '132', '105', '659', '346']	['0', '2788', '2989', '11653', '12029', '14616', '17076']	15	41696074
15:42634855-42638812	STARD9	4	4,5,6,7	+	['117', '33', '62', '113']	['0', '3051', '3170', '3844']	15	42634855
15:42794643-42817097	TTBK2	4	10,9,8,7	-	['158', '126', '93', '66']	['0', '15970', '17044', '22388']	15	42794643
15:42810613-42840433	TTBK2	6	9,8,7,6,5,4	-	['126', '93', '66', '105', '141', '74']	['0', '1074', '6418', '17314', '19324', '29746']	15	42810613
15:42827927-42878684	TTBK2	5	6,5,4,3,2	-	['105', '141', '74', '148', '136']	['0', '2010', '12432', '44683', '50621']	15	42827927
15:42872610-42878684	TTBK2	2	3,2	-	['148', '136']	['0', '5938']	15	42872610
15:43335695-43349045	ADAL	6	5,6,7,8,9,10	+	['131', '61', '88', '82', '127', '139']	['0', '930', '4569', '7298', '10158', '13211']	15	43335695
15:43432193-43438416	TP53BP1	2	17,16	-	['484', '93']	['0', '6130']	15	43432193
15:43446386-43447485	TP53BP1	2	14,13	-	['204', '120']	['0', '979']	15	43446386
15:50637421-50639548	TRPM7	2	7,6	-	['172', '125']	['0', '2002']	15	50637421
15:51394834-51401743	GLDN	5	5,6,7,8,9	+	['147', '129', '84', '126', '151']	['0', '2635', '5357', '5538', '6758']	15	51394834
15:51869216-51902036	TMOD3	7	3,4,5,6,7,8,9	+	['157', '123', '90', '131', '108', '144', '145']	['0', '18372', '19839', '24598', '27202', '30938', '32675']	15	51869216
15:51893814-51902036	TMOD3	4	6,7,8,9	+	['131', '108', '144', '145']	['0', '2604', '6340', '8077']	15	51893814
15:52375303-52376558	MYO5A	2	20,19	-	['157', '212']	['0', '1043']	15	52375303
15:56658423-56693215	ZNF280D	11	16,15,14,13,12,11,10,9,8,7,6	-	['63', '141', '308', '135', '147', '101', '158', '224', '110', '171', '118']	['0', '7971', '8255', '10399', '18246', '19150', '20240', '23830', '30617', '30876', '34674']	15	56658423
15:57437984-57442478	CGNL1	3	2,3,4	+	['1617', '95', '106']	['0', '2392', '4388']	15	57437984
15:57437984-57461892	CGNL1	7	2,3,4,5,6,7,8	+	['1617', '95', '106', '102', '149', '136', '213']	['0', '2392', '4388', '13515', '14156', '15698', '23695']	15	57437984
15:57451499-57461892	CGNL1	4	5,6,7,8	+	['102', '149', '136', '213']	['0', '641', '2183', '10180']	15	57451499
15:58621470-58627883	ADAM10	2	11,10	-	['151', '184']	['0', '6229']	15	58621470
15:58640776-58665197	ADAM10	4	8,7,6,5	-	['184', '93', '150', '101']	['0', '3109', '5278', '24320']	15	58640776
15:58886974-58887540	SLTM	2	19,18	-	['145', '315']	['0', '251']	15	58886974
15:58886974-58894582	SLTM	10	19,18,17,16,15,14,13,12,11,10	-	['145', '315', '171', '125', '181', '164', '86', '167', '104', '150']	['0', '251', '1410', '2455', '3306', '5922', '6304', '6846', '7115', '7458']	15	58886974
15:58897114-58913696	SLTM	6	9,8,7,6,5,4	-	['119', '50', '469', '28', '48', '198']	['0', '1688', '2354', '4145', '15448', '16384']	15	58897114
15:58912562-58913696	SLTM	2	5,4	-	['48', '198']	['0', '936']	15	58912562
15:59030803-59031702	RNF111	1	2	+	['899']	['0']	15	59030803
15:62007307-62013992	VPS13C	6	13,12,11,10,9,8	-	['172', '107', '128', '58', '81', '60']	['0', '1347', '3164', '4799', '5731', '6625']	15	62007307
15:63553714-63563008	USP3	5	3,4,5,6,7	+	['84', '82', '83', '114', '114']	['0', '2952', '4391', '6142', '9180']	15	63553714
15:63696123-63716473	HERC1	6	27,26,25,24,23,22	-	['216', '269', '52', '121', '313', '172']	['0', '2604', '10656', '16651', '17229', '20178']	15	63696123
15:63754504-63756748	HERC1	3	7,6,5	-	['144', '97', '312']	['0', '724', '1932']	15	63754504
15:64126078-64134807	SNX1	7	6,7,8,9,10,11,12	+	['142', '79', '76', '114', '94', '206', '144']	['0', '1095', '1652', '3837', '4149', '5608', '8585']	15	64126078
15:64393945-64425631	TRIP4	10	2,3,4,5,6,7,8,9,10,11	+	['170', '134', '213', '79', '130', '216', '127', '188', '125', '92']	['0', '1452', '3660', '6797', '12384', '15667', '20139', '24595', '30085', '31594']	15	64393945
15:65178933-65180204	CLPX	2	3,2	-	['118', '161']	['0', '1110']	15	65178933
15:65497863-65500779	DPP8	2	5,4	-	['169', '174']	['0', '2742']	15	65497863
15:65497863-65512564	DPP8	4	5,4,3,2	-	['169', '174', '113', '270']	['0', '2742', '9379', '14431']	15	65497863
15:72007825-72046634	MYO9A	7	8,7,6,5,4,3,2	-	['127', '98', '57', '100', '63', '95', '911']	['0', '2524', '11213', '13092', '19905', '24668', '37898']	15	72007825
15:74449185-74450069	UBL7	3	9,8,7	-	['168', '50', '134']	['0', '440', '750']	15	74449185
15:75859877-75873568	UBE2Q2	3	3,4,5	+	['105', '60', '141']	['0', '9073', '13550']	15	75859877
15:77133004-77158696	PEAK1	2	6,5	-	['746', '194']	['0', '25498']	15	77133004
15:77252366-77286504	PEAK1	2	4,3	-	['160', '82']	['0', '34056']	15	77252366
15:77467094-77479321	HMG20A	6	4,5,6,7,8,9	+	['213', '133', '32', '76', '216', '143']	['0', '3815', '4688', '10460', '11200', '12084']	15	77467094
15:83151214-83158041	RP11-382A20.3	3	5,4,3	-	['147', '159', '139']	['0', '6200', '6688']	15	83151214
15:84782656-84790883	ZNF592	2	4,5	+	['2239', '179']	['0', '8048']	15	84782656
15:85521427-85585823	AKAP13	6	3,4,5,6,7,8	+	['148', '297', '184', '199', '3178', '122']	['0', '12156', '22344', '53703', '57502', '64274']	15	85521427
15:85655416-85669830	AKAP13	3	11,12,13	+	['371', '193', '109']	['0', '9146', '14305']	15	85655416
15:90441505-90443478	IQGAP1	2	8,9	+	['179', '85']	['0', '1888']	15	90441505
15:90486953-90492711	IQGAP1	4	32,33,34,35	+	['136', '88', '213', '167']	['0', '541', '4379', '5591']	15	90486953
15:92924320-92943068	CHD2	7	3,4,5,6,7,8,9	+	['232', '87', '62', '108', '141', '134', '226']	['0', '2923', '4709', '13197', '15257', '17501', '18522']	15	92924320
15:92924320-92956649	CHD2	14	3,4,5,6,7,8,9,10,11,12,13,14,15,16	+	['232', '87', '62', '108', '141', '134', '226', '101', '45', '179', '125', '217', '90', '191']	['0', '2923', '4709', '13197', '15257', '17501', '18522', '20094', '21500', '21717', '24631', '29036', '31102', '32138']	15	92924320
15:92978233-92979283	CHD2	2	21,22	+	['150', '149']	['0', '901']	15	92978233
15:92996956-92998621	CHD2	3	29,30,31	+	['139', '151', '123']	['0', '296', '1542']	15	92996956
15:94356136-94402019	MCTP2	9	8,9,10,11,12,13,14,15,16	+	['165', '131', '187', '94', '103', '103', '102', '75', '120']	['0', '2345', '11468', '13950', '27885', '29286', '42824', '43784', '45763']	15	94356136
15:94384021-94402019	MCTP2	5	12,13,14,15,16	+	['103', '103', '102', '75', '120']	['0', '1401', '14939', '15899', '17878']	15	94384021
15:101048493-101062690	LRRK1	10	22,23,24,25,26,27,28,29,30,31	+	['164', '140', '250', '167', '198', '278', '195', '152', '118', '117']	['0', '1150', '3217', '4428', '4729', '6452', '8362', '9496', '12677', '14080']	15	101048493
15:101235081-101235577	CHSY1	1	2	-	['496']	['0']	15	101235081
15:101272763-101276675	VIMP	5	6,5,4,3,2	-	['93', '76', '90', '107', '135']	['0', '1656', '1828', '2491', '3777']	15	101272763
14:21357196-21361213	SUPT16H	7	22,21,20,19,18,17,16	-	['170', '76', '113', '126', '119', '127', '136']	['0', '730', '1118', '2287', '3218', '3649', '3881']	14	21357196
14:22906194-22911403	RBM23	4	5,4,3,2	-	['174', '48', '113', '76']	['0', '2138', '3288', '5133']	14	22906194
14:22926132-22926814	PRMT5	3	7,6,5	-	['164', '50', '113']	['0', '373', '569']	14	22926132
14:23358875-23360833	EFS	4	5,4,3,2	-	['90', '723', '141', '279']	['0', '441', '1265', '1679']	14	23358875
14:29624151-29636494	PRKD1	7	14,13,12,11,10,9,8	-	['107', '73', '53', '280', '78', '124', '205']	['0', '2332', '4889', '6590', '8717', '10266', '12138']	14	29624151
14:30935162-30956242	STRN3	6	7,6,5,4,3,2	-	['142', '130', '174', '82', '74', '104']	['0', '1332', '11927', '15700', '20457', '20976']	14	30935162
14:31127784-31133675	HECTD1	4	28,27,26,25	-	['222', '837', '177', '167']	['0', '827', '5453', '5724']	14	31127784
14:31156839-31172122	HECTD1	6	12,11,10,9,8,7	-	['171', '139', '175', '115', '99', '77']	['0', '325', '11458', '12514', '15021', '15206']	14	31156839
14:32090501-32117287	ARHGAP5	2	2,3	+	['3885', '145']	['0', '26641']	14	32090501
14:34862043-34862322	BAZ1A	1	3	-	['279']	['0']	14	34862043
14:35107303-35110629	PPP2R3C	4	6,5,4,3	-	['71', '98', '113', '105']	['0', '835', '2515', '3221']	14	35107303
14:39179090-39179462	PNN	2	7,8	+	['156', '139']	['0', '233']	14	39179090
14:45025782-45032376	FAM179B	4	8,9,10,11	+	['90', '176', '154', '154']	['0', '1516', '2393', '6440']	14	45025782
14:45027298-45028329	FAM179B	2	9,10	+	['176', '154']	['0', '877']	14	45027298
14:50138611-50158646	SOS2	8	18,17,16,15,14,13,12,11	-	['173', '118', '163', '120', '223', '104', '123', '82']	['0', '1330', '6558', '6865', '11396', '14458', '18387', '19953']	14	50138611
14:57229733-57247712	EXOC5	11	12,11,10,9,8,7,6,5,4,3,2	-	['148', '210', '83', '141', '45', '110', '29', '65', '195', '148', '95']	['0', '1772', '2933', '4009', '4254', '5977', '7604', '9861', '14431', '16977', '17884']	14	57229733
14:58318541-58330169	ARID4A	6	6,7,8,9,10,11	+	['80', '95', '133', '80', '77', '167']	['0', '169', '4943', '9695', '10986', '11461']	14	58318541
14:60796216-60818847	MNAT1	5	2,3,4,5,6	+	['153', '74', '104', '141', '126']	['0', '1870', '12108', '15770', '22505']	14	60796216
14:63998913-64016631	SYNE2	7	27,28,29,30,31,32,33	+	['127', '158', '148', '611', '180', '151', '159']	['0', '1648', '3020', '3806', '8129', '11052', '17559']	14	63998913
14:63998913-64022863	SYNE2	12	27,28,29,30,31,32,33,34,35,36,37,38	+	['127', '158', '148', '611', '180', '151', '159', '162', '102', '201', '172', '113']	['0', '1648', '3020', '3806', '8129', '11052', '17559', '18681', '21078', '22401', '22943', '23837']	14	63998913
14:64186423-64214470	SYNE2	10	97,98,99,100,101,102,103,104,105,106	+	['156', '159', '167', '163', '188', '151', '183', '138', '195', '277']	['0', '2126', '3647', '16377', '22334', '23004', '23518', '25537', '26387', '27770']	14	64186423
14:64521486-64523402	ZBTB1	1	2	+	['1916']	['0']	14	64521486
14:65561336-65629606	FUT8	4	3,4,5,6	+	['430', '116', '163', '115']	['0', '54641', '54874', '68155']	14	65561336
14:67685014-67690421	RDH11	2	6,5	-	['190', '210']	['0', '5197']	14	67685014
14:70742350-70742591	MAP3K9	1	5	-	['241']	['0']	14	70742350
14:73147794-73173707	PSEN1	4	2,3,4,5	+	['82', '128', '251', '142']	['0', '172', '23002', '25771']	14	73147794
14:75046375-75049718	MLH3	1	2	-	['3343']	['0']	14	75046375
14:80743074-80778046	CEP128	4	18,17,16,15	-	['193', '60', '177', '165']	['0', '13817', '18362', '34807']	14	80743074
14:81276900-81278739	STON2	1	6	-	['1839']	['0']	14	81276900
14:90943077-90947550	RPS6KA5	2	5,4	-	['108', '116']	['0', '4357']	14	90943077
14:92003418-92007852	TRIP11	2	11,10	-	['3030', '213']	['0', '4221']	14	92003418
14:92003418-92011795	TRIP11	4	11,10,9,8	-	['3030', '213', '87', '41']	['0', '4221', '7567', '8336']	14	92003418
14:96520054-96528006	PAPOLA	5	2,3,4,5,6	+	['174', '67', '82', '110', '54']	['0', '951', '5255', '7375', '7898']	14	96520054
14:99458278-99465813	SETD3	5	6,5,4,3,2	-	['257', '73', '149', '93', '111']	['0', '834', '2913', '5207', '7424']	14	99458278
14:102015855-102022880	DYNC1H1	8	36,37,38,39,40,41,42,43	+	['231', '141', '234', '207', '122', '166', '164', '130']	['0', '493', '910', '1232', '1527', '2595', '4037', '6895']	14	102015855
14:102194937-102209862	WDR20	2	2,3	+	['183', '1260']	['0', '13665']	14	102194937
14:102197754-102209862	WDR20	2	3,4	+	['93', '1260']	['0', '10848']	14	102197754
17:281767-327579	RPH3AL	4	5,4,3,2	-	['87', '130', '144', '113']	['0', '37652', '39504', '45699']	17	281767
17:319419-321415	RPH3AL	2	4,3	-	['130', '144']	['0', '1852']	17	319419
17:3821952-3826215	NCBP3	4	8,7,6,5	-	['100', '109', '77', '129']	['0', '2989', '3814', '4134']	17	3821952
17:5365121-5373454	RABEP1	3	11,12,13	+	['117', '99', '141']	['0', '3248', '8192']	17	5365121
17:5450202-5462546	DHX33	8	10,9,8,7,6,5,4,3	-	['204', '128', '89', '160', '112', '186', '171', '228']	['0', '604', '3377', '3618', '4957', '5794', '10736', '12116']	17	5450202
17:7943390-7944638	CNTROB	3	10,11,12	+	['134', '126', '163']	['0', '732', '1085']	17	7943390
17:8238030-8238629	CTC1	2	4,3	-	['212', '238']	['0', '361']	17	8238030
17:8604825-8623497	MYH10	3	4,3,2	-	['157', '376', '74']	['0', '18076', '18598']	17	8604825
17:9925475-10019897	GAS7	10	11,10,9,8,7,6,5,4,3,2	-	['124', '129', '79', '75', '116', '90', '54', '86', '81', '121']	['0', '1165', '8690', '14650', '17645', '21418', '33726', '44201', '56328', '94301']	17	9925475
17:12095574-12113360	MAP2K4	4	4,5,6,7	+	['120', '120', '52', '128']	['0', '12215', '14800', '17658']	17	12095574
17:16101249-16101805	NCOR1	1	18	-	['556']	['0']	17	16101249
17:20204332-20205912	SPECC1	1	4	+	['1580']	['0']	17	20204332
17:20204332-20232405	SPECC1	4	4,5,6,7	+	['1580', '208', '74', '206']	['0', '23080', '27425', '27867']	17	20204332
17:27303366-27309272	WSB1	4	3,4,5,6	+	['269', '132', '101', '173']	['0', '1413', '3415', '5733']	17	27303366
17:27304779-27311616	WSB1	5	4,5,6,7,8	+	['132', '101', '173', '114', '108']	['0', '2002', '4320', '5281', '6729']	17	27304779
17:28921687-28927063	PHF12	3	5,4,3	-	['121', '394', '73']	['0', '2221', '5303']	17	28921687
17:29285991-29287716	NUFIP2	1	2	-	['1725']	['0']	17	29285991
17:29451454-29522519	TAOK1	16	2,3,4,5,6,7,8,9,10,11,12,13,14,15,16,17	+	['226', '72', '102', '46', '97', '114', '92', '94', '82', '168', '204', '135', '237', '129', '204', '240']	['0', '15690', '24215', '26206', '26796', '28913', '30742', '38209', '40329', '44105', '46863', '51134', '56441', '59409', '65998', '70825']	17	29451454
17:29482196-29517656	TAOK1	9	8,9,10,11,12,13,14,15,16	+	['92', '94', '82', '168', '204', '135', '237', '129', '204']	['0', '7467', '9587', '13363', '16121', '20392', '25699', '28667', '35256']	17	29482196
17:29648143-29672129	SSH2	6	13,12,11,10,9,8	-	['201', '147', '47', '129', '94', '195']	['0', '2510', '7417', '18723', '18986', '23791']	17	29648143
17:29676819-29703062	SSH2	5	7,6,5,4,3	-	['66', '69', '122', '65', '104']	['0', '853', '7743', '18639', '26139']	17	29676819
17:31993864-31995762	SUZ12	3	12,13,14	+	['144', '158', '199']	['0', '699', '1699']	17	31993864
17:34983001-34986131	LIG3	2	2,3	+	['551', '144']	['0', '2986']	17	34983001
17:36952885-36953907	AATF	2	3,4	+	['411', '138']	['0', '884']	17	36952885
17:37121354-37149974	ACACA	6	50,49,48,47,46,45	-	['136', '97', '97', '121', '144', '111']	['0', '1176', '4343', '8010', '8720', '28509']	17	37121354
17:37437737-37440662	TADA2A	2	5,6	+	['92', '158']	['0', '2767']	17	37437737
17:37571790-37585430	SYNRG	5	9,8,7,6,5	-	['197', '78', '234', '112', '106']	['0', '4550', '5589', '12857', '13534']	17	37571790
17:38777686-38786920	PIP4K2B	6	7,6,5,4,3,2	-	['114', '39', '147', '153', '97', '98']	['0', '647', '1696', '2765', '6556', '9136']	17	38777686
17:39708320-39710481	ERBB2	5	7,8,9,10,11	+	['214', '135', '69', '116', '142']	['0', '997', '1492', '1765', '2019']	17	39708320
17:42345558-42348539	STAT3	3	4,3,2	-	['99', '145', '151']	['0', '1010', '2830']	17	42345558
17:46170854-46172232	KANSL1	1	2	-	['1378']	['0']	17	46170854
17:47618349-47619164	NPEPPS	2	21,22	+	['108', '156']	['0', '659']	17	47618349
17:50987111-51020258	SPAG9	15	22,21,20,19,18,17,16,15,14,13,12,11,10,9,8	-	['126', '196', '219', '172', '168', '90', '130', '174', '57', '131', '52', '153', '58', '122', '100']	['0', '2565', '3338', '6652', '7945', '8332', '9453', '11332', '12549', '14603', '18100', '18973', '20157', '27120', '33047']	17	50987111
17:50990449-50993935	SPAG9	2	20,19	-	['219', '172']	['0', '3314']	17	50990449
17:50990449-50998617	SPAG9	6	20,19,18,17,16,15	-	['219', '172', '168', '90', '130', '174']	['0', '3314', '4607', '4994', '6115', '7994']	17	50990449
17:51041500-51056482	SPAG9	3	5,4,3	-	['151', '95', '71']	['0', '5874', '14911']	17	51041500
17:51263273-51268904	UTP18	3	2,3,4	+	['113', '99', '68']	['0', '2908', '5563']	17	51263273
17:54913747-54930206	TOM1L1	4	6,7,8,9	+	['126', '105', '117', '134']	['0', '891', '1998', '16325']	17	54913747
17:56901418-56904488	TRIM25	2	4,3	-	['160', '234']	['0', '2836']	17	56901418
17:59047682-59057054	TRIM37	4	16,15,14,13	-	['137', '216', '115', '180']	['0', '1495', '3531', '9192']	17	59047682
17:59353214-59353526	YPEL2	1	2	+	['312']	['0']	17	59353214
17:59731420-59738947	VMP1	4	2,3,4,5	+	['102', '136', '91', '111']	['0', '3917', '6032', '7416']	17	59731420
17:60288522-60345608	USP32	4	5,4,3,2	-	['160', '119', '106', '128']	['0', '6160', '13076', '56958']	17	60288522
17:61960866-61962971	MED13	3	23,22,21	-	['224', '192', '220']	['0', '721', '1885']	17	61960866
17:63760913-63766194	CCDC47	5	6,5,4,3,2	-	['66', '122', '175', '108', '283']	['0', '316', '3102', '3826', '4998']	17	63760913
17:63764015-63766194	CCDC47	3	4,3,2	-	['175', '108', '283']	['0', '724', '1896']	17	63764015
17:65851803-65902334	CEP112	2	21,20	-	['231', '183']	['0', '50348']	17	65851803
17:66175043-66183307	CEP112	3	4,3,2	-	['173', '191', '114']	['0', '1786', '8150']	17	66175043
17:67909581-67920143	BPTF	4	11,12,13,14	+	['180', '2311', '125', '129']	['0', '1295', '9132', '10433']	17	67909581
17:67922839-67940656	BPTF	6	15,16,17,18,19,20	+	['151', '43', '247', '152', '109', '218']	['0', '1707', '5515', '6496', '9071', '17599']	17	67922839
17:73235475-73236995	C17orf80	1	3	+	['1520']	['0']	17	73235475
17:75242335-75243570	GGA3	4	7,6,5,4	-	['138', '81', '104', '124']	['0', '495', '727', '1111']	17	75242335
17:75812111-75813878	UNK	4	3,4,5,6	+	['177', '131', '136', '118']	['0', '343', '966', '1649']	17	75812111
17:76047905-76057543	SRP68	3	10,9,8	-	['65', '99', '141']	['0', '2522', '9497']	17	76047905
17:76287191-76304941	QRICH2	6	7,6,5,4,3,2	-	['115', '98', '86', '3007', '111', '60']	['0', '608', '2800', '3823', '17223', '17690']	17	76287191
17:76291014-76294021	QRICH2	1	4	-	['3007']	['0']	17	76291014
17:78392475-78404089	PGS1	6	2,3,4,5,6,7	+	['190', '78', '100', '190', '179', '522']	['0', '3832', '5776', '6872', '8201', '11092']	17	78392475
17:80048582-80050283	CCDC40	3	5,6,7	+	['179', '84', '220']	['0', '1323', '1481']	17	80048582
17:81604547-81608822	NPLOC4	3	8,7,6	-	['180', '124', '95']	['0', '2143', '4180']	17	81604547
16:304303-314683	AXIN1	3	5,4,3	-	['138', '97', '141']	['0', '5669', '10239']	16	304303
16:1557934-1607297	IFT140	17	19,18,17,16,15,14,13,12,11,10,9,8,7,6,5,4,3	-	['200', '132', '166', '131', '118', '128', '92', '73', '204', '146', '107', '92', '176', '143', '122', '222', '178']	['0', '4050', '6062', '8226', '10282', '13472', '22824', '25379', '26282', '28195', '29263', '29998', '31670', '34241', '34532', '44435', '49185']	16	1557934
16:3506330-3508468	CLUAP1	2	3,4	+	['85', '180']	['0', '1958']	16	3506330
16:3850296-3851009	CREBBP	1	2	-	['713']	['0']	16	3850296
16:4261778-4262701	TFAP4	3	4,3,2	-	['171', '99', '166']	['0', '545', '757']	16	4261778
16:4466152-4469465	NMRAL1	2	4,3	-	['250', '239']	['0', '3074']	16	4466152
16:11020192-11051641	CLEC16A	7	12,13,14,15,16,17,18	+	['133', '101', '123', '110', '45', '51', '129']	['0', '4628', '19561', '22061', '23835', '27099', '31320']	16	11020192
16:11020192-11061022	CLEC16A	8	12,13,14,15,16,17,18,19	+	['133', '101', '123', '110', '45', '51', '129', '121']	['0', '4628', '19561', '22061', '23835', '27099', '31320', '40709']	16	11020192
16:11763477-11765685	ZC3H7A	3	15,14,13	-	['182', '101', '197']	['0', '1575', '2011']	16	11763477
16:11774235-11779363	ZC3H7A	6	8,7,6,5,4,3	-	['284', '34', '39', '81', '159', '198']	['0', '744', '2084', '2216', '2515', '4930']	16	11774235
16:11774235-11782388	ZC3H7A	8	9,8,7,6,5,4,3,2	-	['284', '34', '39', '81', '159', '198', '40', '102']	['0', '744', '2084', '2216', '2515', '4930', '7189', '8051']	16	11774235
16:15664735-15677949	NDE1	3	3,4,5	+	['126', '154', '149']	['0', '2550', '13065']	16	15664735
16:17258987-17259498	XYLT1	1	3	-	['511']	['0']	16	17258987
16:24968350-24970580	ARHGAP17	3	6,5,4	-	['77', '112', '74']	['0', '310', '2156']	16	24968350
16:48553538-48562444	N4BP1	2	3,2	-	['131', '1691']	['0', '7215']	16	48553538
16:48560753-48562444	N4BP1	1	2	-	['1691']	['0']	16	48560753
16:53254437-53274302	CHD9	7	18,19,20,21,22,23,24	+	['168', '180', '111', '197', '200', '160', '90']	['0', '1162', '8549', '12856', '13489', '19188', '19775']	16	53254437
16:53255599-53268126	CHD9	4	19,20,21,22	+	['180', '111', '197', '200']	['0', '7387', '11694', '12327']	16	53255599
16:57164000-57173869	FAM192A	5	6,5,4,3,2	-	['65', '134', '122', '99', '142']	['0', '3092', '8250', '8775', '9727']	16	57164000
16:57167092-57173869	FAM192A	4	5,4,3,2	-	['134', '122', '99', '142']	['0', '5158', '5683', '6635']	16	57167092
16:67036638-67082339	CBFB	3	3,4,5	+	['117', '117', '127']	['0', '30043', '45574']	16	67036638
16:67610823-67612121	CTCF	2	3,4	+	['790', '171']	['0', '1127']	16	67610823
16:68121986-68126610	NFATC3	2	2,3	+	['1135', '163']	['0', '4461']	16	68121986
16:68302380-68304232	SLC7A6OS	2	4,3	-	['121', '207']	['0', '1645']	16	68302380
16:68815514-68823626	CDH1	4	10,11,12,13	+	['245', '146', '225', '228']	['0', '3765', '6486', '7884']	16	68815514
16:69653235-69659899	NFAT5	3	6,7,8	+	['193', '191', '173']	['0', '2373', '6491']	16	69653235
16:69695135-69695379	NFAT5	1	15	+	['244']	['0']	16	69695135
16:72088986-72090786	TXNL4B	2	3,2	-	['152', '169']	['0', '1631']	16	72088986
16:74459681-74463479	GLG1	4	23,22,21,20	-	['108', '102', '143', '124']	['0', '2412', '2806', '3674']	16	74459681
16:74494759-74508925	GLG1	4	6,5,4,3	-	['72', '204', '216', '87']	['0', '1681', '8771', '14079']	16	74494759
16:74915869-74916259	WDR59	2	13,12	-	['125', '133']	['0', '257']	16	74915869
16:80612625-80685129	CDYL2	4	5,4,3,2	-	['211', '173', '218', '592']	['0', '8137', '20393', '71912']	16	80612625
16:80684537-80685129	CDYL2	1	2	-	['592']	['0']	16	80684537
16:81895806-81905507	PLCG2	3	13,14,15	+	['121', '169', '105']	['0', '4805', '9596']	16	81895806
16:83906986-83912367	MLYCD	3	2,3,4	+	['113', '157', '150']	['0', '1139', '5231']	16	83906986
16:85633913-85634132	GSE1	1	2	+	['219']	['0']	16	85633913
16:87975047-87984259	BANP	3	2,3,4	+	['156', '92', '200']	['0', '5988', '9012']	16	87975047
16:88608933-88611536	ZC3H18	2	7,8	+	['118', '269']	['0', '2334']	16	88608933
16:88627621-88628854	ZC3H18	3	14,15,16	+	['161', '200', '97']	['0', '298', '1136']	16	88627621
19:334399-336173	MIER2	2	3,2	-	['143', '91']	['0', '1683']	19	334399
19:5047475-5082504	KDM4B	4	6,7,8,9	+	['194', '50', '104', '138']	['0', '23534', '29891', '34891']	19	5047475
19:5641593-5641946	SAFB	2	3,4	+	['65', '207']	['0', '146']	19	5641593
19:12928341-12928847	FARSA	3	8,7,6	-	['116', '129', '93']	['0', '193', '413']	19	12928341
19:13817215-13817976	ZSWIM4	2	7,8	+	['138', '255']	['0', '506']	19	13817215
19:16851411-16854261	SIN3B	3	6,7,8	+	['123', '90', '119']	['0', '1657', '2731']	19	16851411
19:17101659-17102557	MYO9B	1	2	+	['898']	['0']	19	17101659
19:17276494-17276909	BABAM1	2	7,8	+	['130', '87']	['0', '328']	19	17276494
19:18537600-18538436	FKBP8	2	6,5	-	['173', '221']	['0', '615']	19	18537600
19:34451980-34464131	UBA2	6	10,11,12,13,14,15	+	['167', '94', '113', '156', '97', '106']	['0', '2279', '2463', '6788', '8489', '12045']	19	34451980
19:37425867-37455073	ZNF569	4	8,7,6,5	-	['96', '127', '58', '240']	['0', '384', '19039', '28966']	19	37425867
19:38141183-38142710	SIPA1L3	2	11,12	+	['252', '138']	['0', '1389']	19	38141183
19:47264602-47264946	CCDC9	2	6,7	+	['84', '174']	['0', '170']	19	47264602
19:48911148-48913564	NUCB1	3	5,6,7	+	['104', '186', '91']	['0', '1862', '2325']	19	48911148
19:50398850-50399484	POLD1	2	2,3	+	['203', '114']	['0', '520']	19	50398850
18:2890560-2892486	EMILIN2	1	4	+	['1926']	['0']	18	2890560
18:9182381-9221999	ANKRD12	7	2,3,4,5,6,7,8	+	['138', '148', '69', '147', '201', '143', '148']	['0', '13169', '22094', '26275', '29202', '34376', '39470']	18	9182381
18:9195550-9221999	ANKRD12	6	3,4,5,6,7,8	+	['148', '69', '147', '201', '143', '148']	['0', '8925', '13106', '16033', '21207', '26301']	18	9195550
18:9583116-9595102	PPP4R1	7	9,8,7,6,5,4,3	-	['159', '66', '108', '147', '143', '107', '85']	['0', '1398', '1604', '4972', '5594', '10651', '11901']	18	9583116
18:9583116-9595153	PPP4R1	7	9,8,7,6,5,4,3	-	['159', '66', '108', '147', '143', '107', '136']	['0', '1398', '1604', '4972', '5594', '10651', '11901']	18	9583116
18:9593767-9595153	PPP4R1	2	4,3	-	['107', '136']	['0', '1250']	18	9593767
18:12420324-12421629	PRELID3A	2	2,3	+	['169', '90']	['0', '1215']	18	12420324
18:12999420-13030608	CEP192	10	2,3,4,5,6,7,8,9,10,11	+	['168', '126', '176', '53', '121', '149', '136', '125', '340', '144']	['0', '2036', '9035', '13552', '15907', '17767', '19059', '19661', '30242', '31044']	18	12999420
18:20979909-20984535	ROCK1	3	22,21,20	-	['95', '70', '185']	['0', '2853', '4441']	18	20979909
18:21023619-21042709	ROCK1	5	11,10,9,8,7	-	['61', '160', '92', '139', '145']	['0', '5156', '15852', '18477', '18945']	18	21023619
18:21560858-21584440	ESCO1	7	8,7,6,5,4,3,2	-	['132', '115', '61', '115', '2117', '106', '131']	['0', '3344', '5287', '7121', '12455', '14813', '23451']	18	21560858
18:21765771-21779685	MIB1	5	2,3,4,5,6	+	['172', '130', '105', '67', '205']	['0', '2851', '7852', '12331', '13709']	18	21765771
18:21765771-21798228	MIB1	7	2,3,4,5,6,7,8	+	['172', '130', '105', '67', '205', '184', '145']	['0', '2851', '7852', '12331', '13709', '25602', '32312']	18	21765771
18:23006362-23022270	RBBP8	3	16,17,18	+	['70', '97', '142']	['0', '10465', '15766']	18	23006362
18:36026899-36033837	RPRD1A	5	7,6,5,4,3	-	['176', '127', '98', '107', '130']	['0', '284', '3908', '4091', '6808']	18	36026899
18:44949880-44953340	SETBP1	1	4	+	['3460']	['0']	18	44949880
18:46946056-46946923	KATNAL2	2	2,3	+	['219', '70']	['0', '797']	18	46946056
18:54277702-54287411	POLI	5	4,5,6,7,8	+	['153', '237', '179', '92', '131']	['0', '2964', '5134', '6219', '9578']	18	54277702
18:62539680-62550460	ZCCHC2	4	2,3,4,5	+	['112', '77', '72', '113']	['0', '2817', '5121', '10667']	18	62539680
18:74630966-74641122	ZNF407	2	2,3	+	['4740', '115']	['0', '10041']	18	74630966
18:79728906-79736521	CTDP1	2	11,12	+	['163', '167']	['0', '7448']	18	79728906
20:11918333-11919836	BTBD3	3	2,3,4	+	['268', '91', '119']	['0', '752', '1384']	20	11918333
20:13072255-13160132	SPTLC3	9	3,4,5,6,7,8,9,10,11	+	['155', '149', '125', '94', '106', '220', '127', '136', '130']	['0', '2093', '18827', '21228', '37856', '45250', '54335', '81747', '87747']	20	13072255
20:16378804-16381747	KIF16B	2	19,18	-	['1359', '54']	['0', '2889']	20	16378804
20:21340720-21346550	XRN2	3	15,16,17	+	['132', '119', '136']	['0', '3369', '5694']	20	21340720
20:32366383-32369123	ASXL1	2	2,3	+	['84', '111']	['0', '2629']	20	32366383
20:32366383-32371874	ASXL1	4	3,4,5,6	+	['83', '3', '109', '97']	['0', '1343', '2631', '5394']	20	32366383
20:34424479-34462221	ITCH	8	7,8,9,10,11,12,13,14	+	['46', '158', '190', '96', '175', '70', '85', '129']	['0', '13994', '15675', '17728', '20807', '24931', '32910', '37613']	20	34424479
20:34754721-34776448	NCOA6	5	9,8,7,6,5	-	['147', '885', '129', '123', '156']	['0', '2498', '4083', '13742', '21571']	20	34754721
20:35713018-35725155	RBM39	6	12,11,10,9,8,7	-	['78', '205', '66', '138', '153', '118']	['0', '1166', '3721', '8721', '11551', '12019']	20	35713018
20:35721739-35725155	RBM39	3	9,8,7	-	['138', '153', '118']	['0', '2830', '3298']	20	35721739
20:35847349-35871829	PHF20	6	4,5,6,7,8,9	+	['85', '80', '388', '114', '180', '180']	['0', '10952', '15663', '22088', '23605', '24300']	20	35847349
20:35858301-35871829	PHF20	5	5,6,7,8,9	+	['80', '388', '114', '180', '180']	['0', '4711', '11136', '12653', '13348']	20	35858301
20:36911217-36912552	SAMHD1	2	11,10	-	['116', '92']	['0', '1243']	20	36911217
20:41097219-41101353	TOP1	4	10,11,12,13	+	['122', '123', '188', '145']	['0', '995', '2836', '3989']	20	41097219
20:41112781-41114155	TOP1	2	14,15	+	['144', '186']	['0', '1188']	20	41112781
20:47262287-47276795	ZMYND8	2	12,11	-	['141', '482']	['0', '14026']	20	47262287
20:48952704-48953790	ARFGEF2	2	5,6	+	['180', '235']	['0', '851']	20	48952704
20:49269941-49271750	ZNFX1	1	3	-	['1809']	['0']	20	49269941
20:51674152-51690819	ATP9A	4	11,10,9,8	-	['161', '77', '76', '81']	['0', '1979', '14911', '16586']	20	51674152
20:54157168-54171670	CYP24A1	9	11,10,9,8,7,6,5,4,3	-	['121', '198', '79', '167', '146', '112', '92', '97', '94']	['0', '219', '917', '1788', '5548', '7283', '8573', '12423', '14408']	20	54157168
20:61997549-62014707	TAF4	13	14,13,12,11,10,9,8,7,6,5,4,3,2	-	['120', '57', '126', '131', '170', '115', '148', '249', '90', '123', '120', '120', '161']	['0', '586', '1433', '2574', '3002', '5610', '6181', '8960', '9997', '11502', '12496', '15265', '16997']	20	61997549
20:62124616-62131506	LSM14B	6	2,3,4,5,6,7	+	['164', '136', '168', '78', '162', '151']	['0', '1687', '5168', '5602', '5913', '6739']	20	62124616
20:62256056-62263691	OSBPL2	3	2,3,4	+	['165', '145', '76']	['0', '3924', '7559']	20	62256056
20:62286582-62291793	OSBPL2	3	11,12,13	+	['129', '124', '91']	['0', '2624', '5120']	20	62286582
20:62857394-62859526	TCFL5	2	4,3	-	['244', '163']	['0', '1969']	20	62857394
20:63928334-63931022	DNAJC5	3	2,3,4	+	['118', '214', '172']	['0', '977', '2516']	20	63928334
21:15762890-15791664	USP25	4	2,3,4,5	+	['78', '145', '124', '163']	['0', '3106', '15013', '28611']	21	15762890
21:15824038-15842540	USP25	8	11,12,13,14,15,16,17,18	+	['128', '96', '162', '227', '71', '229', '201', '143']	['0', '927', '2165', '2938', '6492', '7362', '9309', '18359']	21	15824038
21:29027872-29030773	USP16	2	2,3	+	['102', '179']	['0', '2722']	21	29027872
21:31245487-31276908	TIAM1	4	7,6,5,4	-	['173', '448', '974', '177']	['0', '6254', '20522', '31244']	21	31245487
21:32748498-32755353	PAXBP1	4	11,10,9,8	-	['200', '116', '100', '124']	['0', '2418', '2620', '6731']	21	32748498
21:36344578-36372531	MORC3	10	7,8,9,10,11,12,13,14,15,16	+	['129', '120', '98', '105', '123', '75', '46', '167', '889', '158']	['0', '333', '4732', '12041', '15376', '15605', '17604', '19514', '24409', '27795']	21	36344578
21:37420298-37480826	DYRK1A	4	3,4,5,6	+	['86', '197', '120', '189']	['0', '52385', '57882', '60339']	21	37420298
21:37486466-37493163	DYRK1A	3	7,8,9	+	['148', '287', '147']	['0', '3708', '6550']	21	37486466
21:39209994-39215362	BRWD1	5	36,35,34,33,32	-	['153', '144', '42', '73', '126']	['0', '791', '2671', '3486', '5242']	21	39209994
21:39247700-39274472	BRWD1	9	21,20,19,18,17,16,15,14,13	-	['132', '94', '184', '186', '226', '129', '135', '151', '99']	['0', '3095', '7944', '10786', '16759', '17190', '22198', '22582', '26673']	21	39247700
21:39269898-39274472	BRWD1	3	15,14,13	-	['135', '151', '99']	['0', '384', '4475']	21	39269898
21:41432049-41437152	MX1	3	7,8,9	+	['126', '193', '138']	['0', '3787', '4965']	21	41432049
21:41835436-41839853	PRDM15	5	11,10,9,8,7	-	['88', '95', '182', '130', '231']	['0', '676', '1031', '2497', '4186']	21	41835436
21:45175729-45185091	ADARB1	6	4,5,6,7,8,9	+	['935', '115', '169', '149', '120', '169']	['0', '4600', '6855', '7632', '8744', '9193']	21	45175729
21:46381693-46385983	PCNT	2	16,17	+	['147', '152']	['0', '4138']	21	46381693
21:46390669-46391376	PCNT	2	20,21	+	['163', '213']	['0', '494']	21	46390669
22:17885877-17906886	MICAL3	15	16,15,14,13,12,11,10,9,8,7,6,5,4,3,2	-	['174', '63', '113', '197', '148', '97', '127', '116', '258', '101', '156', '102', '117', '208', '338']	['0', '1292', '1445', '3156', '5607', '7930', '9406', '10368', '10846', '13570', '14964', '16000', '16753', '18754', '20671']	22	17885877
22:23791755-23793688	SMARCB1	2	2,3	+	['139', '130']	['0', '1803']	22	23791755
22:23791755-23816936	SMARCB1	5	2,3,4,5,6	+	['112', '130', '192', '128', '167']	['0', '1803', '9188', '11539', '25014']	22	23791755
22:24302194-24334573	SPECC1L	7	2,3,4,5,6,7,8	+	['190', '154', '1631', '208', '74', '176', '164']	['0', '11118', '19093', '22025', '26651', '28061', '32215']	22	24302194
22:24302194-24347176	SPECC1L	9	2,3,4,5,6,7,8,9,10	+	['190', '154', '1631', '208', '74', '176', '164', '92', '91']	['0', '11118', '19093', '22025', '26651', '28061', '32215', '36191', '44891']	22	24302194
22:24302194-24369320	SPECC1L	12	2,3,4,5,6,7,8,9,10,11,12,13	+	['190', '154', '1631', '208', '74', '176', '164', '92', '91', '84', '157', '103']	['0', '11118', '19093', '22025', '26651', '28061', '32215', '36191', '44891', '61066', '63281', '67023']	22	24302194
22:24321287-24369320	SPECC1L	10	4,5,6,7,8,9,10,11,12,13	+	['1631', '208', '74', '176', '164', '92', '91', '84', '157', '103']	['0', '2932', '7558', '8968', '13122', '17098', '25798', '41973', '44188', '47930']	22	24321287
22:25644591-25674528	GRK3	6	3,4,5,6,7,8	+	['74', '102', '75', '62', '52', '92']	['0', '16984', '19038', '23147', '27704', '29845']	22	25644591
22:26498868-26499631	TFIP11	2	8,7	-	['107', '528']	['0', '235']	22	26498868
22:29536623-29544603	THOC5	5	7,6,5,4,3	-	['115', '147', '98', '114', '144']	['0', '2706', '6235', '6805', '7836']	22	29536623
22:29822334-29832342	ASCC2	4	5,4,3,2	-	['130', '171', '159', '98']	['0', '2752', '3287', '9910']	22	29822334
22:31458474-31463133	EIF4ENIF1	2	7,6	-	['176', '202']	['0', '4457']	22	31458474
22:36516477-36520688	EIF3D	6	12,11,10,9,8,7	-	['130', '86', '131', '148', '133', '113']	['0', '227', '823', '2285', '2927', '4098']	22	36516477
22:38493709-38501280	DDX17	9	10,9,8,7,6,5,4,3,2	-	['62', '111', '173', '161', '142', '66', '134', '100', '151']	['0', '311', '920', '1176', '2086', '4375', '4730', '5690', '7420']	22	38493709
22:38494629-38501280	DDX17	7	8,7,6,5,4,3,2	-	['173', '161', '142', '66', '134', '100', '151']	['0', '256', '1166', '3455', '3810', '4770', '6500']	22	38494629
22:41172498-41173784	EP300	2	28,29	+	['165', '162']	['0', '1124']	22	41172498
22:41808874-41813822	CCDC134	5	2,3,4,5,6	+	['119', '122', '85', '182', '72']	['0', '1004', '1332', '4389', '4876']	22	41808874
22:42602769-42603160	POLDIP3	1	2	-	['391']	['0']	22	42602769
22:44802076-44814758	PRR5-ARHGAP8	3	6,7,8	+	['88', '132', '87']	['0', '6230', '12595']	22	44802076
22:46343261-46346544	TRMU	2	3,4	+	['107', '123']	['0', '3160']	22	46343261
22:49797804-49804360	BRD1	4	5,4,3,2	-	['313', '129', '132', '157']	['0', '753', '1183', '6399']	22	49797804
1:2135261-2156092	PRKCZ	6	5,6,7,8,9,10	+	['86', '132', '82', '53', '189', '98']	['0', '8948', '10765', '13610', '15528', '20733']	1	2135261
1:2135261-2175313	PRKCZ	12	5,6,7,8,9,10,11,12,13,14,15,16	+	['86', '132', '82', '53', '189', '98', '87', '136', '88', '120', '80', '90']	['0', '8948', '10765', '13610', '15528', '20733', '34256', '36793', '37039', '38635', '39492', '39962']	1	2135261
1:2150789-2156092	PRKCZ	2	9,10	+	['189', '98']	['0', '5205']	1	2150789
1:10467189-10469338	DFFA	2	3,2	-	['143', '162']	['0', '1987']	1	10467189
1:11989164-12001554	MFN2	7	2,3,4,5,6,7,8	+	['179', '136', '163', '125', '109', '108', '154']	['0', '3390', '6991', '8132', '9605', '9823', '12236']	1	11989164
1:12001400-12002103	MFN2	3	8,9,10	+	['154', '68', '122']	['0', '368', '581']	1	12001400
1:12275824-12278038	VPS13D	1	19	+	['2214']	['0']	1	12275824
1:19345186-19357563	CAPZB	3	8,7,6	-	['66', '117', '142']	['0', '11448', '12235']	1	19345186
1:20698378-20704899	KIF17	2	6,5	-	['110', '453']	['0', '6068']	1	20698378
1:23030468-23044486	KDM1A	2	2,3	+	['166', '60']	['0', '13958']	1	23030468
1:23030468-23059167	KDM1A	7	2,3,4,5,6,7,8	+	['166', '134', '79', '93', '107', '82', '95']	['0', '19918', '23292', '24600', '25463', '27015', '28604']	1	23030468
1:26731151-26732792	ARID1A	2	3,4	+	['453', '117']	['0', '1524']	1	26731151
1:27789561-27793632	STX12	2	2,3	+	['70', '100']	['0', '3971']	1	27789561
1:27841013-27843330	PPP1R8	2	4,5	+	['221', '145']	['0', '2172']	1	27841013
1:28683582-28691709	GMEB1	3	2,3,4	+	['158', '83', '125']	['0', '6521', '8002']	1	28683582
1:28683582-28702569	GMEB1	6	2,3,4,5,6,7	+	['158', '83', '125', '104', '158', '132']	['0', '6521', '8002', '9359', '13344', '18855']	1	28683582
1:31059203-31059577	PUM1	1	2	-	['374']	['0']	1	31059203
1:32187953-32190249	TXLNA	2	5,6	+	['171', '195']	['0', '2101']	1	32187953
1:32948221-32949774	RNF19B	2	3,2	-	['145', '206']	['0', '1347']	1	32948221
1:36009474-36027298	AGO3	4	9,10,11,12	+	['120', '123', '134', '185']	['0', '4155', '4440', '17639']	1	36009474
1:36348699-36361340	STK40	6	8,7,6,5,4,3	-	['116', '53', '228', '144', '86', '120']	['0', '5664', '6506', '9539', '10037', '12521']	1	36348699
1:41070594-41075451	SCMH1	2	7,6	-	['127', '233']	['0', '4624']	1	41070594
1:42227882-42278672	FOXJ3	3	7,6,5	-	['84', '75', '325']	['0', '37232', '50465']	1	42227882
1:44411980-44412722	RNF220	1	2	+	['742']	['0']	1	44411980
1:46055794-46066179	PIK3R3	3	7,6,5	-	['177', '143', '126']	['0', '6134', '10259']	1	46055794
1:47368468-47375293	CMPK1	4	2,3,4,5	+	['147', '153', '77', '97']	['0', '4486', '6440', '6728']	1	47368468
1:51402434-51408332	EPS15	4	18,17,16,15	-	['91', '114', '204', '198']	['0', '984', '3470', '5700']	1	51402434
1:51405904-51408332	EPS15	2	16,15	-	['204', '198']	['0', '2230']	1	51405904
1:51810280-51834170	NRDC	13	16,15,14,13,12,11,10,9,8,7,6,5,4	-	['124', '105', '55', '59', '121', '78', '70', '74', '58', '123', '96', '74', '154']	['0', '1713', '3754', '4270', '4412', '6031', '7785', '9519', '11217', '13383', '15006', '17515', '23736']	1	51810280
1:51827795-51834170	NRDC	2	5,4	-	['74', '154']	['0', '6221']	1	51827795
1:52396045-52397863	ORC1	2	5,4	-	['319', '179']	['0', '1639']	1	52396045
1:52509595-52526373	ZCCHC11	3	4,3,2	-	['117', '164', '811']	['0', '6295', '15967']	1	52509595
1:62473981-62489065	DOCK7	7	48,47,46,45,44,43,42	-	['107', '144', '237', '90', '126', '15', '132']	['0', '1226', '1725', '2085', '3718', '13416', '14952']	1	62473981
1:77734346-77739417	USP33	3	7,6,5	-	['70', '103', '153']	['0', '1709', '4918']	1	77734346
1:77801330-77866391	FAM73A	12	3,4,5,6,7,8,9,10,11,12,13,14	+	['178', '137', '127', '134', '124', '101', '119', '73', '87', '99', '135', '54']	['0', '1939', '5644', '12403', '13777', '41976', '57607', '57983', '58709', '59893', '62563', '65007']	1	77801330
1:88740987-88786213	PKN2	7	2,3,4,5,6,7,8	+	['301', '155', '118', '146', '217', '186', '110']	['0', '19234', '29364', '30433', '30675', '43651', '45116']	1	88740987
1:92333390-92380873	RPAP2	4	9,10,11,12	+	['83', '81', '69', '150']	['0', '2956', '12455', '47333']	1	92333390
1:92624175-92636336	EVI5	3	14,13,12	-	['159', '141', '135']	['0', '1618', '12026']	1	92624175
1:93544106-93549426	FNBP1L	4	10,11,12,13	+	['110', '133', '95', '149']	['0', '2735', '3240', '5171']	1	93544106
1:94201719-94231643	ARHGAP29	11	12,11,10,9,8,7,6,5,4,3,2	-	['138', '189', '81', '111', '65', '138', '49', '73', '97', '135', '237']	['0', '824', '1198', '1380', '2210', '3341', '3915', '7112', '7534', '18538', '29687']	1	94201719
1:109336239-109342158	SORT1	3	11,10,9	-	['107', '156', '145']	['0', '4484', '5774']	1	109336239
1:112591524-112611003	ST7L	4	6,5,4,3	-	['79', '116', '55', '163']	['0', '6446', '9269', '19316']	1	112591524
1:112597970-112616895	ST7L	4	5,4,3,2	-	['116', '55', '163', '83']	['0', '2823', '12870', '18842']	1	112597970
1:114463103-114463556	TRIM33	2	4,3	-	['133', '145']	['0', '308']	1	114463103
1:114719578-114738072	CSDE1	14	17,16,15,14,13,12,11,10,9,8,7,6,5,4	-	['164', '179', '120', '113', '176', '108', '165', '141', '213', '126', '129', '82', '98', '110']	['0', '960', '4304', '5642', '6632', '7404', '10679', '10929', '13025', '14153', '14410', '14863', '17179', '18384']	1	114719578
1:114739691-114750207	CSDE1	2	3,2	-	['199', '387']	['0', '10129']	1	114739691
1:117402185-117466427	MAN1A2	7	2,3,4,5,6,7,8	+	['256', '97', '119', '81', '95', '124', '94']	['0', '3363', '12527', '18383', '40045', '58303', '64148']	1	117402185
1:117414712-117466427	MAN1A2	5	4,5,6,7,8	+	['119', '81', '95', '124', '94']	['0', '5856', '27518', '45776', '51621']	1	117414712
1:117460488-117502970	MAN1A2	6	7,8,9,10,11,12	+	['124', '94', '116', '220', '173', '116']	['0', '5845', '32658', '36274', '38893', '42366']	1	117460488
1:117493146-117502970	MAN1A2	4	9,10,11,12	+	['116', '220', '173', '116']	['0', '3616', '6235', '9708']	1	117493146
1:149964221-149965878	OTUD7B	2	6,5	-	['128', '102']	['0', '1555']	1	149964221
1:150332683-150335241	PRPF3	3	5,6,7	+	['84', '221', '307']	['0', '295', '2251']	1	150332683
1:154588550-154597267	ADAR	6	10,9,8,7,6,5	-	['123', '94', '172', '226', '191', '145']	['0', '818', '1206', '1633', '8254', '8572']	1	154588550
1:155352705-155357749	ASH1L	4	17,16,15,14	-	['153', '158', '95', '165']	['0', '1767', '4610', '4879']	1	155352705
1:155395458-155439068	ASH1L	3	7,6,5	-	['95', '180', '742']	['0', '20285', '42868']	1	155395458
1:155675009-155679512	YY1AP1	3	5,4,3	-	['87', '199', '104']	['0', '1538', '4399']	1	155675009
1:155676547-155679512	YY1AP1	2	4,3	-	['199', '104']	['0', '2861']	1	155676547
1:155820605-155827028	GON4L	4	6,5,4,3	-	['51', '75', '191', '192']	['0', '868', '1680', '6231']	1	155820605
1:156199834-156200472	SLC25A44	1	2	+	['638']	['0']	1	156199834
1:160231296-160244034	DCAF8	5	7,6,5,4,3	-	['111', '95', '141', '674', '75']	['0', '5838', '7310', '8400', '12663']	1	160231296
1:160237134-160244034	DCAF8	4	6,5,4,3	-	['95', '141', '674', '75']	['0', '1472', '2562', '6825']	1	160237134
1:160323430-160332557	COPA	3	8,7,6	-	['100', '110', '110']	['0', '2112', '9017']	1	160323430
1:167332469-167389761	POU2F1	8	2,3,4,5,6,7,8,9	+	['66', '101', '54', '120', '189', '127', '95', '174']	['0', '32997', '37691', '39447', '41638', '43559', '51387', '57118']	1	167332469
1:171512031-171517814	PRRC2C	5	2,3,4,5,6	+	['169', '178', '95', '126', '229']	['0', '963', '2504', '3702', '5554']	1	171512031
1:171523220-171527844	PRRC2C	4	8,9,10,11	+	['134', '88', '145', '54']	['0', '214', '1600', '4570']	1	171523220
1:171523220-171532961	PRRC2C	5	8,9,10,11,12	+	['134', '88', '145', '54', '619']	['0', '214', '1600', '4570', '9122']	1	171523220
1:171532342-171550240	PRRC2C	7	12,13,14,15,16,17,18	+	['619', '170', '250', '211', '2259', '209', '155']	['0', '3085', '3686', '4920', '7628', '13136', '17743']	1	171532342
1:176555406-176595595	PAPPA2	2	2,3	+	['1835', '1072']	['0', '39117']	1	176555406
1:176594523-176671115	PAPPA2	2	3,4	+	['1072', '146']	['0', '76446']	1	176594523
1:176670969-176692318	PAPPA2	3	4,5,6	+	['146', '294', '193']	['0', '19167', '21156']	1	176670969
1:176670969-176695859	PAPPA2	4	4,5,6,7	+	['146', '294', '193', '122']	['0', '19167', '21156', '24768']	1	176670969
1:176702606-176711981	PAPPA2	4	9,10,11,12	+	['129', '92', '194', '147']	['0', '3752', '7376', '9228']	1	176702606
1:176702606-176800132	PAPPA2	13	9,10,11,12,13,14,15,16,17,18,19,20,21	+	['129', '92', '194', '147', '136', '217', '172', '178', '214', '169', '136', '110', '72']	['0', '3752', '7376', '9228', '37019', '37373', '63059', '67000', '68360', '87202', '88740', '90953', '97454']	1	176702606
1:176789808-176800132	PAPPA2	4	18,19,20,21	+	['169', '136', '110', '72']	['0', '1538', '3751', '10252']	1	176789808
1:179118586-179121867	ABL2	3	7,6,5	-	['178', '85', '273']	['0', '1603', '3008']	1	179118586
1:179996552-179997175	CEP350	1	6	+	['623']	['0']	1	179996552
1:180015848-180054502	CEP350	15	11,12,13,14,15,16,17,18,19,20,21,22,23,24,25	+	['122', '1061', '151', '164', '175', '221', '164', '111', '141', '137', '123', '170', '197', '185', '88']	['0', '4100', '6849', '8570', '15471', '18013', '21077', '25289', '25813', '27207', '28202', '32687', '37121', '37901', '38566']	1	180015848
1:180075021-180078674	CEP350	2	28,29	+	['200', '212']	['0', '3441']	1	180075021
1:180075021-180098985	CEP350	10	28,29,30,31,32,33,34,35,36,37	+	['200', '212', '145', '161', '140', '83', '2003', '408', '147', '123']	['0', '3441', '5495', '8996', '12556', '15692', '17592', '20501', '21016', '23841']	1	180075021
1:180397515-180430262	ACBD6	3	6,5,4	-	['90', '106', '83']	['0', '15850', '32664']	1	180397515
1:185160832-185175113	SWT1	4	2,3,4,5	+	['93', '81', '59', '742']	['0', '5739', '7507', '13539']	1	185160832
1:186343905-186347458	TPR	5	26,25,24,23,22	-	['185', '204', '117', '153', '167']	['0', '469', '1674', '2229', '3386']	1	186343905
1:200760838-200815644	CAMSAP2	3	2,3,4	+	['260', '162', '84']	['0', '46537', '54722']	1	200760838
1:202755270-202767060	KDM5B	7	11,10,9,8,7,6,5	-	['182', '159', '120', '159', '110', '97', '135']	['0', '1087', '3120', '5144', '7428', '8778', '11655']	1	202755270
1:204112914-204117707	SOX13	6	2,3,4,5,6,7	+	['220', '112', '87', '173', '69', '115']	['0', '1406', '1604', '3592', '4207', '4678']	1	204112914
1:205103856-205105168	RBBP5	2	5,4	-	['163', '141']	['0', '1171']	1	205103856
1:223746996-223749122	CAPN2	2	5,6	+	['169', '84']	['0', '2042']	1	223746996
1:232460886-232483966	SIPA1L2	5	9,8,7,6,5	-	['275', '577', '158', '104', '175']	['0', '3953', '10484', '18740', '22905']	1	232460886
1:235172617-235196115	ARID4B	6	23,22,21,20,19,18	-	['147', '216', '114', '1209', '199', '85']	['0', '2566', '5182', '8967', '21395', '23413']	1	235172617
1:235181584-235196115	ARID4B	3	20,19,18	-	['1209', '199', '85']	['0', '12428', '14446']	1	235181584
1:235454155-235484515	B3GALNT2	7	10,9,8,7,6,5,4	-	['160', '126', '184', '79', '111', '96', '194']	['0', '1403', '4447', '11480', '16694', '25898', '30166']	1	235454155
1:241586678-241592149	KMO	5	2,3,4,5,6	+	['58', '83', '102', '60', '197']	['0', '2069', '3333', '3525', '5274']	1	241586678
1:243341038-243426558	SDCCAG8	6	11,12,13,14,15,16	+	['135', '117', '143', '128', '109', '132']	['0', '3176', '37682', '74663', '76929', '85388']	1	243341038
1:244411286-244424387	ADSS	8	12,11,10,9,8,7,6,5	-	['150', '98', '125', '155', '127', '82', '108', '67']	['0', '4694', '6341', '7473', '8883', '11548', '12666', '13034']	1	244411286
1:245915529-245929937	SMYD3	3	8,7,6	-	['111', '103', '68']	['0', '12401', '14340']	1	245915529
1:246591511-246591941	CNST	1	2	+	['430']	['0']	1	246591511
3:3156218-3174261	CRBN	4	6,5,4,3	-	['63', '160', '150', '203']	['0', '11415', '16557', '17840']	3	3156218
3:3167633-3175269	CRBN	4	5,4,3,2	-	['160', '150', '203', '107']	['0', '5142', '6425', '7529']	3	3167633
3:5174016-5174414	ARL8B	2	5,6	+	['68', '71']	['0', '327']	3	5174016
3:9366907-9371536	THUMPD3	2	3,4	+	['78', '477']	['0', '4152']	3	9366907
3:12312379-12406081	PPARG	5	2,3,4,5,6	+	['74', '228', '170', '139', '200']	['0', '67324', '68942', '80234', '93502']	3	12312379
3:15414020-15415942	METTL6	2	5,4	-	['142', '171']	['0', '1751']	3	15414020
3:17009673-17068065	PLCL2	4	2,3,4,5	+	['2487', '204', '76', '110']	['0', '5034', '33200', '58282']	3	17009673
3:17372074-17428519	TBC1D5	10	13,12,11,10,9,8,7,6,5,4	-	['173', '70', '51', '89', '103', '68', '75', '90', '109', '70']	['0', '2396', '2554', '4450', '11838', '31106', '32619', '32797', '34343', '56375']	3	17372074
3:27437387-27448797	SLC4A7	2	4,3	-	['139', '147']	['0', '11263']	3	27437387
3:32534510-32545965	DYNC1LI1	5	7,6,5,4,3	-	['136', '94', '170', '231', '117']	['0', '2500', '6526', '10365', '11338']	3	32534510
3:32544875-32545965	DYNC1LI1	2	4,3	-	['231', '117']	['0', '973']	3	32544875
3:33684358-33696933	CLASP2	5	6,5,4,3,2	-	['98', '76', '92', '104', '79']	['0', '2701', '3918', '5470', '12496']	3	33684358
3:37121491-37149038	LRRFIP2	5	6,5,4,3,2	-	['45', '57', '51', '87', '145']	['0', '143', '6138', '7571', '27402']	3	37121491
3:37335052-37347296	GOLGA4	5	17,18,19,20,21	+	['114', '21', '69', '76', '104']	['0', '2090', '2613', '5071', '12140']	3	37335052
3:37335052-37355187	GOLGA4	6	17,18,19,20,21,22	+	['114', '21', '69', '76', '104', '87']	['0', '2090', '2613', '5071', '12140', '20048']	3	37335052
3:38183002-38198863	OXSR1	3	2,3,4	+	['113', '109', '142']	['0', '7728', '15719']	3	38183002
3:47067069-47098081	SETD2	5	13,12,11,10,9	-	['49', '663', '120', '135', '127']	['0', '16650', '19125', '21043', '30885']	3	47067069
3:47097954-47106120	SETD2	4	9,8,7,6	-	['127', '98', '78', '124']	['0', '3503', '5391', '8042']	3	47097954
3:48979481-48980496	ARIH2	2	12,13	+	['152', '144']	['0', '871']	3	48979481
3:52204692-52206751	ALAS1	3	5,6,7	+	['223', '185', '180']	['0', '1146', '1879']	3	52204692
3:52737585-52741499	NEK4	3	15,14,13	-	['134', '206', '89']	['0', '1843', '3825']	3	52737585
3:56566593-56567053	CCDC66	2	5,6	+	['166', '104']	['0', '356']	3	56566593
3:56660730-56673725	FAM208A	10	11,10,9,8,7,6,5,4,3,2	-	['104', '104', '106', '32', '125', '162', '92', '73', '93', '146']	['0', '183', '1654', '2810', '5529', '7666', '8969', '9342', '10869', '12849']	3	56660730
3:61989624-62078258	PTPRG	3	3,4,5	+	['180', '149', '96']	['0', '13724', '88538']	3	61989624
3:63898398-63952483	ATXN7	4	2,3,4,5	+	['99', '336', '69', '105']	['0', '14189', '14758', '53980']	3	63898398
3:71690009-71699708	EIF4E3	4	6,5,4,3	-	['156', '67', '61', '95']	['0', '3865', '6450', '9604']	3	71690009
3:86968589-86969123	VGLL3	1	3	-	['534']	['0']	3	86968589
3:101656103-101672213	ZBTB11	6	7,6,5,4,3,2	-	['145', '246', '177', '845', '232', '236']	['0', '3679', '8434', '8860', '15026', '15874']	3	101656103
3:101664537-101672213	ZBTB11	4	5,4,3,2	-	['177', '845', '232', '236']	['0', '426', '6592', '7440']	3	101664537
3:111112029-111112371	NECTIN3	1	2	+	['342']	['0']	3	111112029
3:111112029-111147484	NECTIN3	6	2,3,4,5,6,7	+	['342', '297', '118', '152', '139', '82']	['0', '6626', '10091', '14154', '32869', '35373']	3	111112029
3:119500694-119517315	TIMMDC1	5	2,3,4,5,6	+	['166', '89', '68', '79', '111']	['0', '2837', '3259', '12946', '16510']	3	119500694
3:121635734-121637256	HCLS1	3	9,8,7	-	['70', '56', '111']	['0', '699', '1411']	3	121635734
3:122437169-122496570	KPNA1	10	11,10,9,8,7,6,5,4,3,2	-	['126', '79', '164', '100', '89', '132', '95', '100', '108', '134']	['0', '4868', '12404', '14364', '14806', '16700', '24054', '26772', '30152', '59267']	3	122437169
3:125451304-125504744	SNX4	12	13,12,11,10,9,8,7,6,5,4,3,2	-	['115', '146', '100', '90', '66', '62', '73', '56', '48', '150', '136', '122']	['0', '2505', '5961', '9466', '18149', '25390', '28942', '38103', '46036', '46529', '46754', '53318']	3	125451304
3:130953820-130980679	ATP2C1	12	8,9,10,11,12,13,14,15,16,17,18,19	+	['156', '69', '76', '67', '125', '98', '96', '90', '105', '157', '171', '98']	['0', '1191', '2283', '5454', '10150', '11127', '13324', '13509', '15471', '21511', '25428', '26761']	3	130953820
3:131152387-131170887	NEK11	7	7,8,9,10,11,12,13	+	['150', '79', '86', '120', '94', '108', '115']	['0', '243', '2648', '10020', '13038', '16442', '18385']	3	131152387
3:131162407-131243496	NEK11	6	7,8,9,10,11,12	+	['120', '94', '108', '115', '161', '61']	['0', '3018', '6422', '8365', '66120', '81028']	3	131162407
3:138570317-138572932	CEP70	4	6,5,4,3	-	['181', '124', '91', '74']	['0', '716', '948', '2541']	3	138570317
3:138570317-138572984	CEP70	4	6,5,4,3	-	['181', '124', '91', '126']	['0', '716', '948', '2541']	3	138570317
3:141512162-141540609	RASA2	4	2,3,4,5	+	['118', '104', '95', '77']	['0', '4165', '17545', '28370']	3	141512162
3:141959673-141995141	TFDP2	7	11,10,9,8,7,6,5	-	['167', '152', '69', '144', '163', '48', '122']	['0', '4138', '10399', '14374', '18846', '33864', '35346']	3	141959673
3:142376478-142432893	XRN1	23	24,23,22,21,20,19,18,17,16,15,14,13,12,11,10,9,8,7,6,5,4,3,2	-	['116', '99', '114', '163', '132', '104', '99', '121', '170', '120', '157', '90', '106', '67', '138', '68', '169', '88', '83', '111', '110', '98', '233']	['0', '3603', '6821', '8044', '20850', '23965', '27195', '27390', '28428', '36065', '37656', '40661', '42025', '42336', '44537', '44997', '46103', '46356', '47081', '48743', '48950', '50265', '56182']	3	142376478
3:142397328-142405076	XRN1	5	20,19,18,17,16	-	['132', '104', '99', '121', '170']	['0', '3115', '6345', '6540', '7578']	3	142397328
3:142425221-142426841	XRN1	3	5,4,3	-	['111', '110', '98']	['0', '207', '1522']	3	142425221
3:149846010-149921227	RNF13	7	2,3,4,5,6,7,8	+	['130', '81', '126', '88', '91', '106', '94']	['0', '6505', '26018', '49462', '56061', '65967', '75123']	3	149846010
3:150575648-150581746	EIF2A	2	10,11	+	['114', '129']	['0', '5969']	3	150575648
3:151409242-151416422	MED12L	4	38,39,40,41	+	['90', '230', '157', '111']	['0', '2035', '3896', '7069']	3	151409242
3:155910691-155914570	GMPS	3	6,7,8	+	['194', '166', '152']	['0', '422', '3727']	3	155910691
3:158652095-158653467	GFM1	2	6,7	+	['151', '158']	['0', '1214']	3	158652095
3:159764442-159765099	SCHIP1	1	2	+	['657']	['0']	3	159764442
3:160413472-160414517	SMC4	2	8,9	+	['141', '151']	['0', '894']	3	160413472
3:169975607-169988359	SEC62	6	2,3,4,5,6,7	+	['109', '106', '205', '93', '61', '120']	['0', '1338', '7099', '7553', '10197', '12632']	3	169975607
3:170113359-170129552	PHC3	4	11,10,9,8	-	['160', '251', '154', '869']	['0', '3866', '9231', '15324']	3	170113359
3:170359698-170391260	SKIL	5	2,3,4,5,6	+	['1731', '98', '233', '242', '225']	['0', '21545', '24834', '30524', '31337']	3	170359698
3:172251259-172298787	FNDC3B	4	6,7,8,9	+	['282', '59', '152', '60']	['0', '34666', '44103', '47468']	3	172251259
3:172251259-172310881	FNDC3B	6	6,7,8,9,10,11	+	['282', '59', '152', '60', '139', '54']	['0', '34666', '44103', '47468', '56103', '59568']	3	172251259
3:172295362-172310881	FNDC3B	4	8,9,10,11	+	['152', '60', '139', '54']	['0', '3365', '12000', '15465']	3	172295362
3:172362632-172381093	FNDC3B	3	23,24,25	+	['213', '167', '128']	['0', '15637', '18333']	3	172362632
3:183866624-183868060	PARL	2	3,2	-	['141', '196']	['0', '1240']	3	183866624
3:185463549-185466963	MAP3K13	3	7,8,9	+	['110', '117', '138']	['0', '2197', '3276']	3	185463549
3:196073929-196075360	TFRC	2	4,3	-	['196', '202']	['0', '1229']	3	196073929
3:197104902-197119530	DLG1	3	15,14,13	-	['103', '157', '121']	['0', '11024', '14507']	3	197104902
2:3559447-3559729	RNASEH1-AS1	1	2	+	['282']	['0']	2	3559447
2:9954914-9965381	GRHL1	7	2,3,4,5,6,7,8	+	['187', '71', '391', '77', '157', '112', '95']	['0', '3871', '6131', '7540', '8971', '9320', '10372']	2	9954914
2:9961045-9986282	GRHL1	6	4,5,6,7,8,9	+	['391', '77', '157', '112', '95', '159']	['0', '1409', '2840', '3189', '4241', '25078']	2	9961045
2:10577635-10607311	NOL10	7	19,18,17,16,15,14,13	-	['103', '248', '174', '90', '99', '80', '127']	['0', '11407', '11942', '23217', '25140', '25442', '29549']	2	10577635
2:15186741-15218968	NBAS	3	50,49,48	-	['139', '140', '196']	['0', '3522', '32031']	2	15186741
2:24135118-24147086	FAM228B	4	4,5,6,7	+	['69', '81', '88', '157']	['0', '4251', '11629', '11811']	2	24135118
2:24564294-24644122	NCOA1	3	2,3,4	+	['136', '85', '157']	['0', '20181', '79671']	2	24564294
2:25799384-25845563	ASXL2	4	5,4,3,2	-	['151', '109', '3', '83']	['0', '6844', '36153', '46096']	2	25799384
2:28776850-28781842	PPP1CB	3	2,3,4	+	['132', '231', '105']	['0', '1958', '4887']	2	28776850
2:28776850-28783978	PPP1CB	4	3,4,5,6	+	['132', '231', '105', '72']	['0', '1958', '4887', '7056']	2	28776850
2:28776850-28788809	PPP1CB	5	3,4,5,6,7	+	['132', '231', '105', '72', '152']	['0', '1958', '4887', '7056', '11807']	2	28776850
2:28776850-28793997	PPP1CB	6	3,4,5,6,7,8	+	['132', '231', '105', '72', '152', '135']	['0', '1958', '4887', '7056', '11807', '17012']	2	28776850
2:29152684-29181697	CLIP4	8	8,9,10,11,12,13,14,15	+	['144', '90', '144', '135', '124', '65', '73', '126']	['0', '3669', '4519', '7648', '11146', '14791', '21688', '28887']	2	29152684
2:32114637-32116212	SPAST	3	4,5,6	+	['188', '134', '94']	['0', '1064', '1481']	2	32114637
2:32114637-32128479	SPAST	5	4,5,6,7,8	+	['188', '134', '94', '75', '72']	['0', '1064', '1481', '12310', '13770']	2	32114637
2:32377587-32416163	BIRC6	9	2,3,4,5,6,7,8,9,10	+	['182', '138', '194', '112', '83', '223', '161', '59', '1395']	['0', '2565', '11162', '14451', '17923', '23575', '23875', '28911', '37181']	2	32377587
2:32429145-32453942	BIRC6	13	11,12,13,14,15,16,17,18,19,20,21,22,23	+	['150', '226', '161', '90', '132', '179', '134', '162', '132', '98', '148', '134', '135']	['0', '1719', '4498', '6350', '6907', '10362', '12183', '12919', '13178', '14345', '16375', '19649', '24662']	2	32429145
2:32439507-32473239	BIRC6	18	16,17,18,19,20,21,22,23,24,25,26,27,28,29,30,31,32,33	+	['179', '134', '162', '132', '98', '148', '134', '135', '188', '315', '100', '215', '209', '347', '220', '134', '111', '128']	['0', '1821', '2557', '2816', '3983', '6013', '9287', '14300', '23686', '25001', '25557', '28017', '28395', '28929', '29887', '30660', '31506', '33604']	2	32439507
2:32478634-32479617	BIRC6	2	36,37	+	['184', '156']	['0', '827']	2	32478634
2:32478634-32482582	BIRC6	4	36,37,38,39	+	['184', '156', '134', '154']	['0', '827', '2685', '3794']	2	32478634
2:32478634-32493667	BIRC6	10	36,37,38,39,40,41,42,43,44,45	+	['184', '156', '134', '154', '117', '155', '127', '111', '134', '128']	['0', '827', '2685', '3794', '7008', '9012', '9953', '11406', '12790', '14905']	2	32478634
2:32595033-32611582	BIRC6	6	68,69,70,71,72,73	+	['111', '218', '162', '78', '189', '135']	['0', '2717', '4705', '7972', '12421', '16414']	2	32595033
2:32607454-32611582	BIRC6	2	72,73	+	['189', '135']	['0', '3993']	2	32607454
2:36396613-36442735	CRIM1	3	2,3,4	+	['174', '243', '121']	['0', '44644', '46001']	2	36396613
2:36396613-36479694	CRIM1	6	2,3,4,5,6,7	+	['174', '243', '121', '122', '183', '198']	['0', '44644', '46001', '67920', '80275', '82883']	2	36396613
2:36578596-36591011	FEZ2	4	5,4,3,2	-	['269', '142', '117', '109']	['0', '2693', '4756', '12306']	2	36578596
2:38858660-38863519	DHX57	4	6,5,4,3	-	['176', '839', '189', '159']	['0', '2338', '3484', '4700']	2	38858660
2:40139400-40177855	SLC8A1	5	7,6,5,4,3	-	['276', '100', '131', '18', '104']	['0', '21364', '25453', '35424', '38351']	2	40139400
2:46001403-46010517	PRKCE	4	7,8,9,10	+	['143', '97', '200', '174']	['0', '3138', '6058', '8940']	2	46001403
2:46001403-46086362	PRKCE	5	7,8,9,10,11	+	['143', '97', '200', '174', '155']	['0', '3138', '6058', '8940', '84804']	2	46001403
2:48328560-48346751	FOXN2	2	2,3	+	['142', '551']	['0', '17640']	2	48328560
2:48580586-48582563	STON1-GTF2A1L	1	2	+	['1977']	['0']	2	48580586
2:55332565-55335164	CCDC88A	2	16,15	-	['128', '1071']	['0', '1528']	2	55332565
2:60891682-60901083	REL	3	2,3,4	+	['143', '149', '92']	['0', '2714', '9309']	2	60891682
2:61522610-61526521	XPO1	2	4,3	-	['73', '102']	['0', '3809']	2	61522610
2:61872081-61872588	CCT4	2	12,11	-	['235', '131']	['0', '376']	2	61872081
2:62979187-62996766	EHBP1	5	15,16,17,18,19	+	['148', '125', '139', '107', '124']	['0', '11528', '14342', '14683', '17455']	2	62979187
2:68186467-68188690	PPP3R1	3	5,4,3	-	['185', '60', '177']	['0', '787', '2046']	2	68186467
2:68490189-68526242	APLF	5	2,3,4,5,6	+	['72', '173', '148', '133', '182']	['0', '12541', '22890', '23358', '35871']	2	68490189
2:69337897-69338565	GFPT1	2	15,14	-	['158', '121']	['0', '547']	2	69337897
2:69358328-69363670	GFPT1	3	6,5,4	-	['135', '59', '126']	['0', '939', '5216']	2	69358328
2:69363544-69374113	GFPT1	3	4,3,2	-	['126', '108', '108']	['0', '6456', '10461']	2	69363544
2:69509230-69527319	AAK1	6	14,13,12,11,10,9	-	['230', '279', '287', '155', '80', '104']	['0', '5240', '9723', '11603', '15802', '17985']	2	69509230
2:72465159-72480750	EXOC6B	2	18,17	-	['180', '135']	['0', '15456']	2	72465159
2:72492317-72499972	EXOC6B	5	16,15,14,13,12	-	['112', '110', '106', '98', '72']	['0', '3112', '4136', '6136', '7583']	2	72492317
2:72559452-72575668	EXOC6B	2	8,7	-	['69', '177']	['0', '16039']	2	72559452
2:72731006-72733118	EXOC6B	3	5,4,3	-	['46', '91', '48']	['0', '148', '2064']	2	72731006
2:72731006-72741469	EXOC6B	4	5,4,3,2	-	['46', '91', '48', '166']	['0', '148', '2064', '10297']	2	72731006
2:73088049-73089315	RAB11FIP5	2	3,2	-	['700', '437']	['0', '829']	2	73088049
2:105296355-105298705	TGFBRAP1	2	3,2	-	['155', '195']	['0', '2155']	2	105296355
2:112299848-112325197	ZC3H6	10	2,3,4,5,6,7,8,9,10,11	+	['181', '123', '277', '134', '117', '112', '110', '254', '512', '234']	['0', '3380', '10036', '11955', '16621', '17372', '21907', '22800', '24303', '25115']	2	112299848
2:119932423-119967972	PTPN4	13	14,15,16,17,18,19,20,21,22,23,24,25,26	+	['126', '159', '160', '84', '57', '157', '167', '91', '62', '147', '129', '149', '136']	['0', '2376', '12657', '13917', '14094', '19549', '22733', '24420', '24592', '28383', '30192', '33073', '35413']	2	119932423
2:127763061-127771004	WDR33	6	7,6,5,4,3,2	-	['98', '152', '96', '105', '69', '227']	['0', '1766', '2112', '5127', '5871', '7716']	2	127763061
2:135675331-135680324	R3HDM1	2	16,17	+	['155', '152']	['0', '4841']	2	135675331
2:135748266-135772547	UBXN4	8	2,3,4,5,6,7,8,9	+	['103', '29', '119', '175', '94', '55', '165', '128']	['0', '5272', '5892', '7250', '13551', '21502', '22304', '24153']	2	135748266
2:144401198-144430026	ZEB2	5	6,5,4,3,2	-	['109', '215', '189', '72', '258']	['0', '2717', '3637', '23597', '28570']	2	144401198
2:147896300-147899898	ACVR2A	3	2,3,4	+	['208', '110', '155']	['0', '3157', '3443']	2	147896300
2:152662602-152669270	PRPF40A	6	21,20,19,18,17,16	-	['96', '138', '117', '92', '115', '134']	['0', '432', '1052', '1273', '1535', '6534']	2	152662602
2:157760879-157766196	ACVR1	2	9,8	-	['198', '276']	['0', '5041']	2	157760879
2:159169249-159170805	TANC1	2	7,8	+	['123', '282']	['0', '1274']	2	159169249
2:159389344-159433363	BAZ2B	12	20,19,18,17,16,15,14,13,12,11,10,9	-	['141', '66', '45', '66', '66', '62', '93', '211', '109', '61', '294', '607']	['0', '6424', '8000', '9484', '11254', '15504', '15677', '22990', '38966', '39855', '41518', '43412']	2	159389344
2:159427940-159439212	BAZ2B	7	13,12,11,10,9,8,7	-	['102', '109', '61', '294', '607', '393', '204']	['0', '370', '1259', '2922', '4816', '10362', '11068']	2	159427940
2:159743060-159748903	MARCH7	2	3,4	+	['193', '1099']	['0', '4744']	2	159743060
2:159745769-159748903	MARCH7	2	6,7	+	['168', '1099']	['0', '2035']	2	159745769
2:161179613-161224746	TANK	5	2,3,4,5,6	+	['148', '109', '119', '77', '116']	['0', '23873', '25061', '44301', '45017']	2	161179613
2:164692220-164700756	COBLL1	4	14,13,12,11	-	['177', '1565', '95', '235']	['0', '2048', '7184', '8301']	2	164692220
2:164692220-164743875	COBLL1	12	14,13,12,11,10,9,8,7,6,5,4,3	-	['177', '1565', '95', '235', '117', '75', '154', '237', '98', '229', '202', '189']	['0', '2048', '7184', '8301', '10883', '12223', '12731', '29854', '30204', '35748', '37693', '51466']	2	164692220
2:164700521-164730115	COBLL1	8	11,10,9,8,7,6,5,4	-	['235', '117', '75', '154', '237', '98', '229', '202']	['0', '2582', '3922', '4430', '21553', '21903', '27447', '29392']	2	164700521
2:164704443-164730115	COBLL1	6	9,8,7,6,5,4	-	['75', '154', '237', '98', '229', '202']	['0', '508', '17631', '17981', '23525', '25470']	2	164704443
2:168856689-168862049	NOSTRIN	4	17,18,19,20	+	['89', '126', '115', '90']	['0', '2822', '4105', '5270']	2	168856689
2:169905113-169942634	UBR3	12	9,10,11,12,13,14,15,16,17,18,19,20	+	['180', '134', '87', '66', '90', '129', '53', '134', '88', '140', '97', '142']	['0', '917', '8946', '18815', '18970', '20505', '21578', '21724', '22206', '23615', '27798', '37379']	2	169905113
2:171046173-171050174	TLK1	3	12,11,10	-	['189', '137', '111']	['0', '3640', '3890']	2	171046173
2:173918592-173956232	SP3	2	5,4	-	['193', '1360']	['0', '36280']	2	173918592
2:173954872-173956232	SP3	1	4	-	['1360']	['0']	2	173954872
2:188522755-188541318	GULP1	3	5,6,7	+	['72', '99', '138']	['0', '6341', '18425']	2	188522755
2:190655976-190673152	NAB1	4	3,4,5,6	+	['177', '838', '134', '52']	['0', '3181', '14349', '17124']	2	190655976
2:200493171-200507091	KCTD18	5	6,5,4,3,2	-	['103', '95', '194', '212', '235']	['0', '4581', '5719', '11576', '13685']	2	200493171
2:200857717-200861862	CLK1	6	7,6,5,4,3,2	-	['167', '117', '67', '91', '229', '161']	['0', '255', '1962', '2407', '3520', '3984']	2	200857717
2:202555251-202556531	BMPR2	1	12	+	['1280']	['0']	2	202555251
2:202952558-202974496	CARF	8	5,6,7,8,9,10,11,12	+	['121', '130', '85', '190', '121', '144', '234', '163']	['0', '1446', '3115', '8678', '14419', '17360', '18946', '21775']	2	202952558
2:203366876-203427269	ABI2	10	2,3,4,5,6,7,8,9,10,11	+	['168', '177', '18', '98', '147', '125', '183', '159', '174', '93']	['0', '13331', '15312', '24169', '27823', '28779', '29908', '35699', '50031', '60300']	2	203366876
2:206132944-206142831	NDUFS1	4	14,13,12,11	-	['161', '130', '129', '146']	['0', '5540', '8996', '9741']	2	206132944
2:207976650-207977586	PLEKHM3	1	3	-	['936']	['0']	2	207976650
2:210098085-210154611	KANSL1L	4	5,4,3,2	-	['122', '198', '142', '1117']	['0', '6018', '30945', '55409']	2	210098085
2:215373321-215381080	FN1	7	39,38,37,36,35,34,33	-	['90', '180', '90', '177', '88', '188', '270']	['0', '1892', '2307', '3176', '4853', '5808', '7489']	2	215373321
2:215373321-215391814	FN1	13	37,36,35,34,33,32,31,30,29,28,27,26,25	-	['90', '180', '90', '177', '88', '188', '114', '156', '165', '117', '270', '90', '183']	['0', '1892', '2307', '3176', '4853', '5808', '8890', '10006', '10698', '11538', '13367', '14890', '18310']	2	215373321
2:215419241-215434824	FN1	11	12,11,10,9,8,7,6,5,4,3,2	-	['144', '129', '153', '177', '180', '192', '159', '138', '132', '138', '129']	['0', '1431', '2849', '4108', '4904', '5852', '8938', '11473', '12591', '14082', '15454']	2	215419241
2:218474629-218495950	USP37	7	20,19,18,17,16,15,14	-	['256', '142', '66', '165', '80', '118', '191']	['0', '2210', '5020', '7440', '11034', '13674', '21130']	2	218474629
2:227519947-227524915	AGFG1	3	3,4,5	+	['116', '163', '154']	['0', '3815', '4814']	2	227519947
2:229795178-229802459	TRIP12	6	25,24,23,22,21,20	-	['152', '192', '142', '175', '101', '208']	['0', '1412', '2511', '3696', '4104', '7073']	2	229795178
2:229836847-229880128	TRIP12	4	5,4,3,2	-	['137', '106', '803', '147']	['0', '3974', '21924', '43134']	2	229836847
2:231038199-231041294	C2orf72	1	1	+	['3095']	['0']	2	231038199
2:232747614-232787329	GIGYF2	7	4,5,6,7,8,9,10	+	['130', '96', '112', '112', '41', '66', '180']	['0', '1372', '8608', '12865', '13781', '28797', '39535']	2	232747614
2:241242459-241249980	HDLBP	6	17,16,15,14,13,12	-	['219', '132', '87', '114', '105', '140']	['0', '4292', '4596', '5543', '5784', '7381']	2	241242459
5:14363731-14369523	TRIO	5	14,15,16,17,18	+	['196', '167', '120', '192', '150']	['0', '918', '3128', '4976', '5642']	5	14363731
5:32077461-32097380	PDZD2	4	19,20,21,22	+	['145', '4045', '118', '102']	['0', '9669', '15445', '19817']	5	32077461
5:34686871-34757598	RAI14	2	2,3	+	['84', '131']	['0', '70596']	5	34686871
5:36953617-36986301	NIPBL	9	2,3,4,5,6,7,8,9,10	+	['143', '166', '128', '100', '152', '161', '97', '627', '1626']	['0', '1854', '4486', '7866', '8505', '17258', '18327', '22158', '31058']	5	36953617
5:36984675-36986301	NIPBL	1	10	+	['1626']	['0']	5	36984675
5:38510463-38530666	LIFR	6	7,6,5,4,3,2	-	['255', '175', '164', '140', '115', '161']	['0', '1326', '12955', '16691', '18262', '20042']	5	38510463
5:39153447-39202987	FYB	2	3,2	-	['157', '1162']	['0', '48378']	5	39153447
5:55963351-55968396	IL6ST	3	7,6,5	-	['155', '167', '121']	['0', '794', '4924']	5	55963351
5:56856599-56888357	MAP3K1	18	2,3,4,5,6,7,8,9,10,11,12,13,14,15,16,17,18,19	+	['151', '201', '201', '117', '149', '122', '82', '181', '279', '122', '92', '190', '1297', '153', '163', '132', '143', '132']	['0', '3115', '8134', '8740', '9229', '15310', '16041', '16225', '18432', '22380', '24111', '24483', '24970', '26927', '28064', '29332', '30778', '31626']	5	56856599
5:62347129-62355254	KIF2A	6	2,3,4,5,6,7	+	['95', '120', '55', '123', '101', '96']	['0', '918', '2936', '5458', '6145', '8029']	5	62347129
5:64785480-64804386	CWC27	6	5,6,7,8,9,10	+	['99', '104', '70', '80', '31', '158']	['0', '1043', '3470', '14767', '15821', '18748']	5	64785480
5:64800247-64804386	CWC27	3	8,9,10	+	['80', '31', '158']	['0', '1054', '3981']	5	64800247
5:65451474-65471142	ADAMTS6	5	7,6,5,4,3	-	['146', '84', '212', '169', '365']	['0', '658', '1232', '8695', '19303']	5	65451474
5:66759708-66788794	MAST4	2	2,3	+	['154', '125']	['0', '28961']	5	66759708
5:71502598-71511151	BDP1	3	15,16,17	+	['193', '131', '1687']	['0', '2022', '6866']	5	71502598
5:71509464-71512428	BDP1	2	17,18	+	['1687', '188']	['0', '2776']	5	71509464
5:73051348-73077493	FCHO2	10	12,13,14,15,16,17,18,19,20,21	+	['58', '176', '12', '25', '43', '92', '104', '130', '112', '156']	['0', '983', '2811', '3176', '4716', '7084', '12492', '17301', '23393', '25989']	5	73051348
5:75685206-75692500	POC5	4	10,9,8,7	-	['278', '154', '180', '105']	['0', '3805', '5176', '7189']	5	75685206
5:76562395-76606303	IQGAP2	10	3,4,5,6,7,8,9,10,11,12	+	['157', '78', '77', '68', '114', '179', '88', '164', '161', '125']	['0', '8184', '13297', '26510', '27219', '28012', '30442', '35043', '38416', '43783']	5	76562395
5:79314256-79316310	JMY	2	9,10	+	['595', '311']	['0', '1743']	5	79314256
5:79619611-79623489	PAPD4	3	2,3,4	+	['174', '90', '238']	['0', '382', '3640']	5	79619611
5:80434108-80445405	ZFYVE16	5	2,3,4,5,6	+	['109', '2252', '97', '162', '143']	['0', '2647', '5827', '9014', '11154']	5	80434108
5:80775693-80813741	MSH3	5	16,17,18,19,20	+	['65', '117', '108', '112', '158']	['0', '3026', '11871', '17039', '37890']	5	80775693
5:87331347-87349364	RASA1	7	2,3,4,5,6,7,8	+	['153', '136', '71', '118', '32', '53', '151']	['0', '1159', '1919', '6626', '9942', '15324', '17866']	5	87331347
5:87331347-87362671	RASA1	9	2,3,4,5,6,7,8,9,10	+	['153', '136', '71', '118', '32', '53', '151', '79', '121']	['0', '1159', '1919', '6626', '9942', '15324', '17866', '21809', '31203']	5	87331347
5:95736888-95755761	RHOBTB3	4	3,4,5,6	+	['187', '155', '112', '366']	['0', '11444', '15350', '18507']	5	95736888
5:95736888-95783963	RHOBTB3	8	3,4,5,6,7,8,9,10	+	['187', '155', '112', '366', '113', '121', '174', '167']	['0', '11444', '15350', '18507', '26619', '31157', '43363', '46908']	5	95736888
5:95736888-95788858	RHOBTB3	9	3,4,5,6,7,8,9,10,11	+	['187', '155', '112', '366', '113', '121', '174', '167', '97']	['0', '11444', '15350', '18507', '26619', '31157', '43363', '46908', '51873']	5	95736888
5:95748332-95755761	RHOBTB3	3	4,5,6	+	['155', '112', '366']	['0', '3906', '7063']	5	95748332
5:95748332-95763620	RHOBTB3	4	4,5,6,7	+	['155', '112', '366', '113']	['0', '3906', '7063', '15175']	5	95748332
5:95748332-95783963	RHOBTB3	7	4,5,6,7,8,9,10	+	['155', '112', '366', '113', '121', '174', '167']	['0', '3906', '7063', '15175', '19713', '31919', '35464']	5	95748332
5:95763507-95788858	RHOBTB3	5	7,8,9,10,11	+	['113', '121', '174', '167', '97']	['0', '4538', '16744', '20289', '25254']	5	95763507
5:96985079-96986670	LNPEP	2	3,4	+	['139', '132']	['0', '1459']	5	96985079
5:96985079-97015095	LNPEP	11	3,4,5,6,7,8,9,10,11,12,13	+	['139', '132', '121', '155', '114', '132', '132', '161', '89', '184', '157']	['0', '1459', '7935', '8737', '11310', '12934', '18335', '20993', '21347', '28568', '29859']	5	96985079
5:97013647-97015095	LNPEP	2	12,13	+	['184', '157']	['0', '1291']	5	97013647
5:100886342-100895785	ST8SIA4	2	3,2	-	['258', '132']	['0', '9311']	5	100886342
5:103096540-103097781	GIN1	3	7,6,5	-	['286', '177', '192']	['0', '773', '1049']	5	103096540
5:112985834-113004077	DCP2	7	2,3,4,5,6,7,8	+	['152', '128', '99', '153', '113', '108', '136']	['0', '6286', '6837', '15249', '15522', '15732', '18107']	5	112985834
5:123545416-123557564	CSNK1G3	3	2,3,4	+	['425', '41', '70']	['0', '7690', '12078']	5	123545416
5:126603569-126604183	PHAX	1	2	+	['614']	['0']	5	126603569
5:132616002-132618294	RAD50	2	20,21	+	['128', '225']	['0', '2067']	5	132616002
5:132892163-132934941	AFF4	11	13,12,11,10,9,8,7,6,5,4,3	-	['241', '89', '918', '163', '38', '55', '46', '37', '87', '45', '795']	['0', '866', '4159', '6066', '6940', '7423', '10278', '12204', '34957', '40014', '41983']	5	132892163
5:133064979-133076898	HSPA4	6	2,3,4,5,6,7	+	['58', '141', '123', '100', '134', '245']	['0', '2437', '5394', '8250', '9013', '11674']	5	133064979
5:133091192-133092789	HSPA4	2	12,13	+	['182', '90']	['0', '1507']	5	133091192
5:134741062-134744052	CAMLG	2	2,3	+	['461', '66']	['0', '2924']	5	134741062
5:134773695-134782086	DDX46	4	4,5,6,7	+	['166', '152', '114', '166']	['0', '3878', '7437', '8225']	5	134773695
5:137942874-137949184	FAM13B	5	21,20,19,18,17	-	['164', '84', '96', '84', '230']	['0', '258', '3027', '3353', '6080']	5	137942874
5:137952627-137954376	FAM13B	3	16,15,14	-	['82', '130', '211']	['0', '708', '1538']	5	137952627
5:138006989-138021197	FAM13B	6	7,6,5,4,3,2	-	['158', '142', '178', '213', '192', '167']	['0', '4018', '4778', '11312', '11965', '14041']	5	138006989
5:141573491-141583615	DIAPH1	12	16,15,14,13,12,11,10,9,8,7,6,5	-	['717', '180', '65', '116', '117', '119', '111', '109', '140', '64', '87', '131']	['0', '1475', '2738', '3264', '3983', '4733', '5023', '5596', '7252', '8820', '9714', '9993']	5	141573491
5:141580743-141583615	DIAPH1	4	8,7,6,5	-	['140', '64', '87', '131']	['0', '1568', '2462', '2741']	5	141580743
5:142873399-142885399	ARHGAP26	4	2,3,4,5	+	['96', '62', '72', '102']	['0', '1710', '5974', '11898']	5	142873399
5:142885297-142913293	ARHGAP26	6	5,6,7,8,9,10	+	['102', '111', '105', '130', '101', '95']	['0', '8940', '16637', '18242', '22406', '27901']	5	142885297
5:142894237-142913293	ARHGAP26	5	6,7,8,9,10	+	['111', '105', '130', '101', '95']	['0', '7697', '9302', '13466', '18961']	5	142894237
5:143054438-143147381	ARHGAP26	6	15,16,17,18,19,20	+	['88', '59', '106', '160', '139', '151']	['0', '1589', '3203', '66549', '79528', '92792']	5	143054438
5:145817893-145826200	PRELID2	4	5,4,3,2	-	['161', '74', '58', '203']	['0', '2051', '5183', '8104']	5	145817893
5:146263490-146271674	RP11-449H3.3	6	13,14,15,16,17,18	+	['141', '120', '75', '165', '105', '192']	['0', '4158', '5716', '5929', '7463', '7992']	5	146263490
5:151198996-151205475	CCDC69	3	4,3,2	-	['88', '107', '76']	['0', '2585', '6403']	5	151198996
5:153997802-154034967	FAM114A2	11	12,11,10,9,8,7,6,5,4,3,2	-	['73', '140', '123', '80', '124', '159', '135', '92', '93', '100', '224']	['0', '4448', '5044', '13438', '28596', '29373', '30346', '31686', '35988', '36475', '36941']	5	153997802
5:157803649-157814293	CLINT1	5	8,7,6,5,4	-	['70', '247', '178', '165', '109']	['0', '2216', '5978', '9413', '10535']	5	157803649
5:168568645-168568998	PANK3	1	2	-	['353']	['0']	5	168568645
5:173108623-173112379	CREBRF	3	5,6,7	+	['195', '190', '74']	['0', '1898', '3682']	5	173108623
5:173932449-173953272	CPEB4	7	3,4,5,6,7,8,9	+	['51', '24', '174', '90', '119', '115', '182']	['0', '10576', '12517', '17058', '17510', '19374', '20641']	5	173932449
5:173944966-173953272	CPEB4	5	5,6,7,8,9	+	['174', '90', '119', '115', '182']	['0', '4541', '4993', '6857', '8124']	5	173944966
5:177191883-177204292	NSD1	2	4,5	+	['136', '173']	['0', '12236']	5	177191883
5:177191883-177239865	NSD1	6	4,5,6,7,8,9	+	['136', '173', '2560', '125', '271', '110']	['0', '12236', '17752', '43937', '46353', '47872']	5	177191883
5:179709872-179716294	CANX	2	7,8	+	['193', '190']	['0', '6232']	5	179709872
4:1225359-1241519	CTBP1	4	5,4,3,2	-	['207', '145', '155', '195']	['0', '2839', '12823', '15965']	4	1225359
4:2949933-2953645	NOP14	4	8,7,6,5	-	['280', '132', '123', '135']	['0', '1180', '2341', '3577']	4	2949933
4:3004230-3029409	GRK4	8	4,5,6,7,8,9,10,11	+	['104', '93', '64', '141', '191', '38', '90', '209']	['0', '3505', '5417', '9457', '15410', '18183', '23681', '24970']	4	3004230
4:6609106-6611278	MAN2B2	4	12,13,14,15	+	['192', '253', '111', '193']	['0', '691', '1773', '1979']	4	6609106
4:7800441-7838703	AFAP1	5	9,8,7,6,5	-	['212', '150', '82', '96', '180']	['0', '9172', '15576', '18634', '38082']	4	7800441
4:17961902-17972885	LCORL	3	4,3,2	-	['130', '80', '66']	['0', '1067', '10917']	4	17961902
4:25127263-25159107	SEPSECS	8	9,8,7,6,5,4,3,2	-	['94', '92', '130', '103', '154', '159', '119', '155']	['0', '17510', '17740', '24696', '27734', '28773', '29592', '31689']	4	25127263
4:36107564-36121326	ARAP2	5	27,26,25,24,23	-	['129', '118', '75', '69', '148']	['0', '6605', '9496', '12085', '13614']	4	36107564
4:36228581-36229645	ARAP2	1	2	-	['1064']	['0']	4	36228581
4:37631384-37635123	RELL1	2	6,5	-	['139', '237']	['0', '3502']	4	37631384
4:37631384-37649500	RELL1	5	6,5,4,3,2	-	['139', '237', '58', '72', '225']	['0', '3502', '7062', '15983', '17891']	4	37631384
4:37829963-37840259	PGM2	5	2,3,4,5,6	+	['168', '107', '85', '84', '194']	['0', '4654', '7565', '9884', '10102']	4	37829963
4:38035587-38103157	TBC1D1	10	8,9,10,11,12,13,14,15,16,17	+	['111', '129', '87', '281', '162', '120', '140', '186', '162', '159']	['0', '8774', '10229', '14030', '16311', '17518', '18611', '54344', '60341', '67411']	4	38035587
4:38089931-38096090	TBC1D1	2	15,16	+	['186', '162']	['0', '5997']	4	38089931
4:38931450-38935790	FAM114A1	3	9,10,11	+	['162', '140', '73']	['0', '784', '4267']	4	38931450
4:39075964-39086727	KLHL5	4	3,4,5,6	+	['183', '137', '197', '213']	['0', '5138', '5998', '10550']	4	39075964
4:39075964-39113232	KLHL5	8	3,4,5,6,7,8,9,10	+	['183', '137', '197', '213', '187', '225', '163', '213']	['0', '5138', '5998', '10550', '20727', '27322', '31604', '37055']	4	39075964
4:39113019-39115330	KLHL5	2	10,11	+	['213', '172']	['0', '2139']	4	39113019
4:39837855-39849652	PDS5A	6	32,31,30,29,28,27	-	['353', '109', '146', '63', '120', '133']	['0', '4092', '6800', '7962', '10995', '11664']	4	39837855
4:39874288-39877153	PDS5A	2	20,19	-	['124', '161']	['0', '2704']	4	39874288
4:40890363-40945070	APBB2	6	12,11,10,9,8,7	-	['128', '147', '61', '86', '63', '206']	['0', '2901', '44092', '44250', '44713', '54501']	4	40890363
4:41644499-41662984	LIMCH1	6	9,10,11,12,13,14	+	['127', '158', '409', '216', '91', '164']	['0', '1623', '1985', '5893', '16920', '18321']	4	41644499
4:41650392-41692384	LIMCH1	14	12,13,14,15,16,17,18,19,20,21,22,23,24,25	+	['216', '91', '164', '106', '75', '41', '81', '93', '105', '128', '122', '121', '109', '103']	['0', '11027', '12428', '16168', '20325', '21161', '25989', '29613', '30562', '31940', '34004', '35317', '39134', '41889']	4	41650392
4:55417071-55417985	TMEM165	2	3,4	+	['176', '183']	['0', '731']	4	55417071
4:73090666-73092300	ANKRD17	1	29	-	['1634']	['0']	4	73090666
4:74174505-74201370	MTHFD2L	4	3,4,5,6	+	['185', '123', '153', '108']	['0', '775', '25288', '26757']	4	74174505
4:76117663-76144473	NUP54	10	11,10,9,8,7,6,5,4,3,2	-	['111', '120', '108', '94', '55', '197', '188', '227', '144', '84']	['0', '411', '6985', '12992', '13566', '14859', '16511', '18522', '26485', '26726']	4	76117663
4:76134174-76144473	NUP54	4	5,4,3,2	-	['188', '227', '144', '84']	['0', '2011', '9974', '10215']	4	76134174
4:76144148-76144473	NUP54	2	3,2	-	['144', '84']	['0', '241']	4	76144148
4:77019164-77030970	SEPT11	4	6,7,8,9	+	['97', '169', '133', '188']	['0', '1337', '9464', '11618']	4	77019164
4:82454721-82457038	ENOPH1	2	4,5	+	['133', '124']	['0', '2193']	4	82454721
4:83094677-83117971	PLAC8	5	7,6,5,4,3	-	['114', '125', '147', '168', '88']	['0', '10218', '13126', '20587', '23206']	4	83094677
4:84678167-84679242	WDFY3	2	66,65	-	['112', '324']	['0', '751']	4	84678167
4:84708908-84717016	WDFY3	5	53,52,51,50,49	-	['120', '55', '81', '86', '121']	['0', '384', '4250', '6389', '7987']	4	84708908
4:84780107-84821551	WDFY3	16	26,25,24,23,22,21,20,19,18,17,16,15,14,13,12,11	-	['191', '112', '161', '232', '182', '219', '101', '232', '113', '215', '178', '84', '458', '194', '102', '468']	['0', '2855', '5871', '7374', '9618', '14411', '14771', '16413', '17888', '21542', '23182', '28226', '29779', '37284', '39977', '40976']	4	84780107
4:86764592-86767976	PTPN13	4	24,25,26,27	+	['132', '94', '86', '160']	['0', '802', '1839', '3224']	4	86764592
4:87089983-87115299	AFF1	7	6,7,8,9,10,11,12	+	['87', '37', '55', '55', '38', '157', '933']	['0', '1809', '4931', '15644', '15824', '18175', '24383']	4	87089983
4:87114366-87115299	AFF1	1	12	+	['933']	['0']	4	87114366
4:88057982-88068061	PKD2	5	9,10,11,12,13	+	['121', '99', '122', '118', '164']	['0', '3923', '7391', '7779', '9915']	4	88057982
4:88061905-88068061	PKD2	4	10,11,12,13	+	['99', '122', '118', '164']	['0', '3468', '3856', '5992']	4	88061905
4:89020459-89029649	FAM13A	2	3,2	-	['210', '190']	['0', '9000']	4	89020459
4:107895309-107896008	SGMS2	1	3	+	['699']	['0']	4	107895309
4:110488540-110520366	ENPEP	9	2,3,4,5,6,7,8,9,10	+	['142', '132', '121', '155', '114', '135', '66', '66', '152']	['0', '2492', '18096', '21112', '21704', '24874', '26836', '31467', '31674']	4	110488540
4:118308435-118331866	PRSS12	5	8,7,6,5,4	-	['142', '197', '142', '179', '151']	['0', '4765', '7746', '9942', '23280']	4	118308435
4:118331715-118338314	PRSS12	3	4,3,2	-	['151', '179', '139']	['0', '3757', '6460']	4	118331715
4:122927633-122979386	SPATA5	9	2,3,4,5,6,7,8,9,10	+	['125', '158', '59', '642', '130', '57', '124', '256', '155']	['0', '1406', '5805', '6463', '8080', '8466', '10492', '19599', '51598']	4	122927633
4:128074459-128098330	LARP1B	7	2,3,4,5,6,7,8	+	['59', '60', '175', '141', '144', '166', '145']	['0', '474', '3328', '7705', '16541', '16887', '23726']	4	128074459
4:128077787-128082305	LARP1B	2	4,5	+	['175', '141']	['0', '4377']	4	128077787
4:128121825-128162317	LARP1B	2	11,12	+	['363', '124']	['0', '40368']	4	128121825
4:128121825-128178642	LARP1B	4	11,12,13,14	+	['363', '124', '36', '212']	['0', '40368', '55046', '56605']	4	128121825
4:128936654-128959777	SCLT1	7	18,17,16,15,14,13,12	-	['197', '193', '146', '75', '72', '99', '178']	['0', '6341', '9352', '11841', '16114', '20371', '22945']	4	128936654
4:128936654-128965318	SCLT1	8	18,17,16,15,14,13,12,11	-	['197', '193', '146', '75', '72', '99', '178', '92']	['0', '6341', '9352', '11841', '16114', '20371', '22945', '28572']	4	128936654
4:128992166-129003876	SCLT1	4	9,8,7,6	-	['71', '66', '123', '136']	['0', '5707', '7505', '11574']	4	128992166
4:143415476-143415771	GAB1	1	2	+	['295']	['0']	4	143415476
4:152411302-152411872	FBXW7	1	2	-	['570']	['0']	4	152411302
4:158851320-158870469	FNIP2	7	8,9,10,11,12,13,14	+	['130', '202', '89', '147', '170', '1327', '157']	['0', '7736', '8257', '10021', '10286', '16781', '18992']	4	158851320
4:159322346-159332697	RAPGEF2	8	4,5,6,7,8,9,10,11	+	['137', '159', '153', '165', '108', '204', '109', '247']	['0', '1112', '7511', '7987', '9084', '9283', '9579', '10104']	4	159322346
4:166039338-166078030	TLL1	9	10,11,12,13,14,15,16,17,18	+	['103', '117', '146', '196', '126', '161', '181', '126', '128']	['0', '2688', '3935', '15737', '17845', '20689', '26344', '35539', '38564']	4	166039338
4:168371611-168379504	DDX60L	5	36,35,34,33,32	-	['152', '143', '148', '122', '142']	['0', '2054', '3765', '6742', '7751']	4	168371611
4:168371611-168384812	DDX60L	7	36,35,34,33,32,31,30	-	['152', '143', '148', '122', '142', '105', '201']	['0', '2054', '3765', '6742', '7751', '8114', '13000']	4	168371611
4:168422523-168458008	DDX60L	11	16,15,14,13,12,11,10,9,8,7,6	-	['147', '167', '253', '161', '116', '106', '156', '142', '159', '114', '117']	['0', '1084', '4546', '7954', '9931', '10486', '18813', '26114', '30600', '33515', '35368']	4	168422523
4:169463242-169508852	NEK1	8	26,25,24,23,22,21,20,19	-	['153', '229', '66', '132', '96', '78', '84', '84']	['0', '13881', '14189', '16160', '43794', '44472', '45005', '45526']	4	169463242
4:182323945-182324252	TENM3	1	2	+	['307']	['0']	4	182323945
4:182323945-182346929	TENM3	2	2,3	+	['307', '279']	['0', '22705']	4	182323945
4:183683974-183685403	TRAPPC11	6	12,13,14,15,16,17	+	['80', '79', '55', '146', '62', '133']	['0', '170', '330', '721', '1109', '1296']	4	183683974
4:184659339-184672460	PRIMPOL	4	4,5,6,7	+	['98', '130', '148', '288']	['0', '2434', '6577', '12833']	4	184659339
4:185638876-185657596	SORBS2	6	12,11,10,9,8,7	-	['159', '115', '190', '45', '67', '173']	['0', '7791', '10590', '12907', '13785', '18547']	4	185638876
4:186149172-186152045	FAM149A	3	2,3,4	+	['111', '139', '143']	['0', '393', '2730']	4	186149172
7:596145-607452	PRKAR1B	3	7,6,5	-	['159', '47', '62']	['0', '10047', '11245']	7	596145
7:3619079-3642105	SDK1	3	2,3,4	+	['160', '107', '148']	['0', '19924', '22878']	7	3619079
7:5739275-5741815	RNF216	2	5,4	-	['77', '843']	['0', '1697']	7	5739275
7:6044561-6050045	EIF2AK1	5	7,6,5,4,3	-	['100', '81', '100', '38', '134']	['0', '1509', '2430', '4245', '5350']	7	6044561
7:6425987-6435020	DAGLB	4	7,6,5,4	-	['127', '128', '123', '259']	['0', '4492', '6849', '8774']	7	6425987
7:10982371-10990847	PHF14	2	3,4	+	['788', '145']	['0', '8331']	7	10982371
7:11590459-11593502	THSD7A	2	4,3	-	['182', '249']	['0', '2794']	7	11590459
7:11636129-11636961	THSD7A	1	2	-	['832']	['0']	7	11636129
7:16681300-16689906	BZW2	4	4,5,6,7	+	['104', '66', '136', '110']	['0', '1479', '4604', '8496']	7	16681300
7:22960255-22991139	FAM126A	9	10,9,8,7,6,5,4,3,2	-	['160', '88', '117', '96', '116', '81', '180', '102', '79']	['0', '979', '4159', '15954', '16437', '17085', '18013', '23688', '30805']	7	22960255
7:22976209-22991139	FAM126A	6	7,6,5,4,3,2	-	['96', '116', '81', '180', '102', '79']	['0', '483', '1131', '2059', '7734', '14851']	7	22976209
7:27629370-27649633	HIBADH	3	4,3,2	-	['122', '110', '161']	['0', '2965', '20102']	7	27629370
7:28804198-28804522	CREB5	1	7	+	['324']	['0']	7	28804198
7:28804198-28809414	CREB5	2	7,8	+	['324', '228']	['0', '4988']	7	28804198
7:33146241-33177591	BBS9	4	2,3,4,5	+	['123', '151', '65', '114']	['0', '6459', '9396', '31236']	7	33146241
7:38741984-38796864	VPS41	18	25,24,23,22,21,20,19,18,17,16,15,14,13,12,11,10,9,8	-	['137', '141', '55', '138', '51', '42', '145', '128', '93', '82', '62', '57', '116', '130', '98', '67', '147', '120']	['0', '1417', '3574', '10191', '12717', '12910', '14853', '16369', '21470', '23595', '25552', '29213', '30537', '32130', '34694', '47816', '53480', '54760']	7	38741984
7:41972336-41978748	GLI3	3	13,12,11	-	['291', '165', '150']	['0', '5221', '6262']	7	41972336
7:42040037-42048696	GLI3	3	7,6,5	-	['202', '147', '206']	['0', '5346', '8453']	7	42040037
7:42148225-42148468	GLI3	1	3	-	['243']	['0']	7	42148225
7:42148225-42223295	GLI3	2	3,2	-	['243', '166']	['0', '74904']	7	42148225
7:47368364-47369621	TNS3	1	17	-	['1257']	['0']	7	47368364
7:64543706-64544432	ZNF680	2	3,2	-	['96', '127']	['0', '599']	7	64543706
7:66240324-66286709	TPST1	2	2,3	+	['946', '199']	['0', '46186']	7	66240324
7:73449541-73470483	BAZ1B	8	15,14,13,12,11,10,9,8	-	['148', '148', '183', '178', '99', '106', '134', '139']	['0', '1305', '9994', '13380', '15897', '16754', '19975', '20803']	7	73449541
7:73459535-73466401	BAZ1B	4	13,12,11,10	-	['183', '178', '99', '106']	['0', '3386', '5903', '6760']	7	73459535
7:73459535-73470483	BAZ1B	6	13,12,11,10,9,8	-	['183', '178', '99', '106', '134', '139']	['0', '3386', '5903', '6760', '9981', '10809']	7	73459535
7:73462921-73466401	BAZ1B	3	12,11,10	-	['178', '99', '106']	['0', '2517', '3374']	7	73462921
7:73462921-73470483	BAZ1B	5	12,11,10,9,8	-	['178', '99', '106', '134', '139']	['0', '2517', '3374', '6595', '7423']	7	73462921
7:73469516-73470483	BAZ1B	2	9,8	-	['134', '139']	['0', '828']	7	73469516
7:74356409-74357477	CLIP2	2	5,6	+	['214', '198']	['0', '870']	7	74356409
7:77749423-77750064	RSBN1L	1	3	+	['641']	['0']	7	77749423
7:87163494-87174669	DMTF1	6	2,3,4,5,6,7	+	['123', '117', '123', '95', '115', '77']	['0', '1439', '2988', '7500', '10040', '11098']	7	87163494
7:92000847-92003235	AKAP9	1	8	+	['2388']	['0']	7	92000847
7:92225719-92242137	KRIT1	9	13,12,11,10,9,8,7,6,5	-	['108', '157', '144', '116', '244', '130', '93', '160', '104']	['0', '806', '8729', '9088', '9683', '10693', '11947', '15273', '16314']	7	92225719
7:92294888-92319512	ANKIB1	3	2,3,4	+	['278', '298', '183']	['0', '12470', '24441']	7	92294888
7:92517275-92518255	PEX1	2	5,4	-	['767', '115']	['0', '865']	7	92517275
7:98191613-98194572	LMTK2	1	11	+	['2959']	['0']	7	98191613
7:100819556-100820296	EPHB4	2	6,5	-	['333', '156']	['0', '584']	7	100819556
7:102158559-102178657	CUX1	3	9,10,11	+	['49', '105', '189']	['0', '11886', '19909']	7	102158559
7:102227366-102227669	CUX1	1	21	+	['303']	['0']	7	102227366
7:105073618-105077433	KMT2E	5	7,8,9,10,11	+	['59', '173', '39', '231', '131']	['0', '1024', '2424', '3344', '3684']	7	105073618
7:105073618-105102194	KMT2E	11	7,8,9,10,11,12,13,14,15,16,17	+	['59', '173', '39', '231', '131', '118', '110', '265', '99', '165', '309']	['0', '1024', '2424', '3344', '3684', '5227', '8069', '16390', '17597', '27806', '28267']	7	105073618
7:121124330-121142141	CPED1	9	8,9,10,11,12,13,14,15,16	+	['143', '73', '168', '105', '170', '71', '51', '187', '169']	['0', '1489', '2759', '4051', '5794', '9492', '11709', '16496', '17642']	7	121124330
7:121266226-121271430	CPED1	4	19,20,21,22	+	['221', '102', '88', '147']	['0', '480', '988', '5057']	7	121266226
7:122113117-122133741	AASS	10	11,10,9,8,7,6,5,4,3,2	-	['112', '123', '149', '128', '79', '147', '68', '85', '177', '225']	['0', '480', '1956', '3515', '3761', '5189', '5445', '13257', '16243', '20399']	7	122113117
7:122663236-122737068	CADPS2	2	3,2	-	['333', '114']	['0', '73718']	7	122663236
7:128330818-128335679	RBM28	3	10,9,8	-	['110', '73', '137']	['0', '2471', '4724']	7	128330818
7:137251229-137254974	PTN	3	4,3,2	-	['162', '174', '116']	['0', '2234', '3629']	7	137251229
7:138525240-138571003	TRIM24	7	5,6,7,8,9,10,11	+	['117', '115', '147', '118', '269', '174', '174']	['0', '3875', '13416', '25822', '29457', '42240', '45589']	7	138525240
7:139371386-139417729	LUC7L2	9	2,3,4,5,6,7,8,9,10	+	['77', '95', '99', '111', '144', '177', '92', '30', '192']	['0', '4675', '27212', '30750', '34257', '35787', '38176', '41164', '46151']	7	139371386
7:139376061-139417729	LUC7L2	8	3,4,5,6,7,8,9,10	+	['95', '99', '111', '144', '177', '92', '30', '192']	['0', '22537', '26075', '29582', '31112', '33501', '36489', '41476']	7	139376061
7:139398598-139407350	LUC7L2	4	4,5,6,7	+	['99', '111', '144', '177']	['0', '3538', '7045', '8575']	7	139398598
7:139402136-139407350	LUC7L2	3	5,6,7	+	['111', '144', '177']	['0', '3507', '5037']	7	139402136
7:139409562-139412580	LUC7L2	2	8,9	+	['92', '30']	['0', '2988']	7	139409562
7:140546798-140559817	DENND2A	4	12,11,10,9	-	['141', '78', '70', '110']	['0', '8837', '11344', '12909']	7	140546798
7:149018991-149021147	PDIA4	2	3,2	-	['206', '181']	['0', '1975']	7	149018991
7:152220522-152238826	KMT2C	9	23,22,21,20,19,18,17,16,15	-	['213', '66', '110', '165', '182', '105', '102', '117', '120']	['0', '1478', '2050', '3492', '3912', '9400', '9697', '15294', '18184']	7	152220522
7:152273704-152358675	KMT2C	6	7,6,5,4,3,2	-	['163', '110', '149', '201', '139', '89']	['0', '36261', '38093', '41433', '56896', '84882']	7	152273704
7:152309965-152358675	KMT2C	5	6,5,4,3,2	-	['110', '149', '201', '139', '89']	['0', '1832', '5172', '20635', '48621']	7	152309965
7:155672866-155685052	RBM33	4	3,4,5,6	+	['49', '77', '319', '120']	['0', '5741', '7723', '12066']	7	155672866
7:158759485-158764853	ESYT2	5	13,12,11,10,9	-	['96', '90', '49', '83', '177']	['0', '572', '2010', '3597', '5191']	7	158759485
7:159103756-159142545	VIPR2	3	4,3,2	-	['98', '108', '100']	['0', '6055', '38689']	7	159103756
6:2954591-2959342	SERPINB6	3	4,3,2	-	['118', '147', '175']	['0', '932', '4576']	6	2954591
6:4031558-4032755	PRPF4B	1	2	+	['1197']	['0']	6	4031558
6:4935514-4937737	CDYL	2	5,6	+	['257', '173']	['0', '2050']	6	4935514
6:5404541-5431172	FARS2	2	3,4	+	['160', '132']	['0', '26499']	6	5404541
6:6248311-6250929	F13A1	2	6,5	-	['108', '119']	['0', '2499']	6	6248311
6:7176654-7189322	RREB1	5	2,3,4,5,6	+	['119', '123', '213', '90', '164']	['0', '4469', '5215', '10779', '12504']	6	7176654
6:13579450-13584225	SIRT5	2	2,3	+	['159', '150']	['0', '4625']	6	13579450
6:13632369-13639753	RANBP9	4	12,11,10,9	-	['152', '122', '148', '191']	['0', '2061', '5438', '7193']	6	13632369
6:13632369-13641307	RANBP9	5	12,11,10,9,8	-	['152', '122', '148', '191', '109']	['0', '2061', '5438', '7193', '8829']	6	13632369
6:13639562-13642591	RANBP9	3	9,8,7	-	['191', '109', '113']	['0', '1636', '2916']	6	13639562
6:30552662-30553083	GNL1	1	7	-	['421']	['0']	6	30552662
6:32979827-32980464	BRD2	2	11,12	+	['305', '123']	['0', '514']	6	32979827
6:35869009-35872728	SRPK1	5	12,11,10,9,8	-	['101', '420', '214', '26', '166']	['0', '472', '1271', '1924', '3553']	6	35869009
6:42603587-42606651	UBR2	3	5,6,7	+	['131', '139', '63']	['0', '2133', '3001']	6	42603587
6:43024984-43026141	RRP36	3	2,3,4	+	['148', '67', '105']	['0', '278', '1052']	6	43024984
6:47283937-47286595	TNFRSF21	2	3,2	-	['495', '652']	['0', '2006']	6	47283937
6:53130802-53132119	GCM1	2	5,4	-	['129', '113']	['0', '1204']	6	53130802
6:57124733-57142095	ZNF451	6	4,5,6,7,8,9	+	['126', '112', '151', '127', '154', '148']	['0', '3995', '8308', '10010', '16568', '17214']	6	57124733
6:63679999-63709240	PHF3	11	2,3,4,5,6,7,8,9,10,11,12	+	['162', '307', '184', '145', '157', '117', '132', '136', '196', '148', '90']	['0', '11737', '14581', '18223', '18449', '20350', '22508', '23536', '26029', '26729', '29151']	6	63679999
6:63684128-63685911	PHF3	1	2	+	['1783']	['0']	6	63684128
6:70475409-70502791	FAM135A	7	6,7,8,9,10,11,12	+	['140', '71', '174', '127', '154', '50', '156']	['0', '253', '1749', '5491', '6591', '15624', '27226']	6	70475409
6:75621531-75634811	SENP6	4	2,3,4,5	+	['94', '61', '146', '105']	['0', '2368', '12049', '13175']	6	75621531
6:75633580-75678927	SENP6	12	4,5,6,7,8,9,10,11,12,13,14,15	+	['146', '105', '71', '146', '298', '230', '168', '34', '195', '227', '110', '117']	['0', '1126', '14150', '25681', '29640', '33131', '36972', '41854', '42279', '43449', '45002', '45230']	6	75633580
6:75634706-75663518	SENP6	4	5,6,7,8	+	['105', '71', '146', '298']	['0', '13024', '24555', '28514']	6	75634706
6:87215902-87218731	ZNF292	3	2,3,4	+	['155', '79', '136']	['0', '396', '2693']	6	87215902
6:88844356-88890596	RNGTT	4	11,10,9,8	-	['165', '72', '136', '102']	['0', '5398', '9272', '46138']	6	88844356
6:100798712-100800504	ASCC3	3	8,7,6	-	['126', '142', '205']	['0', '718', '1587']	6	100798712
6:104744159-104785319	HACE1	11	22,21,20,19,18,17,16,15,14,13,12	-	['71', '99', '132', '197', '150', '88', '98', '112', '88', '69', '335']	['0', '352', '6181', '27033', '27765', '32581', '32853', '33046', '39926', '40257', '40825']	6	104744159
6:104833041-104849246	HACE1	3	6,5,4	-	['132', '76', '105']	['0', '10181', '16100']	6	104833041
6:106583327-106619326	RTN4IP1	5	8,7,6,5,4	-	['93', '184', '137', '49', '125']	['0', '4351', '8836', '19546', '35874']	6	106583327
6:107912715-107924932	SEC63	4	6,5,4,3	-	['59', '62', '113', '115']	['0', '650', '9081', '12102']	6	107912715
6:118480395-118491865	CEP85L	4	9,8,7,6	-	['118', '155', '153', '180']	['0', '1383', '3310', '11290']	6	118480395
6:118511297-118566316	CEP85L	3	5,4,3	-	['118', '119', '788']	['0', '12504', '54231']	6	118511297
6:125045210-125076858	RNF217	3	2,3,4	+	['234', '165', '202']	['0', '12731', '31446']	6	125045210
6:128322038-128322310	PTPRK	1	3	-	['272']	['0']	6	128322038
6:129383121-129393255	LAMA2	3	35,36,37	+	['112', '163', '211']	['0', '8369', '9923']	6	129383121
6:129391490-129403959	LAMA2	5	36,37,38,39,40	+	['163', '211', '117', '164', '139']	['0', '1554', '9733', '10833', '12330']	6	129391490
6:130885095-130956499	EPB41L2	11	12,11,10,9,8,7,6,5,4,3,2	-	['173', '173', '98', '153', '88', '219', '76', '43', '105', '213', '506']	['0', '5198', '9248', '9871', '14395', '15866', '19369', '23725', '41509', '70009', '70898']	6	130885095
6:130955104-130956499	EPB41L2	2	3,2	-	['213', '506']	['0', '889']	6	130955104
6:131145284-131169273	AKAP7	4	2,3,4,5	+	['132', '140', '137', '161']	['0', '14774', '19796', '23828']	6	131145284
6:131160058-131169273	AKAP7	3	3,4,5	+	['140', '137', '161']	['0', '5022', '9054']	6	131160058
6:131160058-131199573	AKAP7	4	3,4,5,6	+	['140', '137', '161', '113']	['0', '5022', '9054', '39402']	6	131160058
6:131160058-131219808	AKAP7	5	3,4,5,6,7	+	['140', '137', '161', '113', '148']	['0', '5022', '9054', '39402', '59602']	6	131160058
6:136388392-136389517	MAP7	2	5,4	-	['118', '164']	['0', '961']	6	136388392
6:137203498-137207077	IFNGR1	4	5,4,3,2	-	['187', '173', '173', '115']	['0', '833', '2637', '3464']	6	137203498
6:143470960-143474856	PEX3	5	5,6,7,8,9	+	['125', '67', '55', '169', '71']	['0', '422', '596', '1199', '3825']	6	143470960
6:143712015-143753912	PHACTR2	3	2,3,4	+	['168', '81', '159']	['0', '36969', '41738']	6	143712015
6:143765260-143777383	PHACTR2	4	5,6,7,8	+	['538', '200', '157', '56']	['0', '6997', '8798', '12067']	6	143765260
6:143772257-143783280	PHACTR2	4	6,7,8,9	+	['200', '157', '56', '62']	['0', '1801', '5070', '10961']	6	143772257
6:144451369-144459354	UTRN	4	17,18,19,20	+	['124', '88', '242', '181']	['0', '2412', '7400', '7804']	6	144451369
6:149342684-149379518	TAB2	3	2,3,4	+	['149', '191', '1501']	['0', '27224', '35333']	6	149342684
6:149378017-149379518	TAB2	1	3	+	['1501']	['0']	6	149378017
6:149676259-149680457	LATS1	3	7,6,5	-	['107', '183', '583']	['0', '295', '3615']	6	149676259
6:152308488-152321886	SYNE1	9	91,90,89,88,87,86,85,84,83	-	['144', '183', '123', '186', '138', '183', '153', '153', '166']	['0', '1346', '1907', '2199', '8360', '9592', '10374', '12749', '13232']	6	152308488
6:158769325-158776504	EZR	5	11,10,9,8,7	-	['93', '161', '131', '164', '97']	['0', '458', '1438', '1918', '7082']	6	158769325
6:160046497-160048543	IGF2R	4	15,16,17,18	+	['148', '178', '116', '169']	['0', '661', '1294', '1877']	6	160046497
6:161080880-161084617	MAP3K4	2	6,7	+	['158', '117']	['0', '3620']	6	161080880
6:167864550-167891029	MLLT4	7	2,3,4,5,6,7,8	+	['196', '113', '164', '161', '158', '112', '168']	['0', '5835', '7663', '10784', '15809', '24664', '26311']	6	167864550
6:167870385-167889326	MLLT4	5	3,4,5,6,7	+	['113', '164', '161', '158', '112']	['0', '1828', '4949', '9974', '18829']	6	167870385
9:271626-312166	DOCK8	5	2,3,4,5,6	+	['103', '176', '72', '124', '213']	['0', '14834', '17883', '32954', '40327']	9	271626
9:2058290-2123937	SMARCA2	20	8,9,10,11,12,13,14,15,16,17,18,19,20,21,22,23,24,25,26,27	+	['174', '171', '54', '131', '58', '101', '148', '164', '67', '111', '243', '114', '108', '87', '47', '167', '164', '228', '78', '219']	['0', '2525', '12127', '14921', '15275', '17938', '19338', '23541', '25056', '25795', '28538', '30209', '38366', '39094', '43279', '45712', '51963', '57531', '61167', '65428']	9	2058290
9:6602108-6610356	GLDC	5	8,7,6,5,4	-	['97', '197', '148', '78', '165']	['0', '2479', '3022', '4483', '8083']	9	6602108
9:6880011-6893232	RP11-146B14.1	3	6,7,8	+	['50', '104', '138']	['0', '7948', '13083']	9	6880011
9:6980924-6990524	RP11-146B14.1	4	9,10,11,12	+	['194', '239', '323', '109']	['0', '3241', '5419', '9491']	9	6980924
9:14639895-14680162	ZDHHC21	6	8,7,6,5,4,3	-	['117', '139', '112', '99', '199', '130']	['0', '18853', '22319', '32934', '34291', '40137']	9	14639895
9:16727796-16738485	BNC2	2	3,2	-	['201', '126']	['0', '10563']	9	16727796
9:19120879-19123647	PLIN2	2	5,4	-	['286', '83']	['0', '2685']	9	19120879
9:19276157-19276479	DENND4C	1	2	+	['322']	['0']	9	19276157
9:27168494-27183610	TEK	5	2,3,4,5,6	+	['111', '153', '132', '141', '152']	['0', '982', '4121', '4727', '14964']	9	27168494
9:33026474-33026990	DNAJA1	2	2,3	+	['142', '178']	['0', '338']	9	33026474
9:33271151-33278225	CHMP5	3	5,6,7	+	['72', '109', '113']	['0', '5304', '6961']	9	33271151
9:33311105-33319127	NFX1	4	6,7,8,9	+	['72', '140', '100', '218']	['0', '2548', '7625', '7804']	9	33311105
9:33944364-33956146	UBAP2	4	14,13,12,11	-	['275', '214', '190', '68']	['0', '4009', '8920', '11714']	9	33944364
9:33971650-33989126	UBAP2	4	8,7,6,5	-	['104', '55', '78', '154']	['0', '1532', '15109', '17322']	9	33971650
9:33971650-33998864	UBAP2	6	8,7,6,5,4,3	-	['104', '55', '78', '154', '111', '78']	['0', '1532', '15109', '17322', '24572', '27136']	9	33971650
9:33971650-34017189	UBAP2	7	8,7,6,5,4,3,2	-	['104', '55', '78', '154', '111', '78', '140']	['0', '1532', '15109', '17322', '24572', '27136', '45399']	9	33971650
9:33973182-34017189	UBAP2	6	7,6,5,4,3,2	-	['55', '78', '154', '111', '78', '140']	['0', '13577', '15790', '23040', '25604', '43867']	9	33973182
9:36369718-36390616	RNF38	3	4,3,2	-	['214', '194', '150']	['0', '6215', '20748']	9	36369718
9:37126311-37126942	ZCCHC7	1	2	+	['631']	['0']	9	37126311
9:37424844-37426654	GRHPR	3	2,3,4	+	['131', '73', '117']	['0', '1077', '1693']	9	37424844
9:70264303-70298221	SMC5	8	2,3,4,5,6,7,8,9	+	['142', '53', '163', '135', '141', '162', '72', '256']	['0', '3619', '13006', '14187', '16455', '18118', '21896', '33662']	9	70264303
9:71714933-71746341	TMEM2	13	15,14,13,12,11,10,9,8,7,6,5,4,3	-	['156', '36', '132', '89', '129', '70', '206', '210', '170', '189', '170', '562', '141']	['0', '1583', '3014', '7493', '10647', '14911', '15114', '15771', '17417', '19872', '25129', '30084', '31267']	9	71714933
9:76067954-76071898	PCSK5	2	6,7	+	['89', '173']	['0', '3771']	9	76067954
9:83678440-83686155	UBQLN1	4	5,4,3,2	-	['159', '263', '116', '152']	['0', '1334', '4510', '7563']	9	83678440
9:85596361-85633374	AGTPBP1	5	18,17,16,15,14	-	['88', '149', '87', '84', '713']	['0', '22621', '22853', '24840', '36300']	9	85596361
9:85669484-85712566	AGTPBP1	7	8,7,6,5,4,3,2	-	['94', '132', '147', '64', '68', '125', '65']	['0', '3065', '7951', '8850', '11783', '23204', '43017']	9	85669484
9:86343074-86346480	ZCCHC6	4	6,5,4,3	-	['89', '178', '117', '182']	['0', '1902', '2594', '3224']	9	86343074
9:87604953-87605175	DAPK1	1	3	+	['222']	['0']	9	87604953
9:88462495-88468605	SPIN1	2	4,5	+	['254', '234']	['0', '5876']	9	88462495
9:89605666-89605880	GADD45G	1	3	+	['214']	['0']	9	89605666
9:93471140-93498886	FAM120A	4	2,3,4,5	+	['247', '83', '129', '97']	['0', '5115', '26330', '27649']	9	93471140
9:105309723-105335699	SLC44A1	2	3,4	+	['143', '137']	['0', '25839']	9	105309723
9:109404447-109410415	PTPN3	5	14,13,12,11,10	-	['161', '157', '57', '78', '187']	['0', '2014', '3873', '5551', '5781']	9	109404447
9:109942685-109943381	PALM2-AKAP2	1	7	+	['696']	['0']	9	109942685
9:110400853-110404552	SVEP1	2	40,39	-	['156', '226']	['0', '3473']	9	110400853
9:110430273-110472323	SVEP1	19	33,32,31,30,29,28,27,26,25,24,23,22,21,20,19,18,17,16,15	-	['177', '120', '174', '171', '124', '127', '183', '202', '158', '202', '114', '114', '97', '92', '162', '162', '162', '234', '165']	['0', '1641', '2188', '4062', '4967', '6106', '13264', '15563', '16626', '19785', '21015', '25316', '26982', '28197', '28678', '35591', '38666', '41090', '41885']	9	110430273
9:111440371-111444494	KIAA0368	3	5,4,3	-	['150', '119', '117']	['0', '1934', '4006']	9	111440371
9:111578795-111586165	AL135787.1	3	6,5,4	-	['156', '118', '168']	['0', '4676', '7202']	9	111578795
9:112454012-112459577	HSDL2	2	9,10	+	['150', '129']	['0', '5436']	9	112454012
9:116187153-116271416	PAPPA	8	2,3,4,5,6,7,8,9	+	['1063', '146', '294', '193', '122', '499', '129', '92']	['0', '20302', '24485', '32783', '40277', '47985', '78703', '84171']	9	116187153
9:116207455-116227552	PAPPA	4	3,4,5,6	+	['146', '294', '193', '122']	['0', '4183', '12481', '19975']	9	116207455
9:116302756-116335074	PAPPA	4	10,11,12,13	+	['194', '114', '136', '214']	['0', '28487', '29576', '32104']	9	116302756
9:116332332-116344711	PAPPA	3	12,13,14	+	['136', '214', '169']	['0', '2528', '12210']	9	116332332
9:116352705-116353793	PAPPA	2	16,17	+	['211', '172']	['0', '916']	9	116352705
9:122280442-122291840	MRRF	3	3,4,5	+	['156', '119', '92']	['0', '4726', '11306']	9	122280442
9:122957010-123020459	RABGAP1	12	2,3,4,5,6,7,8,9,10,11,12,13	+	['199', '235', '205', '175', '158', '111', '67', '103', '170', '175', '94', '151']	['0', '27474', '29204', '32286', '33045', '39030', '39528', '40248', '41586', '53343', '58532', '63298']	9	122957010
9:122996040-123020459	RABGAP1	7	7,8,9,10,11,12,13	+	['111', '67', '103', '170', '175', '94', '151']	['0', '498', '1218', '2556', '14313', '19502', '24268']	9	122996040
9:124923094-124938866	GOLGA1	6	8,7,6,5,4,3	-	['129', '33', '98', '75', '91', '290']	['0', '3614', '5093', '6121', '8221', '15482']	9	124923094
9:126392065-126421948	MVB12B	3	5,6,7	+	['130', '123', '95']	['0', '3509', '29788']	9	126392065
9:128522667-128523846	GLE1	3	4,5,6	+	['149', '61', '255']	['0', '612', '924']	9	128522667
9:131643238-131650949	RAPGEF1	3	4,3,2	-	['179', '114', '140']	['0', '6890', '7571']	9	131643238
9:136446854-136448161	SEC16A	5	26,25,24,23,22	-	['95', '138', '112', '57', '78']	['0', '372', '714', '998', '1229']	9	136446854
9:137728348-137744090	EHMT1	3	4,5,6	+	['181', '158', '189']	['0', '15022', '15553']	9	137728348
9:137754170-137762820	EHMT1	3	8,9,10	+	['121', '132', '146']	['0', '3709', '8504']	9	137754170
9:137811460-137818138	EHMT1	7	19,20,21,22,23,24,25	+	['155', '168', '145', '78', '116', '87', '79']	['0', '1545', '1925', '2970', '4486', '5978', '6599']	9	137811460
8:6513677-6527676	ANGPT2	5	7,6,5,4,3	-	['167', '102', '131', '233', '122']	['0', '999', '6186', '7500', '13877']	8	6513677
8:15623079-15662296	TUSC3	4	2,3,4,5	+	['170', '118', '141', '141']	['0', '27617', '36427', '39076']	8	15623079
8:17989858-17993619	PCM1	3	27,28,29	+	['121', '159', '137']	['0', '1683', '3624']	8	17989858
8:18011236-18011827	PCM1	2	33,34	+	['130', '161']	['0', '430']	8	18011236
8:28129501-28162078	ELP3	7	8,9,10,11,12,13,14	+	['162', '127', '194', '91', '66', '228', '82']	['0', '2776', '8196', '26440', '29066', '30727', '32495']	8	28129501
8:38114191-38121149	ASH2L	5	6,7,8,9,10	+	['96', '96', '76', '94', '218']	['0', '713', '2458', '5078', '6740']	8	38114191
8:47396375-47440542	SPIDR	3	6,7,8	+	['251', '101', '220']	['0', '11485', '43947']	8	47396375
8:47900372-47915418	PRKDC	6	28,27,26,25,24,23	-	['95', '227', '108', '153', '164', '91']	['0', '2196', '4496', '12037', '13528', '14955']	8	47900372
8:53769617-53772167	ATP6V1H	2	10,9	-	['126', '179']	['0', '2371']	8	53769617
8:55941854-55953984	LYN	7	2,3,4,5,6,7,8	+	['137', '46', '106', '99', '104', '150', '153']	['0', '4593', '5763', '8604', '8826', '10111', '11977']	8	55941854
8:55950458-55969793	LYN	6	5,6,7,8,9,10	+	['99', '104', '150', '153', '183', '77']	['0', '222', '1507', '3373', '16256', '19258']	8	55950458
8:65613243-65622354	ARMC1	2	4,3	-	['190', '92']	['0', '9019']	8	65613243
8:67076481-67095732	CSPP1	4	3,4,5,6	+	['100', '104', '99', '440']	['0', '9525', '17061', '18811']	8	67076481
8:67095292-67103135	CSPP1	2	6,7	+	['440', '99']	['0', '7744']	8	67095292
8:67103036-67137603	CSPP1	9	7,8,9,10,11,12,13,14,15	+	['99', '71', '94', '58', '209', '122', '79', '130', '148']	['0', '2868', '8935', '10768', '12877', '15211', '15706', '28914', '34419']	8	67103036
8:67118247-67137603	CSPP1	4	12,13,14,15	+	['122', '79', '130', '148']	['0', '495', '13703', '19208']	8	67118247
8:68022035-68038292	PREX2	4	4,5,6,7	+	['105', '102', '162', '134']	['0', '5186', '8461', '16123']	8	68022035
8:68030496-68044590	PREX2	3	6,7,8	+	['162', '134', '104']	['0', '7662', '13990']	8	68030496
8:68038158-68060779	PREX2	5	7,8,9,10,11	+	['134', '104', '150', '145', '101']	['0', '6328', '14938', '17671', '22520']	8	68038158
8:70159504-70162854	NCOA2	2	10,9	-	['148', '144']	['0', '3206']	8	70159504
8:80499493-80500382	ZBTB10	1	2	+	['889']	['0']	8	80499493
8:91289135-91318380	SLC26A7	3	4,5,6	+	['111', '173', '165']	['0', '6395', '29080']	8	91289135
8:94678202-94696961	ESRP1	3	13,14,15	+	['169', '151', '110']	['0', '14474', '18649']	8	94678202
8:97661071-97706750	MTDH	7	2,3,4,5,6,7,8	+	['102', '85', '177', '66', '237', '99', '125']	['0', '25596', '26357', '27966', '29880', '38682', '45554']	8	97661071
8:98547968-98579789	STK3	2	7,6	-	['193', '126']	['0', '31695']	8	98547968
8:101577407-101619697	GRHL2	3	7,8,9	+	['112', '95', '159']	['0', '21649', '42131']	8	101577407
8:134565332-134610655	ZFAT	8	11,10,9,8,7,6,5,4	-	['89', '174', '150', '88', '233', '1457', '151', '186']	['0', '18499', '22913', '24935', '35103', '36144', '43396', '45137']	8	134565332
8:134608728-134610655	ZFAT	2	5,4	-	['151', '186']	['0', '1741']	8	134608728
8:140275657-140360193	TRAPPC9	7	15,14,13,12,11,10,9	-	['164', '133', '127', '86', '146', '127', '144']	['0', '8231', '11950', '15335', '24811', '35590', '84392']	8	140275657
8:140700890-140706205	PTK2	3	26,25,24	-	['132', '138', '87']	['0', '1679', '5228']	8	140700890
8:140761164-140803650	PTK2	6	16,15,14,13,12,11	-	['98', '57', '53', '31', '118', '108']	['0', '3069', '28309', '32189', '39294', '42378']	8	140761164
8:140800458-140864399	PTK2	8	12,11,10,9,8,7,6,5	-	['118', '108', '78', '141', '55', '63', '80', '88']	['0', '3084', '17818', '18421', '30013', '45801', '46140', '63853']	8	140800458
X:8791279-8796382	FAM9A	4	9,8,7,6	-	['100', '99', '343', '115']	['0', '2378', '3798', '4988']	X	8791279
X:10063444-10067490	WWC3	2	2,3	+	['110', '204']	['0', '3842']	X	10063444
X:17029525-17077407	REPS2	9	5,6,7,8,9,10,11,12,13	+	['98', '136', '64', '143', '95', '70', '54', '46', '137']	['0', '17821', '22856', '25282', '32912', '38876', '40414', '44588', '47745']	X	17029525
X:22076387-22114586	PHEX	8	4,5,6,7,8,9,10,11	+	['87', '227', '69', '117', '84', '146', '94', '129']	['0', '1088', '14041', '17595', '20567', '22618', '35079', '38070']	X	22076387
X:24207325-24208370	ZFX	3	2,3,4	+	['150', '144', '153']	['0', '386', '892']	X	24207325
X:41341483-41346622	DDX3X	11	5,6,7,8,9,10,11,12,13,14,15	+	['133', '159', '100', '136', '86', '99', '161', '145', '145', '182', '118']	['0', '1011', '1253', '1732', '2253', '2546', '2755', '3696', '3920', '4745', '5021']	X	41341483
X:43683512-43693428	MAOA	2	3,4	+	['95', '138']	['0', '9778']	X	43683512
X:53403565-53403893	SMC1A	2	15,14	-	['107', '117']	['0', '211']	X	53403565
X:53595186-53607699	HUWE1	6	27,26,25,24,23,22	-	['217', '192', '68', '134', '246', '177']	['0', '4931', '7404', '8181', '9402', '12336']	X	53595186
X:53987077-53987944	PHF8	2	16,15	-	['86', '179']	['0', '688']	X	53987077
X:68192918-68201710	OPHN1	5	15,14,13,12,11	-	['75', '63', '34', '79', '92']	['0', '971', '1546', '4267', '8700']	X	68192918
X:71367498-71460803	TAF1	37	2,3,4,5,6,7,8,9,10,11,12,13,14,15,16,17,18,19,20,21,22,23,24,25,26,27,28,29,30,31,32,33,34,35,36,37,38	+	['115', '117', '120', '242', '219', '219', '208', '177', '128', '108', '174', '174', '105', '201', '142', '131', '81', '150', '120', '176', '179', '214', '166', '212', '109', '99', '178', '68', '123', '93', '85', '68', '117', '6', '126', '157', '178']	['0', '555', '7668', '9451', '10104', '10736', '11325', '14244', '15037', '15262', '15492', '16463', '17446', '19762', '20738', '21239', '22086', '25070', '25376', '25802', '26568', '29754', '31073', '34029', '39139', '40075', '40475', '53810', '55618', '56475', '56655', '86671', '87242', '87508', '90742', '92053', '93127']	X	71367498
X:72488932-72495268	HDAC8	3	7,6,5	-	['109', '78', '113']	['0', '1996', '6223']	X	72488932
X:77616612-77664778	ATRX	12	22,21,20,19,18,17,16,15,14,13,12,11	-	['118', '176', '138', '178', '147', '110', '142', '240', '103', '94', '177', '134']	['0', '2193', '3782', '16594', '16953', '17981', '19302', '35501', '37485', '39947', '46769', '48032']	X	77616612
X:77633206-77664778	ATRX	9	19,18,17,16,15,14,13,12,11	-	['178', '147', '110', '142', '240', '103', '94', '177', '134']	['0', '359', '1387', '2708', '18907', '20891', '23353', '30175', '31438']	X	77633206
X:77681519-77684593	ATRX	1	9	-	['3074']	['0']	X	77681519
X:77681519-77685006	ATRX	2	9,8	-	['3074', '68']	['0', '3419']	X	77681519
X:80707426-80719656	BRWD3	5	22,21,20,19,18	-	['77', '150', '94', '187', '168']	['0', '2001', '8730', '10146', '12062']	X	80707426
X:80809012-80809304	BRWD3	2	3,2	-	['30', '59']	['0', '233']	X	80809012
X:105921963-105925031	NRK	3	17,18,19	+	['98', '365', '337']	['0', '1154', '2731']	X	105921963
X:106941937-106943205	MORC4	2	16,15	-	['284', '691']	['0', '577']	X	106941937
X:111142095-111163727	PAK3	5	3,4,5,6,7	+	['101', '154', '38', '132', '166']	['0', '5641', '10314', '20819', '21466']	X	111142095
X:119640691-119653040	SEPT6	3	6,5,4	-	['97', '162', '187']	['0', '9245', '12162']	X	119640691
X:129548562-129587118	OCRL	16	4,5,6,7,8,9,10,11,12,13,14,15,16,17,18,19	+	['39', '111', '90', '121', '162', '102', '115', '117', '188', '112', '110', '136', '111', '166', '236', '117']	['0', '8762', '9298', '10070', '10277', '11987', '12616', '13821', '14036', '17209', '18691', '20701', '26577', '27334', '27754', '38439']	X	129548562
X:136240381-136244795	MAP7D3	3	6,5,4	-	['105', '118', '164']	['0', '778', '4250']	X	136240381
X:150619037-150658027	MTM1	6	6,7,8,9,10,11	+	['102', '84', '150', '189', '186', '207']	['0', '19905', '22231', '26645', '30678', '38783']	X	150619037
X:152931671-152945464	ZNF185	4	11,12,13,14	+	['105', '99', '90', '198']	['0', '1201', '6402', '13595']	X	152931671
11:581491-587464	PHRF1	3	2,3,4	+	['115', '120', '206']	['0', '470', '5767']	11	581491
11:9501090-9512596	ZNF143	3	11,12,13	+	['180', '228', '149']	['0', '7528', '11357']	11	9501090
11:9713465-9732710	SWAP70	5	3,4,5,6,7	+	['174', '228', '147', '109', '182']	['0', '11192', '14587', '15877', '19063']	11	9713465
11:9724657-9729451	SWAP70	3	3,4,5	+	['228', '147', '109']	['0', '3395', '4685']	11	9724657
11:9961956-9989595	SBF2	4	16,15,14,13	-	['150', '110', '205', '99']	['0', '1816', '6384', '27540']	11	9961956
11:19234359-19237470	E2F8	3	6,5,4	-	['162', '315', '157']	['0', '384', '2954']	11	19234359
11:33286412-33328633	HIPK3	2	2,3	+	['1099', '124']	['0', '42097']	11	33286412
11:34071725-34079765	CAPRIN1	5	3,4,5,6,7	+	['63', '87', '239', '83', '138']	['0', '175', '4510', '4834', '7902']	11	34071725
11:45862059-45872233	CRY2	7	5,6,7,8,9,10,11	+	['89', '141', '312', '152', '203', '93', '142']	['0', '5552', '7446', '7993', '8270', '8782', '10032']	11	45862059
11:46493607-46512813	AMBRA1	4	12,11,10,9	-	['101', '81', '180', '87']	['0', '516', '14583', '19119']	11	46493607
11:47261240-47262018	NR1H3	3	5,6,7	+	['209', '180', '100']	['0', '306', '678']	11	47261240
11:47743952-47746394	FNBP4	2	8,7	-	['211', '339']	['0', '2103']	11	47743952
11:57330290-57332280	SSRP1	4	11,10,9,8	-	['139', '73', '222', '129']	['0', '564', '1377', '1861']	11	57330290
11:57781646-57782078	CTNND1	1	1	+	['432']	['0']	11	57781646
11:59658865-59659469	PATL1	2	4,3	-	['81', '218']	['0', '386']	11	59658865
11:62128150-62130590	INCENP	3	2,3,4	+	['151', '114', '809']	['0', '619', '1631']	11	62128150
11:62824165-62827631	STX5	8	10,9,8,7,6,5,4,3	-	['122', '107', '82', '57', '117', '71', '56', '71']	['0', '293', '870', '1117', '1257', '2989', '3177', '3395']	11	62824165
11:66639699-66644140	RBM4	2	2,3	+	['424', '691']	['0', '3750']	11	66639699
11:68505144-68537891	PPP6R3	3	2,3,4	+	['105', '151', '233']	['0', '14356', '32514']	11	68505144
11:68569747-68576043	PPP6R3	4	11,12,13,14	+	['150', '65', '116', '86']	['0', '1292', '4361', '6210']	11	68569747
11:68596096-68603492	PPP6R3	4	19,20,21,22	+	['122', '154', '107', '151']	['0', '4244', '5766', '7245']	11	68596096
11:70330172-70335694	PPFIA1	4	8,9,10,11	+	['147', '135', '84', '132']	['0', '1787', '3297', '5390']	11	70330172
11:75162654-75164100	SLCO2B1	2	2,3	+	['131', '138']	['0', '1308']	11	75162654
11:77619605-77625818	CLNS1A	4	6,5,4,3	-	['90', '174', '108', '102']	['0', '2894', '5357', '6111']	11	77619605
11:77683709-77693611	RSF1	4	11,10,9,8	-	['110', '55', '80', '105']	['0', '1395', '7449', '9797']	11	77683709
11:77691158-77702495	RSF1	4	9,8,7,6	-	['80', '105', '207', '1775']	['0', '2348', '7328', '9562']	11	77691158
11:77693506-77702495	RSF1	3	8,7,6	-	['105', '207', '1775']	['0', '4980', '7214']	11	77693506
11:77698486-77702495	RSF1	2	7,6	-	['207', '1775']	['0', '2234']	11	77698486
11:83198478-83248087	ANKRD42	10	2,3,4,5,6,7,8,9,10,11	+	['164', '108', '117', '136', '201', '126', '106', '176', '127', '145']	['0', '7579', '11821', '12816', '26376', '29268', '37925', '42280', '47019', '49464']	11	83198478
11:83224854-83248087	ANKRD42	6	6,7,8,9,10,11	+	['201', '126', '106', '176', '127', '145']	['0', '2892', '11549', '15904', '20643', '23088']	11	83224854
11:86011029-86031611	PICALM	6	7,6,5,4,3,2	-	['107', '112', '94', '103', '76', '143']	['0', '1251', '3840', '11337', '15262', '20439']	11	86011029
11:93747296-93757465	C11orf54	5	2,3,4,5,6	+	['152', '99', '74', '102', '150']	['0', '3049', '6385', '6639', '10019']	11	93747296
11:94830049-94831541	AMOTL1	2	4,5	+	['145', '90']	['0', '1402']	11	94830049
11:95175497-95178828	SESN3	3	9,8,7	-	['145', '191', '119']	['0', '2221', '3212']	11	95175497
11:111992414-111996146	DIXDC1	7	11,12,13,14,15,16,17	+	['105', '54', '93', '72', '90', '162', '67']	['0', '536', '1081', '1254', '2604', '2988', '3665']	11	111992414
11:116757145-116758407	BUD13	3	9,8,7	-	['82', '185', '139']	['0', '620', '1123']	11	116757145
11:116927218-116957064	SIK3	3	4,3,2	-	['162', '64', '117']	['0', '26825', '29729']	11	116927218
11:117159933-117163892	PAFAH1B2	3	3,4,5	+	['90', '117', '123']	['0', '1211', '3836']	11	117159933
11:118581245-118584644	ARCN1	4	3,4,5,6	+	['264', '180', '206', '165']	['0', '1933', '2563', '3234']	11	118581245
11:120476660-120477526	ARHGEF12	3	33,34,35	+	['88', '87', '80']	['0', '558', '786']	11	120476660
11:122776218-122777210	UBASH3B	2	2,3	+	['54', '187']	['0', '805']	11	122776218
11:128758114-128772985	FLI1	3	2,3,4	+	['212', '155', '204']	['0', '10003', '14667']	11	128758114
11:134206598-134210454	NCAPD3	5	8,7,6,5,4	-	['134', '88', '62', '165', '185']	['0', '2265', '2546', '2714', '3671']	11	134206598
10:829384-845055	LARP4B	6	11,10,9,8,7,6	-	['210', '54', '111', '104', '137', '79']	['0', '296', '1482', '7018', '13547', '15592']	10	829384
10:1072115-1096246	WDR37	8	2,3,4,5,6,7,8,9	+	['178', '97', '96', '65', '136', '72', '45', '77']	['0', '5791', '7895', '8296', '12287', '14170', '21336', '24054']	10	1072115
10:5785851-5800705	GDI2	4	5,4,3,2	-	['199', '135', '100', '108']	['0', '9033', '10911', '14746']	10	5785851
10:7615981-7642090	ITIH5	5	7,6,5,4,3	-	['117', '170', '251', '102', '164']	['0', '1131', '21246', '24772', '25945']	10	7615981
10:12028744-12035441	UPF2	2	3,2	-	['780', '383']	['0', '6314']	10	12028744
10:13663452-13675044	FRMD4A	4	19,18,17,16	-	['57', '229', '123', '134']	['0', '2644', '6953', '11458']	10	13663452
10:14896845-14897517	SUV39H2	1	3	+	['672']	['0']	10	14896845
10:28583398-28590832	WAC	3	4,5,6	+	['107', '116', '113']	['0', '6337', '7321']	10	28583398
10:35044565-35071339	CUL2	7	9,8,7,6,5,4,3	-	['111', '97', '83', '106', '95', '103', '141']	['0', '206', '5117', '9868', '16308', '18394', '26633']	10	35044565
10:35516522-35530243	CCNY	4	6,7,8,9	+	['101', '36', '58', '120']	['0', '9441', '13450', '13601']	10	35516522
10:43154896-43176032	CSGALNACT2	6	2,3,4,5,6,7	+	['914', '217', '102', '179', '95', '82']	['0', '3818', '5597', '8969', '12107', '21054']	10	43154896
10:60105904-60114331	ANK3	3	28,27,26	-	['155', '225', '107']	['0', '2925', '8320']	10	60105904
10:60886111-60892995	RHOBTB1	3	7,6,5	-	['119', '974', '186']	['0', '2100', '6698']	10	60886111
10:63610186-63619800	REEP3	2	6,7	+	['148', '146']	['0', '9468']	10	63610186
10:68337198-68339555	HNRNPH3	5	2,3,4,5,6	+	['135', '139', '185', '87', '116']	['0', '659', '1304', '1941', '2241']	10	68337198
10:68393137-68394451	RUFY2	3	7,6,5	-	['66', '62', '124']	['0', '937', '1190']	10	68393137
10:68747160-68749685	CCAR1	4	7,8,9,10	+	['115', '193', '130', '162']	['0', '213', '1975', '2363']	10	68747160
10:69359896-69369624	HK1	5	7,8,9,10,11	+	['149', '120', '96', '100', '184']	['0', '4886', '8639', '9340', '9544']	10	69359896
10:70090059-70093845	H2AFY2	3	3,4,5	+	['107', '198', '111']	['0', '1697', '3675']	10	70090059
10:72562894-72566794	MICU1	2	3,2	-	['169', '162']	['0', '3738']	10	72562894
10:73380030-73396583	ANXA7	6	10,9,8,7,6,5	-	['171', '171', '114', '95', '103', '65']	['0', '3144', '3546', '7658', '8281', '16488']	10	73380030
10:73383174-73383690	ANXA7	2	9,8	-	['171', '114']	['0', '402']	10	73383174
10:74977315-74985241	KAT6B	4	8,9,10,11	+	['122', '116', '142', '162']	['0', '1908', '4471', '7764']	10	74977315
10:77828881-77843706	DLG5	8	13,12,11,10,9,8,7,6	-	['104', '176', '128', '133', '126', '185', '313', '260']	['0', '473', '1335', '1859', '5032', '6856', '12999', '14565']	10	77828881
10:77833913-77835922	DLG5	2	9,8	-	['126', '185']	['0', '1824']	10	77833913
10:84438511-84477664	CCSER2	4	6,7,8,9	+	['196', '84', '87', '90']	['0', '25421', '31860', '39063']	10	84438511
10:91994534-92008275	BTAF1	4	23,24,25,26	+	['110', '202', '149', '153']	['0', '1834', '3068', '13588']	10	91994534
10:92531747-92537550	IDE	3	4,3,2	-	['170', '208', '185']	['0', '2830', '5618']	10	92531747
10:93381218-93389154	MYOF	3	19,18,17	-	['178', '117', '125']	['0', '6578', '7811']	10	93381218
10:95823236-95847706	ENTPD1	6	2,3,4,5,6,7	+	['128', '118', '151', '160', '240', '261']	['0', '16454', '19107', '21239', '22120', '24209']	10	95823236
10:95839690-95847706	ENTPD1	5	3,4,5,6,7	+	['118', '151', '160', '240', '261']	['0', '2653', '4785', '5666', '7755']	10	95839690
10:99969114-99972134	DNMBP	2	3,2	-	['123', '155']	['0', '2865']	10	99969114
10:101672914-101676436	FBXW4	3	4,3,2	-	['133', '186', '96']	['0', '573', '3426']	10	101672914
10:101790895-101798154	MGEA5	5	14,13,12,11,10	-	['193', '86', '105', '86', '175']	['0', '458', '1943', '3017', '7084']	10	101790895
10:101792838-101807901	MGEA5	8	12,11,10,9,8,7,6,5	-	['105', '86', '175', '614', '159', '285', '99', '172']	['0', '1074', '5141', '6003', '7403', '10896', '13206', '14891']	10	101792838
10:101792838-101810314	MGEA5	9	12,11,10,9,8,7,6,5,4	-	['105', '86', '175', '614', '159', '285', '99', '172', '131']	['0', '1074', '5141', '6003', '7403', '10896', '13206', '14891', '17345']	10	101792838
10:103990674-104008356	SLK	11	2,3,4,5,6,7,8,9,10,11,12	+	['165', '49', '150', '73', '195', '82', '129', '1356', '131', '124', '180']	['0', '1923', '2309', '8224', '8444', '9192', '10769', '11497', '14886', '15237', '17502']	10	103990674
10:114830851-114836246	FAM160B1	4	2,3,4,5	+	['79', '170', '105', '123']	['0', '2381', '4685', '5272']	10	114830851
10:116906626-116921516	SHTN1	4	14,13,12,11	-	['121', '54', '110', '83']	['0', '5163', '8748', '14807']	10	116906626
10:121538591-121565704	FGFR2	4	5,4,3,2	-	['124', '170', '78', '267']	['0', '12698', '25910', '26846']	10	121538591
10:126064805-126094133	ADAM12	4	14,13,12,11	-	['196', '90', '178', '149']	['0', '1911', '6671', '29179']	10	126064805
10:126064805-126118224	ADAM12	9	14,13,12,11,10,9,8,7,6	-	['196', '90', '178', '149', '85', '170', '72', '66', '187']	['0', '1911', '6671', '29179', '33610', '36266', '43787', '44969', '53232']	10	126064805
10:126098415-126118224	ADAM12	5	10,9,8,7,6	-	['85', '170', '72', '66', '187']	['0', '2656', '10177', '11359', '19622']	10	126098415
10:126101071-126155305	ADAM12	6	9,8,7,6,5,4	-	['170', '72', '66', '187', '77', '88']	['0', '7521', '8703', '16966', '34512', '54146']	10	126101071
10:126970701-127008804	DOCK1	10	2,3,4,5,6,7,8,9,10,11	+	['84', '41', '56', '97', '149', '136', '158', '82', '136', '73']	['0', '7246', '11216', '16819', '19753', '26046', '27390', '28652', '29470', '38030']	10	126970701
10:127018709-127061776	DOCK1	11	13,14,15,16,17,18,19,20,21,22,23	+	['126', '125', '99', '73', '104', '184', '98', '90', '101', '135', '109']	['0', '4490', '5975', '7642', '12940', '13427', '19009', '23915', '24354', '33971', '42958']	10	127018709
13:20983223-20983806	LATS2	1	5	-	['583']	['0']	13	20983223
13:28197184-28220378	PAN3	2	5,6	+	['162', '148']	['0', '23046']	13	28197184
13:28427158-28438345	FLT1	7	10,9,8,7,6,5,4	-	['160', '170', '118', '175', '137', '163', '125']	['0', '593', '2891', '3977', '6660', '6899', '11062']	13	28427158
13:30630834-30631474	USPL1	1	4	+	['640']	['0']	13	30630834
13:32535768-32537027	N4BP2L2	1	2	-	['1259']	['0']	13	32535768
13:40940920-40943925	ELF1	3	5,4,3	-	['450', '193', '84']	['0', '2031', '2921']	13	40940920
13:42926335-42970670	EPSTI1	6	7,6,5,4,3,2	-	['94', '74', '84', '74', '84', '59']	['0', '27612', '36919', '37730', '42758', '44276']	13	42926335
13:42953947-42970670	EPSTI1	5	6,5,4,3,2	-	['74', '84', '74', '84', '59']	['0', '9307', '10118', '15146', '16664']	13	42953947
13:45151686-45207505	GTF2F2	2	4,5	+	['145', '82']	['0', '55737']	13	45151686
13:45985296-46020557	ZC3H13	6	10,9,8,7,6,5	-	['465', '311', '198', '158', '140', '109']	['0', '3490', '17842', '25051', '26118', '35152']	13	45985296
[truncated: 2,956 more rows]
