# Supplementary material for: Identification of human placenta-derived circular RNAs and autophagy related circRNA-miRNA-mRNA regulatory network in gestational diabetes mellitus
Source: Front Genet. 2022 Nov 30;13:1050906. doi: 10.3389/fgene.2022.1050906 (PMC9748685; doi:10.3389/fgene.2022.1050906)
Supplement: Supplementary file 7 [file Table6.XLSX]

## Sheet: target genes
Geneid	miRNA	Target_circRNA
ARHGAP27	hsa-miR-6852-5p	17:67945408-67975958
C2CD2	hsa-miR-6852-5p	17:67945408-67975958
ZNF513	hsa-miR-6852-5p	17:67945408-67975958
WDR72	novel_267	4:41650392-41692384
TBX21	novel_267	4:41650392-41692384
2022-03-04	novel_267	4:41650392-41692384
SLITRK5	hsa-miR-6882-3p	7:596145-607452
HAPLN4	hsa-miR-6882-3p	7:596145-607452
KSR2	hsa-miR-6882-3p	7:596145-607452
PIRT	hsa-miR-6882-3p	7:596145-607452
TSPAN14	novel_221	17:67945408-67975958
HSPA9	novel_221	17:67945408-67975958
TMEM191C	novel_221	17:67945408-67975958
IL18BP	hsa-miR-29b-1-5p	4:41650392-41692384
C1orf228	hsa-miR-29b-1-5p	4:41650392-41692384
MAOA	hsa-miR-29b-1-5p	4:41650392-41692384
AP3S2	hsa-miR-3150a-3p	9:116207455-116235637
WTIP	hsa-miR-3150a-3p	9:116207455-116235637
ATP12A	hsa-miR-3150a-3p	9:116207455-116235637
PPP1R15B	hsa-let-7f-5p	9:116207455-116235637
EIF4E3	hsa-miR-664a-3p	4:41650392-41692384
G6PC2	hsa-miR-5001-3p	2:23880638-23885829
FAM129A	hsa-miR-5001-3p	2:23880638-23885829
PLEKHG3	hsa-miR-1226-3p	8:134600435-134610655
DES	hsa-miR-1226-3p	8:134600435-134610655
IL1RAP	novel_183	8:134600435-134610655
SAR1B	novel_183	8:134600435-134610655
ZNF558	hsa-miR-3664-3p	8:134600435-134610655
CCDC81	hsa-miR-3664-3p	8:134600435-134610655
SLC48A1	novel_82	8:134600435-134610655
CHST6	novel_82	8:134600435-134610655
ZMYND8	novel_82	8:134600435-134610655
SLC46A1	novel_82	8:134600435-134610655
KIAA1147	novel_82	8:134600435-134610655
CBR1	novel_82	8:134600435-134610655
CYP26C1	novel_82	8:134600435-134610655
CALHM1	novel_82	8:134600435-134610655
CXCL5	novel_82	8:134600435-134610655
SCAMP4	hsa-miR-486-3p	12:95208842-95211267
TMEM88	hsa-miR-486-3p	12:95208842-95211267
ATRIP	hsa-miR-18a-3p	4:41650392-41692384
SARM1	hsa-miR-18a-3p	4:41650392-41692384
EPHA2	hsa-miR-18a-3p	4:41650392-41692384
C10orf35	hsa-miR-18a-3p	4:41650392-41692384
CXorf38	hsa-miR-18a-3p	4:41650392-41692384
NPLOC4	hsa-miR-6509-3p	1:117460488-117502970
RAD9B	hsa-miR-6764-5p	8:134600435-134610655
MLF2	hsa-miR-6764-5p	8:134600435-134610655
POU2F2	hsa-miR-6764-5p	8:134600435-134610655
MFSD9	hsa-miR-6764-5p	8:134600435-134610655
MGME1	hsa-miR-6764-5p	8:134600435-134610655
LINC00959	hsa-miR-6764-5p	8:134600435-134610655
TRIM4	hsa-miR-6764-5p	8:134600435-134610655
SH2D4B	hsa-miR-6764-5p	8:134600435-134610655
HEBP2	hsa-miR-6764-5p	8:134600435-134610655
TMED5	hsa-miR-6764-5p	8:134600435-134610655
TMEM248	hsa-miR-6764-5p	8:134600435-134610655
SORBS1	hsa-miR-1248	8:134600435-134610655
ELMSAN1	hsa-miR-1248	8:134600435-134610655
ETS1	hsa-miR-1248	8:134600435-134610655
RAPGEF3	hsa-miR-1248	8:134600435-134610655
GAREM2	hsa-miR-1248	8:134600435-134610655
HM13	hsa-miR-660-3p	5:6604137-6605408
PLEKHJ1	hsa-miR-660-3p	5:6604137-6605408
KRT8	hsa-miR-660-3p	5:6604137-6605408
GRIN3A	hsa-miR-660-3p	5:6604137-6605408
SLC25A26	hsa-miR-660-3p	5:6604137-6605408
ZNF862	hsa-miR-660-3p	5:6604137-6605408
SETD2	hsa-miR-370-3p	8:134600435-134610655
RPUSD1	hsa-miR-370-3p	8:134600435-134610655
SBSPON	hsa-miR-370-3p	8:134600435-134610655
SYNPO2	hsa-miR-370-3p	8:134600435-134610655
WFS1	hsa-miR-370-3p	8:134600435-134610655
KLHL26	hsa-miR-370-3p	8:134600435-134610655
ITGA11	hsa-miR-370-3p	8:134600435-134610655
TACO1	hsa-miR-370-3p	8:134600435-134610655
ST3GAL2	hsa-miR-4746-5p	8:102271133-102272772
REEP3	hsa-miR-3157-5p	1:117460488-117502970
PPP1R10	novel_43	4:41650392-41692384
PDXK	novel_43	4:41650392-41692384
ADGRE5	novel_43	4:41650392-41692384
WNT9A	novel_43	4:41650392-41692384
DOCK3	novel_43	4:41650392-41692384
TMEM192	hsa-let-7e-5p	4:41650392-41692384
SLC22A7	hsa-let-7e-5p	4:41650392-41692384
NT5M	hsa-miR-342-5p	7:579255-607452
AADACL3	hsa-miR-342-5p	7:579255-607452
PLEKHG3	hsa-miR-1226-3p	4:87170078-87195690
DES	hsa-miR-1226-3p	4:87170078-87195690
SLC1A4	hsa-let-7c-5p	17:67945408-67975958
ZHX3	hsa-miR-326	8:134600435-134610655
MGLL	hsa-miR-326	8:134600435-134610655
RALGPS2	hsa-miR-326	8:134600435-134610655
KCNIP3	hsa-miR-326	8:134600435-134610655
ACO1	hsa-miR-326	8:134600435-134610655
NWD2	hsa-miR-326	8:134600435-134610655
UBXN10	novel_289	5:43161248-43161931
TRNT1	novel_289	5:43161248-43161931
ARIH2	novel_289	5:43161248-43161931
RP1-309K20.6	hsa-miR-1269b	8:134600435-134610655
AP3S2	hsa-miR-3150a-3p	17:67945408-67975958
WTIP	hsa-miR-3150a-3p	17:67945408-67975958
ATP12A	hsa-miR-3150a-3p	17:67945408-67975958
SOCS4	hsa-miR-125a-5p	17:67945408-67975958
PNPLA1	hsa-miR-125a-5p	17:67945408-67975958
AHI1	hsa-miR-361-3p	7:596145-607452
AHSA2	hsa-miR-361-3p	7:596145-607452
KDM4A	hsa-miR-361-3p	7:596145-607452
ZFP41	hsa-miR-361-3p	7:596145-607452
SCAMP5	hsa-miR-361-3p	7:596145-607452
KIAA1217	hsa-miR-361-3p	7:596145-607452
ARF3	hsa-miR-361-3p	7:596145-607452
SLIT1	hsa-miR-361-3p	7:596145-607452
CRIM1	hsa-miR-532-3p	7:579255-607452
FAM83F	hsa-miR-532-3p	7:579255-607452
MTG1	hsa-miR-532-3p	7:579255-607452
PFKM	hsa-miR-532-3p	7:579255-607452
RP11-108K14.8	hsa-miR-532-3p	7:579255-607452
WFDC1	hsa-miR-532-3p	7:579255-607452
LRRN2	hsa-miR-532-3p	7:579255-607452
LRRC75B	hsa-miR-532-3p	7:579255-607452
DPYSL4	hsa-miR-532-3p	7:579255-607452
TMEM100	hsa-miR-532-3p	7:579255-607452
SERINC1	hsa-miR-532-3p	7:579255-607452
SH3D21	hsa-miR-6506-5p	8:134600435-134610655
NF2	hsa-miR-6506-5p	8:134600435-134610655
CHRNA4	hsa-miR-151a-5p	18:76849525-76871825
LSMEM2	hsa-miR-3687	11:130260855-130261929
CTRC	hsa-miR-125a-3p	11:34071725-34076642
CCL4L2	hsa-miR-125a-3p	11:34071725-34076642
MGA	hsa-miR-125a-3p	11:34071725-34076642
TNS3	hsa-miR-125a-3p	11:34071725-34076642
MMACHC	hsa-miR-125a-3p	11:34071725-34076642
GPR26	hsa-miR-125a-3p	11:34071725-34076642
SLITRK5	hsa-miR-6882-3p	7:579255-607452
HAPLN4	hsa-miR-6882-3p	7:579255-607452
KSR2	hsa-miR-6882-3p	7:579255-607452
PIRT	hsa-miR-6882-3p	7:579255-607452
ILDR2	hsa-miR-5088-5p	9:116207455-116235637
ZFR2	hsa-miR-5088-5p	9:116207455-116235637
SLC30A7	novel_61	8:134600435-134610655
SEZ6	hsa-miR-4685-3p	8:102271133-102272772
PLA2G4E	hsa-miR-490-5p	9:116207455-116235637
ATRIP	hsa-miR-18a-3p	8:134600435-134610655
SARM1	hsa-miR-18a-3p	8:134600435-134610655
EPHA2	hsa-miR-18a-3p	8:134600435-134610655
C10orf35	hsa-miR-18a-3p	8:134600435-134610655
CXorf38	hsa-miR-18a-3p	8:134600435-134610655
IL11	hsa-miR-769-3p	4:41650392-41692384
GPR17	hsa-miR-7110-3p	8:102271133-102272772
NFAM1	hsa-miR-7110-3p	8:102271133-102272772
ITGA10	hsa-miR-7110-3p	8:102271133-102272772
CDC42BPG	hsa-miR-7110-3p	8:102271133-102272772
HRK	hsa-miR-7110-3p	8:102271133-102272772
MAP3K13	hsa-miR-7110-3p	8:102271133-102272772
PRRG3	hsa-miR-7110-3p	8:102271133-102272772
ARFGEF3	hsa-miR-7110-3p	8:102271133-102272772
ONECUT3	hsa-miR-7110-3p	8:102271133-102272772
KCNE1B	hsa-miR-7110-3p	8:102271133-102272772
SNX8	hsa-miR-7110-3p	8:102271133-102272772
NLGN4X	hsa-miR-345-3p	12:95208842-95211267
GAS7	hsa-miR-345-3p	12:95208842-95211267
EMG1	hsa-miR-345-3p	12:95208842-95211267
C7	hsa-miR-345-3p	12:95208842-95211267
TMEM132D	hsa-miR-210-3p	17:67945408-67975958
N4BP3	hsa-miR-6783-3p	8:134600435-134610655
UBE2QL1	hsa-miR-6783-3p	8:134600435-134610655
ZNF720	hsa-miR-134-3p	8:134600435-134610655
MAP1LC3B	hsa-miR-134-3p	8:134600435-134610655
RAET1E	hsa-miR-4677-5p	9:116207455-116235637
IL11	hsa-miR-769-3p	8:134600435-134610655
RIMS2	hsa-miR-204-3p	17:67945408-67975958
SLC22A7	hsa-miR-204-3p	17:67945408-67975958
ZNF701	hsa-miR-204-3p	17:67945408-67975958
ZG16	hsa-miR-204-3p	17:67945408-67975958
KIF1A	hsa-miR-204-3p	17:67945408-67975958
C15orf40	hsa-miR-2682-3p	2:23880638-23885829
ZNF207	hsa-miR-2682-3p	2:23880638-23885829
STRA13	hsa-miR-2682-3p	2:23880638-23885829
NKAIN1	hsa-miR-3928-3p	5:43161248-43161931
SH3D21	hsa-miR-6506-5p	4:41650392-41692384
NF2	hsa-miR-6506-5p	4:41650392-41692384
LSMEM2	hsa-miR-3687	1:117460488-117502970
BAZ2A	hsa-miR-766-3p	8:134600435-134610655
EPDR1	hsa-miR-766-3p	8:134600435-134610655
DNAH14	hsa-miR-766-3p	8:134600435-134610655
ANKRD9	hsa-miR-766-3p	8:134600435-134610655
SLC4A8	hsa-miR-766-3p	8:134600435-134610655
FBXO16	hsa-miR-1301-3p	12:95208842-95211267
RAB15	hsa-miR-1301-3p	12:95208842-95211267
ENO2	hsa-miR-1301-3p	12:95208842-95211267
EPT1	hsa-miR-1301-3p	12:95208842-95211267
STRIP1	hsa-miR-1301-3p	12:95208842-95211267
DNAJB2	hsa-miR-1301-3p	12:95208842-95211267
CCDC183	hsa-miR-1301-3p	12:95208842-95211267
VPS4A	hsa-miR-1301-3p	12:95208842-95211267
SBK1	hsa-miR-5000-3p	8:134600435-134610655
PCGF2	hsa-miR-654-5p	8:134600435-134610655
POU2F1	hsa-miR-654-5p	8:134600435-134610655
TMEM8A	hsa-miR-654-5p	8:134600435-134610655
RAB15	hsa-miR-654-5p	8:134600435-134610655
DENND1B	hsa-miR-216a-3p	4:41650392-41692384
FER1L6	hsa-miR-216a-3p	4:41650392-41692384
LMX1B	hsa-miR-216a-3p	4:41650392-41692384
FRMD1	hsa-miR-216a-3p	4:41650392-41692384
TRIM9	hsa-miR-216a-3p	4:41650392-41692384
DLGAP3	hsa-miR-216a-3p	4:41650392-41692384
PDP2	hsa-miR-216a-3p	4:41650392-41692384
OC90	hsa-miR-216a-3p	4:41650392-41692384
ATRN	hsa-miR-216a-3p	4:41650392-41692384
RP11-240B13.2	hsa-miR-216a-3p	4:41650392-41692384
MAPK8IP1	hsa-miR-671-5p	4:87170078-87195690
CCNF	hsa-miR-671-5p	4:87170078-87195690
ST3GAL2	hsa-miR-4746-5p	12:95208842-95211267
CCDC177	hsa-miR-3652	9:116207455-116235637
MAS1	hsa-miR-3652	9:116207455-116235637
MAF1	hsa-miR-3652	9:116207455-116235637
EDC3	hsa-miR-3652	9:116207455-116235637
EDNRA	hsa-miR-3127-5p	9:116207455-116235637
PRICKLE3	hsa-miR-3127-5p	9:116207455-116235637
RP11-12J10.3	hsa-miR-3127-5p	9:116207455-116235637
RSPRY1	hsa-miR-3127-5p	9:116207455-116235637
RASSF1	hsa-miR-4768-5p	12:95208842-95211267
KLHDC7A	hsa-miR-15a-5p	5:6604137-6605408
PRPF4B	hsa-miR-138-5p	4:87170078-87195690
SMG9	hsa-miR-138-5p	4:87170078-87195690
COL12A1	hsa-miR-138-5p	4:87170078-87195690
TMEM248	hsa-miR-138-5p	4:87170078-87195690
CREBBP	hsa-miR-138-5p	4:87170078-87195690
XYLT1	hsa-miR-138-5p	4:87170078-87195690
NDUFA5	novel_159	12:95208842-95211267
C10orf71	novel_159	12:95208842-95211267
NAA60	novel_159	12:95208842-95211267
PPP2R5B	novel_159	12:95208842-95211267
PCDHB1	novel_159	12:95208842-95211267
JRK	hsa-miR-185-3p	4:41650392-41692384
SH3D19	hsa-miR-185-3p	4:41650392-41692384
FAM153C	hsa-miR-185-3p	4:41650392-41692384
TRAPPC9	hsa-miR-766-5p	9:116207455-116235637
ADGRG5	hsa-miR-766-5p	9:116207455-116235637
SMPDL3B	hsa-miR-766-5p	9:116207455-116235637
AC010642.1	hsa-miR-766-5p	9:116207455-116235637
BEGAIN	hsa-miR-1247-3p	12:95208842-95211267
CHKB-CPT1B	hsa-miR-1247-3p	12:95208842-95211267
C7orf43	hsa-miR-1247-3p	12:95208842-95211267
PNMA6A	hsa-miR-1247-3p	12:95208842-95211267
MYLK3	hsa-miR-1247-3p	12:95208842-95211267
P3H2	hsa-miR-1247-3p	12:95208842-95211267
MAPK8IP3	hsa-miR-1247-3p	12:95208842-95211267
EVC	hsa-miR-1247-3p	12:95208842-95211267
TUBB2B	hsa-miR-1247-3p	12:95208842-95211267
LPP	hsa-miR-432-5p	4:41650392-41692384
PKNOX2	hsa-miR-432-5p	4:41650392-41692384
HHIPL1	hsa-miR-432-5p	4:41650392-41692384
GSK3A	hsa-miR-6847-5p	5:43161248-43161931
C1orf61	hsa-miR-6847-5p	5:43161248-43161931
N4BP1	hsa-miR-6847-5p	5:43161248-43161931
LEMD1	hsa-miR-550a-5p	12:95208842-95211267
NCR3LG1	hsa-miR-550a-5p	12:95208842-95211267
MKRN1	hsa-miR-550a-5p	12:95208842-95211267
COL19A1	hsa-miR-550a-5p	12:95208842-95211267
ABCA1	hsa-miR-550a-5p	12:95208842-95211267
C16orf52	hsa-miR-550a-5p	12:95208842-95211267
RGS9BP	hsa-miR-550a-5p	12:95208842-95211267
VPS37C	hsa-miR-3922-5p	4:41650392-41692384
KRT80	hsa-miR-3922-5p	4:41650392-41692384
SLC6A3	hsa-miR-3922-5p	4:41650392-41692384
SLC22A31	hsa-miR-632	9:116207455-116235637
AC009014.3	hsa-miR-484	7:579255-607452
TLDC1	hsa-miR-484	7:579255-607452
NFASC	hsa-miR-34a-5p	8:134600435-134610655
FAM131A	hsa-miR-296-5p	4:41650392-41692384
DAB2IP	hsa-miR-296-5p	4:41650392-41692384
MED19	hsa-miR-1289	9:116207455-116235637
ATP8B3	hsa-miR-1289	9:116207455-116235637
SLC22A31	hsa-miR-632	4:41650392-41692384
PIDD1	novel_307	11:130260855-130261929
SUSD6	hsa-miR-134-5p	17:67945408-67975958
DDN	hsa-miR-134-5p	17:67945408-67975958
RBM27	hsa-miR-512-5p	11:130260855-130261929
AMZ1	hsa-miR-512-5p	11:130260855-130261929
PTPN1	hsa-miR-135a-5p	8:134600435-134610655
PPP1R15B	hsa-let-7f-5p	17:67945408-67975958
HS1BP3	hsa-miR-6772-3p	1:117460488-117502970
ARHGAP45	hsa-miR-6772-3p	1:117460488-117502970
HSPA12A	hsa-miR-5006-3p	11:34071725-34076642
TUSC2	hsa-miR-5006-3p	11:34071725-34076642
TCF23	hsa-miR-5006-3p	11:34071725-34076642
TMEM163	hsa-miR-5006-3p	11:34071725-34076642
NHLH1	hsa-miR-5006-3p	11:34071725-34076642
COL6A6	hsa-miR-107	9:116207455-116235637
RBM28	novel_200	12:95208842-95211267
RIT1	novel_200	12:95208842-95211267
OSTM1	novel_200	12:95208842-95211267
HMGB1	novel_200	12:95208842-95211267
GM2A	novel_200	12:95208842-95211267
TBX15	novel_200	12:95208842-95211267
FAM162A	novel_200	12:95208842-95211267
CDC6	hsa-miR-122-5p	5:43161248-43161931
MAP3K1	hsa-let-7g-5p	4:41650392-41692384
CTSZ	hsa-miR-6754-3p	8:134600435-134610655
ST8SIA1	hsa-miR-6754-3p	8:134600435-134610655
SDK2	hsa-miR-6754-3p	8:134600435-134610655
SMUG1	hsa-miR-6754-3p	8:134600435-134610655
AFAP1	hsa-miR-6754-3p	8:134600435-134610655
IL5RA	hsa-miR-6754-3p	8:134600435-134610655
SLC4A8	hsa-miR-6754-3p	8:134600435-134610655
SMNDC1	hsa-miR-6754-3p	8:134600435-134610655
SCUBE1	hsa-miR-6754-3p	8:134600435-134610655
F11R	hsa-miR-378a-5p	8:134600435-134610655
RP11-544M22.13	hsa-miR-378a-5p	8:134600435-134610655
TGOLN2	hsa-miR-378a-5p	8:134600435-134610655
RBM28	novel_200	8:134600435-134610655
RIT1	novel_200	8:134600435-134610655
OSTM1	novel_200	8:134600435-134610655
HMGB1	novel_200	8:134600435-134610655
GM2A	novel_200	8:134600435-134610655
TBX15	novel_200	8:134600435-134610655
FAM162A	novel_200	8:134600435-134610655
EXTL3	hsa-miR-708-5p	17:67945408-67975958
CILP	hsa-miR-708-5p	17:67945408-67975958
HOXA1	hsa-miR-708-5p	17:67945408-67975958
AVPR1A	hsa-miR-708-5p	17:67945408-67975958
ATRIP	hsa-miR-18a-3p	8:102271133-102272772
SARM1	hsa-miR-18a-3p	8:102271133-102272772
EPHA2	hsa-miR-18a-3p	8:102271133-102272772
C10orf35	hsa-miR-18a-3p	8:102271133-102272772
CXorf38	hsa-miR-18a-3p	8:102271133-102272772
YME1L1	hsa-miR-4465	1:117460488-117502970
KIAA0513	hsa-miR-328-3p	9:116207455-116235637
NCOR1	hsa-miR-328-3p	9:116207455-116235637
NRBP2	hsa-miR-423-5p	12:95208842-95211267
TMED1	hsa-miR-423-5p	12:95208842-95211267
PRKRIP1	hsa-miR-423-5p	12:95208842-95211267
PCDHB1	hsa-miR-423-5p	12:95208842-95211267
OR2H2	hsa-miR-423-5p	12:95208842-95211267
RGL1	hsa-miR-423-5p	12:95208842-95211267
INF2	hsa-miR-212-3p	7:579255-607452
BMP7	hsa-miR-212-3p	7:579255-607452
MICAL3	hsa-miR-5193	8:134600435-134610655
ADCYAP1	hsa-miR-5193	8:134600435-134610655
RPS6KB2	hsa-miR-5193	8:134600435-134610655
CTAG1A	hsa-miR-5193	8:134600435-134610655
SYVN1	novel_180	8:134600435-134610655
AGPAT4	novel_180	8:134600435-134610655
NXN	novel_180	8:134600435-134610655
PUS7L	novel_180	8:134600435-134610655
UBXN8	novel_180	8:134600435-134610655
APOBEC3C	novel_180	8:134600435-134610655
SREBF1	novel_180	8:134600435-134610655
C15orf59	novel_180	8:134600435-134610655
ZNF512B	novel_180	8:134600435-134610655
NT5M	hsa-miR-342-5p	7:596145-607452
AADACL3	hsa-miR-342-5p	7:596145-607452
BTBD3	hsa-miR-4660	4:41650392-41692384
TMEM150A	hsa-miR-4660	4:41650392-41692384
MPI	hsa-miR-4660	4:41650392-41692384
HIC2	hsa-miR-4660	4:41650392-41692384
ZFYVE26	hsa-miR-4660	4:41650392-41692384
TXN2	hsa-miR-4660	4:41650392-41692384
WIPI2	hsa-miR-4660	4:41650392-41692384
TAOK1	hsa-miR-4660	4:41650392-41692384
INF2	hsa-miR-212-3p	7:596145-607452
BMP7	hsa-miR-212-3p	7:596145-607452
AHI1	hsa-miR-361-3p	7:579255-607452
AHSA2	hsa-miR-361-3p	7:579255-607452
KDM4A	hsa-miR-361-3p	7:579255-607452
ZFP41	hsa-miR-361-3p	7:579255-607452
SCAMP5	hsa-miR-361-3p	7:579255-607452
KIAA1217	hsa-miR-361-3p	7:579255-607452
ARF3	hsa-miR-361-3p	7:579255-607452
SLIT1	hsa-miR-361-3p	7:579255-607452
EPHB2	hsa-miR-3616-3p	9:116207455-116235637
BMP3	hsa-miR-3616-3p	9:116207455-116235637
SHISA4	hsa-miR-3616-3p	9:116207455-116235637
KLRB1	hsa-miR-320a	12:95208842-95211267
CADM1	hsa-miR-24-3p	9:116207455-116235637
TRIM11	hsa-miR-24-3p	9:116207455-116235637
COL27A1	hsa-miR-24-3p	9:116207455-116235637
GNAL	hsa-miR-24-3p	9:116207455-116235637
MLX	hsa-miR-6868-3p	2:23880638-23885829
NHSL2	hsa-let-7d-5p	4:41650392-41692384
TSPAN18	hsa-let-7d-5p	4:41650392-41692384
JRK	hsa-miR-185-3p	12:95208842-95211267
SH3D19	hsa-miR-185-3p	12:95208842-95211267
FAM153C	hsa-miR-185-3p	12:95208842-95211267
ZXDA	hsa-miR-514a-5p	18:76849525-76871825
NRBP2	hsa-miR-423-5p	17:67945408-67975958
TMED1	hsa-miR-423-5p	17:67945408-67975958
PRKRIP1	hsa-miR-423-5p	17:67945408-67975958
PCDHB1	hsa-miR-423-5p	17:67945408-67975958
OR2H2	hsa-miR-423-5p	17:67945408-67975958
RGL1	hsa-miR-423-5p	17:67945408-67975958
POLR3H	hsa-miR-135b-5p	8:134600435-134610655
ARHGAP30	hsa-miR-874-5p	8:134600435-134610655
TNIP1	hsa-miR-874-5p	8:134600435-134610655
MAPK3	hsa-miR-874-5p	8:134600435-134610655
ACOX1	hsa-miR-874-5p	8:134600435-134610655
NAT8L	hsa-miR-874-5p	8:134600435-134610655
THSD4	hsa-miR-874-5p	8:134600435-134610655
SLCO2B1	hsa-miR-874-5p	8:134600435-134610655
ATRN	hsa-miR-874-5p	8:134600435-134610655
SNX20	hsa-miR-4474-3p	17:67945408-67975958
CCNI2	hsa-miR-4474-3p	17:67945408-67975958
ZNF500	hsa-miR-4474-3p	17:67945408-67975958
KCNE1B	hsa-miR-4474-3p	17:67945408-67975958
HUNK	hsa-miR-4731-5p	4:41650392-41692384
HAND1	hsa-miR-4731-5p	4:41650392-41692384
MPZL1	hsa-miR-4731-5p	4:41650392-41692384
TET3	hsa-miR-4731-5p	4:41650392-41692384
CYP4F22	hsa-miR-4731-5p	4:41650392-41692384
AFAP1	hsa-miR-4731-5p	4:41650392-41692384
ERGIC3	hsa-miR-4731-5p	4:41650392-41692384
PRTG	hsa-miR-4731-5p	4:41650392-41692384
RCN3	hsa-miR-4731-5p	4:41650392-41692384
RP11-392E22.9	hsa-miR-4731-5p	4:41650392-41692384
THOC6	hsa-miR-4731-5p	4:41650392-41692384
HMGCS2	hsa-miR-4731-5p	4:41650392-41692384
ACACA	hsa-miR-4731-5p	4:41650392-41692384
LDLRAD2	hsa-miR-4731-5p	4:41650392-41692384
TEAD1	hsa-miR-4731-5p	4:41650392-41692384
SCUBE1	hsa-miR-4731-5p	4:41650392-41692384
ST8SIA2	hsa-miR-4731-5p	4:41650392-41692384
DHRS3	hsa-miR-4731-5p	4:41650392-41692384
ANGPT4	hsa-miR-4731-5p	4:41650392-41692384
TRDMT1	hsa-miR-3154	17:67945408-67975958
CRTC1	hsa-miR-3154	17:67945408-67975958
CSRP1	hsa-miR-3154	17:67945408-67975958
MYO10	hsa-miR-3154	17:67945408-67975958
VWF	hsa-miR-3154	17:67945408-67975958
NOVA2	hsa-miR-3154	17:67945408-67975958
MESDC1	hsa-miR-3154	17:67945408-67975958
TCTEX1D1	hsa-miR-3154	17:67945408-67975958
TRIM8	hsa-miR-3154	17:67945408-67975958
DIEXF	hsa-miR-3154	17:67945408-67975958
ZNF526	hsa-miR-3154	17:67945408-67975958
KIAA1462	hsa-miR-3154	17:67945408-67975958
SAMD1	hsa-miR-3154	17:67945408-67975958
DENND6B	hsa-miR-3154	17:67945408-67975958
METTL21B	hsa-miR-4778-3p	8:134600435-134610655
SH3BP2	hsa-miR-497-5p	5:6604137-6605408
CTAGE5	hsa-miR-497-5p	5:6604137-6605408
SCN5A	hsa-miR-378a-3p	17:67945408-67975958
NFASC	hsa-miR-34a-5p	4:41650392-41692384
MTMR14	hsa-miR-2355-5p	7:579255-607452
FYCO1	hsa-miR-2355-5p	7:579255-607452
CNNM3	hsa-miR-2355-5p	7:579255-607452
TRIM62	novel_101	8:134600435-134610655
SAMD12	hsa-miR-29b-2-5p	8:134600435-134610655
JRK	hsa-miR-185-3p	17:67945408-67975958
SH3D19	hsa-miR-185-3p	17:67945408-67975958
FAM153C	hsa-miR-185-3p	17:67945408-67975958
SLITRK5	hsa-miR-6882-3p	8:102271133-102272772
HAPLN4	hsa-miR-6882-3p	8:102271133-102272772
KSR2	hsa-miR-6882-3p	8:102271133-102272772
PIRT	hsa-miR-6882-3p	8:102271133-102272772
STX16	hsa-miR-3136-5p	17:67945408-67975958
PTPN5	hsa-miR-3136-5p	17:67945408-67975958
GPT	hsa-miR-2114-3p	12:95208842-95211267
KRT5	novel_228	8:134600435-134610655
KIR3DL2	novel_228	8:134600435-134610655
SLITRK4	novel_228	8:134600435-134610655
SCN2A	novel_81	17:67945408-67975958
CDHR1	novel_81	17:67945408-67975958
RNF4	novel_81	17:67945408-67975958
R3HCC1L	novel_81	17:67945408-67975958
CHKB-CPT1B	novel_81	17:67945408-67975958
UBE2O	novel_81	17:67945408-67975958
CYP4F22	novel_81	17:67945408-67975958
TBC1D30	novel_81	17:67945408-67975958
TUB	novel_81	17:67945408-67975958
MRAS	novel_81	17:67945408-67975958
GMEB1	novel_81	17:67945408-67975958
CARD11	novel_81	17:67945408-67975958
ST8SIA2	novel_81	17:67945408-67975958
RIPK4	novel_81	17:67945408-67975958
NKAIN1	hsa-miR-3928-3p	9:116207455-116235637
SKP1	hsa-miR-6870-3p	18:76849525-76871825
ZNF154	novel_338	8:134600435-134610655
HUNK	hsa-miR-4731-5p	8:134600435-134610655
HAND1	hsa-miR-4731-5p	8:134600435-134610655
MPZL1	hsa-miR-4731-5p	8:134600435-134610655
TET3	hsa-miR-4731-5p	8:134600435-134610655
CYP4F22	hsa-miR-4731-5p	8:134600435-134610655
AFAP1	hsa-miR-4731-5p	8:134600435-134610655
ERGIC3	hsa-miR-4731-5p	8:134600435-134610655
PRTG	hsa-miR-4731-5p	8:134600435-134610655
RCN3	hsa-miR-4731-5p	8:134600435-134610655
RP11-392E22.9	hsa-miR-4731-5p	8:134600435-134610655
THOC6	hsa-miR-4731-5p	8:134600435-134610655
HMGCS2	hsa-miR-4731-5p	8:134600435-134610655
ACACA	hsa-miR-4731-5p	8:134600435-134610655
LDLRAD2	hsa-miR-4731-5p	8:134600435-134610655
TEAD1	hsa-miR-4731-5p	8:134600435-134610655
SCUBE1	hsa-miR-4731-5p	8:134600435-134610655
ST8SIA2	hsa-miR-4731-5p	8:134600435-134610655
DHRS3	hsa-miR-4731-5p	8:134600435-134610655
ANGPT4	hsa-miR-4731-5p	8:134600435-134610655
PAQR4	hsa-miR-6895-3p	8:102271133-102272772
SNX20	hsa-miR-4474-3p	18:76849525-76871825
CCNI2	hsa-miR-4474-3p	18:76849525-76871825
ZNF500	hsa-miR-4474-3p	18:76849525-76871825
KCNE1B	hsa-miR-4474-3p	18:76849525-76871825
TSPYL2	hsa-miR-15b-5p	5:6604137-6605408
HUNK	hsa-miR-4731-5p	17:67945408-67975958
HAND1	hsa-miR-4731-5p	17:67945408-67975958
MPZL1	hsa-miR-4731-5p	17:67945408-67975958
TET3	hsa-miR-4731-5p	17:67945408-67975958
CYP4F22	hsa-miR-4731-5p	17:67945408-67975958
AFAP1	hsa-miR-4731-5p	17:67945408-67975958
ERGIC3	hsa-miR-4731-5p	17:67945408-67975958
PRTG	hsa-miR-4731-5p	17:67945408-67975958
RCN3	hsa-miR-4731-5p	17:67945408-67975958
RP11-392E22.9	hsa-miR-4731-5p	17:67945408-67975958
THOC6	hsa-miR-4731-5p	17:67945408-67975958
HMGCS2	hsa-miR-4731-5p	17:67945408-67975958
ACACA	hsa-miR-4731-5p	17:67945408-67975958
LDLRAD2	hsa-miR-4731-5p	17:67945408-67975958
TEAD1	hsa-miR-4731-5p	17:67945408-67975958
SCUBE1	hsa-miR-4731-5p	17:67945408-67975958
ST8SIA2	hsa-miR-4731-5p	17:67945408-67975958
DHRS3	hsa-miR-4731-5p	17:67945408-67975958
ANGPT4	hsa-miR-4731-5p	17:67945408-67975958
NOVA1	hsa-miR-362-5p	17:67945408-67975958
ZNF618	hsa-miR-150-5p	11:34071725-34076642
GPR161	hsa-miR-150-5p	11:34071725-34076642
ZNF25	hsa-miR-150-5p	11:34071725-34076642
ELOVL6	hsa-miR-150-5p	11:34071725-34076642
NPAS3	hsa-miR-873-3p	17:67945408-67975958
SRRD	hsa-miR-873-3p	17:67945408-67975958
JRK	hsa-miR-185-3p	9:116207455-116235637
SH3D19	hsa-miR-185-3p	9:116207455-116235637
FAM153C	hsa-miR-185-3p	9:116207455-116235637
WFDC8	hsa-miR-4435	1:117460488-117502970
VPS37C	hsa-miR-4435	1:117460488-117502970
KRT80	hsa-miR-4435	1:117460488-117502970
CADM1	hsa-miR-330-5p	8:134600435-134610655
SLC38A7	hsa-miR-330-5p	8:134600435-134610655
KCNJ6	hsa-miR-330-5p	8:134600435-134610655
CCDC177	hsa-miR-3652	17:67945408-67975958
MAS1	hsa-miR-3652	17:67945408-67975958
MAF1	hsa-miR-3652	17:67945408-67975958
EDC3	hsa-miR-3652	17:67945408-67975958
MLX	hsa-miR-6868-3p	4:41650392-41692384
AOC3	hsa-miR-1291	9:116207455-116235637
CISD3	hsa-miR-1291	9:116207455-116235637
OLFML2A	hsa-miR-1291	9:116207455-116235637
TNFSF15	hsa-miR-1291	9:116207455-116235637
ANKRD33B	hsa-miR-149-3p	4:41650392-41692384
RPS6KL1	hsa-miR-149-3p	4:41650392-41692384
VAMP1	hsa-miR-149-3p	4:41650392-41692384
CSH2	hsa-miR-149-3p	4:41650392-41692384
EEFSEC	hsa-miR-149-3p	4:41650392-41692384
WFIKKN2	hsa-miR-149-3p	4:41650392-41692384
RBMS2	hsa-miR-149-3p	4:41650392-41692384
GNAI3	hsa-miR-149-3p	4:41650392-41692384
HECTD3	hsa-miR-149-3p	4:41650392-41692384
DSCAM	hsa-miR-149-3p	4:41650392-41692384
ZBTB33	hsa-miR-149-3p	4:41650392-41692384
RHOB	hsa-miR-149-3p	4:41650392-41692384
MAPK8IP1	hsa-miR-671-5p	4:41650392-41692384
CCNF	hsa-miR-671-5p	4:41650392-41692384
MTMR4	hsa-miR-765	8:134600435-134610655
ACTR3C	hsa-miR-765	8:134600435-134610655
PCDHA13	hsa-miR-765	8:134600435-134610655
CBX8	hsa-miR-765	8:134600435-134610655
RGL4	hsa-miR-23a-5p	12:95208842-95211267
TBC1D10B	hsa-miR-23a-5p	12:95208842-95211267
ELP2	hsa-miR-3200-3p	8:134600435-134610655
GAS7	hsa-miR-4757-5p	8:134600435-134610655
NTRK3	hsa-miR-4757-5p	8:134600435-134610655
KCNS2	hsa-miR-4757-5p	8:134600435-134610655
EMG1	hsa-miR-4757-5p	8:134600435-134610655
RGL4	hsa-miR-23a-5p	4:41650392-41692384
TBC1D10B	hsa-miR-23a-5p	4:41650392-41692384
SCN2A	novel_81	11:130260855-130261929
CDHR1	novel_81	11:130260855-130261929
RNF4	novel_81	11:130260855-130261929
R3HCC1L	novel_81	11:130260855-130261929
CHKB-CPT1B	novel_81	11:130260855-130261929
UBE2O	novel_81	11:130260855-130261929
CYP4F22	novel_81	11:130260855-130261929
TBC1D30	novel_81	11:130260855-130261929
TUB	novel_81	11:130260855-130261929
MRAS	novel_81	11:130260855-130261929
GMEB1	novel_81	11:130260855-130261929
CARD11	novel_81	11:130260855-130261929
ST8SIA2	novel_81	11:130260855-130261929
RIPK4	novel_81	11:130260855-130261929
ATP10A	hsa-miR-2278	8:134600435-134610655
NFRKB	hsa-miR-2278	8:134600435-134610655
KCNQ2	hsa-miR-2278	8:134600435-134610655
ESPN	hsa-miR-2278	8:134600435-134610655
PCDH7	hsa-miR-2278	8:134600435-134610655
ZNF431	hsa-miR-2278	8:134600435-134610655
ZYG11A	hsa-miR-2278	8:134600435-134610655
BAZ2A	hsa-miR-766-3p	9:116207455-116235637
EPDR1	hsa-miR-766-3p	9:116207455-116235637
DNAH14	hsa-miR-766-3p	9:116207455-116235637
ANKRD9	hsa-miR-766-3p	9:116207455-116235637
SLC4A8	hsa-miR-766-3p	9:116207455-116235637
CADM1	hsa-miR-330-5p	12:95208842-95211267
SLC38A7	hsa-miR-330-5p	12:95208842-95211267
KCNJ6	hsa-miR-330-5p	12:95208842-95211267
MAP3K1	hsa-let-7g-5p	9:116207455-116235637
TMEM154	hsa-miR-3064-5p	17:67945408-67975958
SIRT3	novel_104	17:67945408-67975958
RAD9A	novel_104	17:67945408-67975958
SAMD12	hsa-miR-29b-2-5p	9:116207455-116235637
TSPAN14	novel_221	12:95208842-95211267
HSPA9	novel_221	12:95208842-95211267
TMEM191C	novel_221	12:95208842-95211267
MGAT1	hsa-miR-3176	17:67945408-67975958
EIF2B5	hsa-miR-3176	17:67945408-67975958
PITPNM2	hsa-miR-3176	17:67945408-67975958
AQP12B	hsa-miR-125b-5p	17:67945408-67975958
SCN5A	hsa-miR-378a-3p	9:116207455-116235637
ARHGAP27	hsa-miR-6852-5p	7:596145-607452
C2CD2	hsa-miR-6852-5p	7:596145-607452
ZNF513	hsa-miR-6852-5p	7:596145-607452
MTMR4	hsa-miR-765	17:67945408-67975958
ACTR3C	hsa-miR-765	17:67945408-67975958
PCDHA13	hsa-miR-765	17:67945408-67975958
CBX8	hsa-miR-765	17:67945408-67975958
LAMC2	hsa-miR-6764-3p	12:95208842-95211267
C15orf40	hsa-miR-2682-3p	4:87170078-87195690
ZNF207	hsa-miR-2682-3p	4:87170078-87195690
STRA13	hsa-miR-2682-3p	4:87170078-87195690
JAKMIP2	hsa-miR-1343-3p	8:134600435-134610655
WDR91	hsa-miR-1343-3p	8:134600435-134610655
MELTF	hsa-miR-1343-3p	8:134600435-134610655
NATD1	hsa-miR-1343-3p	8:134600435-134610655
ATXN3	hsa-miR-622	17:67945408-67975958
C22orf29	hsa-miR-622	17:67945408-67975958
SLITRK5	hsa-miR-6882-3p	5:6604137-6605408
HAPLN4	hsa-miR-6882-3p	5:6604137-6605408
KSR2	hsa-miR-6882-3p	5:6604137-6605408
PIRT	hsa-miR-6882-3p	5:6604137-6605408
UBXN10	novel_289	5:6604137-6605408
TRNT1	novel_289	5:6604137-6605408
ARIH2	novel_289	5:6604137-6605408
AC007325.1	hsa-miR-3194-3p	17:67945408-67975958
PBX3	hsa-let-7a-5p	9:116207455-116235637
CLVS2	hsa-let-7a-5p	9:116207455-116235637
SLC1A7	hsa-miR-148b-5p	1:117460488-117502970
SLC22A31	hsa-miR-632	8:134600435-134610655
NAA40	hsa-miR-6734-3p	8:134600435-134610655
MKNK2	hsa-miR-6734-3p	8:134600435-134610655
PRDM4	hsa-miR-6734-3p	8:134600435-134610655
SLC1A4	hsa-let-7c-5p	9:116207455-116235637
CLPB	hsa-miR-6750-5p	7:579255-607452
VGLL3	hsa-miR-6750-5p	7:579255-607452
NPM3	hsa-miR-6750-5p	7:579255-607452
PIK3CB	hsa-miR-181a-2-3p	9:116207455-116235637
MRPL49	hsa-miR-181a-2-3p	9:116207455-116235637
CTRC	hsa-miR-125a-3p	12:95208842-95211267
CCL4L2	hsa-miR-125a-3p	12:95208842-95211267
MGA	hsa-miR-125a-3p	12:95208842-95211267
TNS3	hsa-miR-125a-3p	12:95208842-95211267
MMACHC	hsa-miR-125a-3p	12:95208842-95211267
GPR26	hsa-miR-125a-3p	12:95208842-95211267
IL18BP	hsa-miR-29b-1-5p	9:116207455-116235637
C1orf228	hsa-miR-29b-1-5p	9:116207455-116235637
MAOA	hsa-miR-29b-1-5p	9:116207455-116235637
FAM131C	novel_112	17:67945408-67975958
KCTD7	novel_112	17:67945408-67975958
RAB1B	novel_112	17:67945408-67975958
NDUFS1	hsa-miR-513a-5p	8:134600435-134610655
DNAJA2	hsa-miR-513a-5p	8:134600435-134610655
NHSL2	hsa-let-7d-5p	17:67945408-67975958
TSPAN18	hsa-let-7d-5p	17:67945408-67975958
PBX3	hsa-let-7a-5p	17:67945408-67975958
CLVS2	hsa-let-7a-5p	17:67945408-67975958
FBXO16	hsa-miR-1301-3p	17:67945408-67975958
RAB15	hsa-miR-1301-3p	17:67945408-67975958
ENO2	hsa-miR-1301-3p	17:67945408-67975958
EPT1	hsa-miR-1301-3p	17:67945408-67975958
STRIP1	hsa-miR-1301-3p	17:67945408-67975958
DNAJB2	hsa-miR-1301-3p	17:67945408-67975958
CCDC183	hsa-miR-1301-3p	17:67945408-67975958
VPS4A	hsa-miR-1301-3p	17:67945408-67975958
AL589743.1	hsa-miR-1306-5p	9:116207455-116235637
ESYT2	hsa-miR-1306-5p	9:116207455-116235637
AC009133.23	hsa-miR-1306-5p	9:116207455-116235637
EFNB3	hsa-miR-1306-5p	9:116207455-116235637
KLF15	hsa-miR-1306-5p	9:116207455-116235637
AHI1	hsa-miR-361-3p	8:134600435-134610655
AHSA2	hsa-miR-361-3p	8:134600435-134610655
KDM4A	hsa-miR-361-3p	8:134600435-134610655
ZFP41	hsa-miR-361-3p	8:134600435-134610655
SCAMP5	hsa-miR-361-3p	8:134600435-134610655
KIAA1217	hsa-miR-361-3p	8:134600435-134610655
ARF3	hsa-miR-361-3p	8:134600435-134610655
SLIT1	hsa-miR-361-3p	8:134600435-134610655
KRT5	novel_228	4:41650392-41692384
KIR3DL2	novel_228	4:41650392-41692384
SLITRK4	novel_228	4:41650392-41692384
ADCY9	hsa-miR-933	8:134600435-134610655
ATG13	novel_105	9:116207455-116235637
SCAMP4	hsa-miR-486-3p	8:134600435-134610655
TMEM88	hsa-miR-486-3p	8:134600435-134610655
ANKRD33B	hsa-miR-939-3p	8:134600435-134610655
GAS7	hsa-miR-939-3p	8:134600435-134610655
CPTP	hsa-miR-939-3p	8:134600435-134610655
AC007040.11	hsa-miR-939-3p	8:134600435-134610655
SBK1	hsa-miR-939-3p	8:134600435-134610655
CLK3	hsa-miR-224-5p	11:130260855-130261929
STEAP4	hsa-miR-1269a	8:134600435-134610655
AMMECR1L	hsa-miR-5187-5p	17:67945408-67975958
CCNK	hsa-miR-30c-1-3p	4:41650392-41692384
ZPR1	hsa-miR-30c-1-3p	4:41650392-41692384
AMER1	hsa-miR-3916	11:130260855-130261929
BTN3A2	hsa-miR-3916	11:130260855-130261929
HRK	hsa-miR-3916	11:130260855-130261929
PRRG3	hsa-miR-3916	11:130260855-130261929
BSN	hsa-miR-3916	11:130260855-130261929
PTPN3	hsa-miR-3916	11:130260855-130261929
HLA-DQA1	hsa-miR-3916	11:130260855-130261929
KCNE1B	hsa-miR-3916	11:130260855-130261929
FAM167B	hsa-miR-3916	11:130260855-130261929
GALR1	hsa-miR-3916	11:130260855-130261929
LRRTM2	novel_187	1:117460488-117502970
TRAPPC9	hsa-miR-766-5p	4:41650392-41692384
ADGRG5	hsa-miR-766-5p	4:41650392-41692384
SMPDL3B	hsa-miR-766-5p	4:41650392-41692384
AC010642.1	hsa-miR-766-5p	4:41650392-41692384
XPNPEP3	hsa-miR-526b-5p	8:134600435-134610655
SYVN1	novel_180	9:116207455-116235637
AGPAT4	novel_180	9:116207455-116235637
NXN	novel_180	9:116207455-116235637
PUS7L	novel_180	9:116207455-116235637
UBXN8	novel_180	9:116207455-116235637
APOBEC3C	novel_180	9:116207455-116235637
SREBF1	novel_180	9:116207455-116235637
C15orf59	novel_180	9:116207455-116235637
ZNF512B	novel_180	9:116207455-116235637
FAM124B	hsa-miR-659-5p	8:134600435-134610655
CRTC1	hsa-miR-659-5p	8:134600435-134610655
RPP14	hsa-miR-2467-5p	9:116207455-116235637
UPK3B	hsa-miR-2467-5p	9:116207455-116235637
SIRT3	novel_104	12:95208842-95211267
RAD9A	novel_104	12:95208842-95211267
FAM73B	hsa-miR-412-3p	8:134600435-134610655
MIPOL1	hsa-miR-1294	17:67945408-67975958
TSTD2	hsa-miR-1294	17:67945408-67975958
COX18	hsa-miR-1294	17:67945408-67975958
ARHGAP30	hsa-miR-874-5p	4:41650392-41692384
TNIP1	hsa-miR-874-5p	4:41650392-41692384
MAPK3	hsa-miR-874-5p	4:41650392-41692384
ACOX1	hsa-miR-874-5p	4:41650392-41692384
NAT8L	hsa-miR-874-5p	4:41650392-41692384
THSD4	hsa-miR-874-5p	4:41650392-41692384
SLCO2B1	hsa-miR-874-5p	4:41650392-41692384
ATRN	hsa-miR-874-5p	4:41650392-41692384
PARD6B	hsa-miR-378g	12:95208842-95211267
PAG1	hsa-miR-378g	12:95208842-95211267
PPP2CA	hsa-miR-378g	12:95208842-95211267
IFNAR1	hsa-miR-378g	12:95208842-95211267
MICAL3	hsa-miR-5193	4:41650392-41692384
ADCYAP1	hsa-miR-5193	4:41650392-41692384
RPS6KB2	hsa-miR-5193	4:41650392-41692384
CTAG1A	hsa-miR-5193	4:41650392-41692384
MAP2K5	hsa-miR-103a-3p	9:116207455-116235637
AC007325.1	hsa-miR-3194-3p	4:87170078-87195690
STEAP4	novel_86	8:134600435-134610655
BORCS5	novel_86	8:134600435-134610655
TMEM62	hsa-miR-485-5p	4:87170078-87195690
SRD5A1	hsa-miR-485-5p	4:87170078-87195690
KCNMB4	hsa-miR-485-5p	4:87170078-87195690
WBP11	hsa-miR-485-5p	4:87170078-87195690
EGR3	hsa-miR-3941	18:76849525-76871825
NAA40	hsa-miR-6734-3p	11:34071725-34076642
MKNK2	hsa-miR-6734-3p	11:34071725-34076642
PRDM4	hsa-miR-6734-3p	11:34071725-34076642
LBH	hsa-miR-324-3p	1:117460488-117502970
INPP5K	hsa-miR-324-3p	1:117460488-117502970
CHID1	hsa-miR-324-3p	1:117460488-117502970
OXSR1	hsa-miR-324-3p	1:117460488-117502970
USP5	hsa-miR-324-3p	1:117460488-117502970
CUX2	hsa-miR-324-3p	1:117460488-117502970
MICAL3	hsa-miR-5193	8:102271133-102272772
ADCYAP1	hsa-miR-5193	8:102271133-102272772
RPS6KB2	hsa-miR-5193	8:102271133-102272772
CTAG1A	hsa-miR-5193	8:102271133-102272772
MICAL3	hsa-miR-5193	9:116207455-116235637
ADCYAP1	hsa-miR-5193	9:116207455-116235637
RPS6KB2	hsa-miR-5193	9:116207455-116235637
CTAG1A	hsa-miR-5193	9:116207455-116235637
ORAI3	hsa-miR-508-5p	1:117460488-117502970
KCNC4	hsa-miR-508-5p	1:117460488-117502970
ATP5G3	novel_298	9:116207455-116235637
SRC	hsa-miR-2110	12:95208842-95211267
HAPLN3	hsa-miR-2110	12:95208842-95211267
CA7	hsa-miR-2110	12:95208842-95211267
C19orf35	hsa-miR-2110	12:95208842-95211267
EPX	hsa-miR-2110	12:95208842-95211267
CYB561	hsa-miR-16-5p	17:67945408-67975958
GIMAP5	hsa-miR-199b-5p	9:116207455-116235637
ARHGEF15	hsa-miR-199b-5p	9:116207455-116235637
LRPAP1	hsa-miR-199b-5p	9:116207455-116235637
ZNF641	hsa-miR-199b-5p	9:116207455-116235637
SIPA1	hsa-miR-199b-5p	9:116207455-116235637
NOVA2	hsa-miR-199b-5p	9:116207455-116235637
VASH1	hsa-miR-199b-5p	9:116207455-116235637
PCDH12	hsa-miR-199b-5p	9:116207455-116235637
GIMAP1-GIMAP5	hsa-miR-199b-5p	9:116207455-116235637
WDR7	novel_116	11:130260855-130261929
VPS37C	hsa-miR-3922-5p	8:134600435-134610655
KRT80	hsa-miR-3922-5p	8:134600435-134610655
SLC6A3	hsa-miR-3922-5p	8:134600435-134610655
PRPF4B	hsa-miR-138-5p	17:67945408-67975958
SMG9	hsa-miR-138-5p	17:67945408-67975958
COL12A1	hsa-miR-138-5p	17:67945408-67975958
TMEM248	hsa-miR-138-5p	17:67945408-67975958
CREBBP	hsa-miR-138-5p	17:67945408-67975958
XYLT1	hsa-miR-138-5p	17:67945408-67975958
AFAP1	hsa-miR-6820-3p	4:41650392-41692384
POTEC	hsa-miR-2355-3p	4:41650392-41692384
CHRNA4	hsa-miR-7977	1:117460488-117502970
LINGO4	hsa-miR-7977	1:117460488-117502970
SUSD1	hsa-miR-7977	1:117460488-117502970
TMEM154	hsa-miR-3064-5p	11:130260855-130261929
AGO2	hsa-miR-3150b-3p	8:134600435-134610655
SLC34A2	hsa-miR-3150b-3p	8:134600435-134610655
KRT73	hsa-let-7f-1-3p	2:189791789-189818180
ADNP	hsa-miR-6842-3p	17:67945408-67975958
ADAMTS4	hsa-miR-6842-3p	17:67945408-67975958
PLIN4	hsa-miR-6842-3p	17:67945408-67975958
IL13RA1	hsa-miR-6842-3p	17:67945408-67975958
GDNF	hsa-miR-6842-3p	17:67945408-67975958
PTGDS	hsa-miR-6842-3p	17:67945408-67975958
HIC1	hsa-miR-6842-3p	17:67945408-67975958
SRRM4	hsa-miR-6842-3p	17:67945408-67975958
ADAR	hsa-miR-378d	17:67945408-67975958
AGAP3	hsa-miR-211-5p	8:102271133-102272772
MESDC1	hsa-miR-211-5p	8:102271133-102272772
HPCA	hsa-miR-211-5p	8:102271133-102272772
SEZ6	hsa-miR-4685-3p	9:116207455-116235637
ARHGAP27	hsa-miR-6852-5p	7:579255-607452
C2CD2	hsa-miR-6852-5p	7:579255-607452
ZNF513	hsa-miR-6852-5p	7:579255-607452
NAGPA	hsa-miR-665	8:134600435-134610655
NCLN	hsa-miR-665	8:134600435-134610655
PTPN1	hsa-miR-665	8:134600435-134610655
TM4SF20	hsa-miR-665	8:134600435-134610655
C16orf87	hsa-miR-665	8:134600435-134610655
AC007325.1	hsa-miR-3194-3p	1:117460488-117502970
CLPB	hsa-miR-6750-5p	7:596145-607452
VGLL3	hsa-miR-6750-5p	7:596145-607452
NPM3	hsa-miR-6750-5p	7:596145-607452
NT5M	hsa-miR-342-5p	8:134600435-134610655
AADACL3	hsa-miR-342-5p	8:134600435-134610655
PCGF2	hsa-miR-654-5p	17:67945408-67975958
POU2F1	hsa-miR-654-5p	17:67945408-67975958
TMEM8A	hsa-miR-654-5p	17:67945408-67975958
RAB15	hsa-miR-654-5p	17:67945408-67975958
AGO2	hsa-miR-3150b-3p	2:189791789-189818180
SLC34A2	hsa-miR-3150b-3p	2:189791789-189818180
Geneid	miRNA	Target_circRNA
P4HA3	hsa-miR-6500-3p	11:120475339-120477526
NAA40	hsa-miR-6734-3p	1:51402434-51408332
MKNK2	hsa-miR-6734-3p	1:51402434-51408332
PRDM4	hsa-miR-6734-3p	1:51402434-51408332
BTBD3	hsa-miR-4660	10:126970701-127061776
TMEM150A	hsa-miR-4660	10:126970701-127061776
MPI	hsa-miR-4660	10:126970701-127061776
HIC2	hsa-miR-4660	10:126970701-127061776
ZFYVE26	hsa-miR-4660	10:126970701-127061776
TXN2	hsa-miR-4660	10:126970701-127061776
WIPI2	hsa-miR-4660	10:126970701-127061776
TAOK1	hsa-miR-4660	10:126970701-127061776
SNX20	hsa-miR-4474-3p	6:47503279-47554766
CCNI2	hsa-miR-4474-3p	6:47503279-47554766
ZNF500	hsa-miR-4474-3p	6:47503279-47554766
KCNE1B	hsa-miR-4474-3p	6:47503279-47554766
IL11	hsa-miR-769-3p	12:111513356-111555919
KLF3	hsa-miR-2116-3p	11:68569747-68603492
RASA4B	hsa-miR-2116-3p	11:68569747-68603492
VPS37C	hsa-miR-3922-5p	10:126970701-127061776
KRT80	hsa-miR-3922-5p	10:126970701-127061776
SLC6A3	hsa-miR-3922-5p	10:126970701-127061776
FAXC	hsa-miR-296-3p	15:51893814-51902036
TP53INP1	hsa-miR-296-3p	15:51893814-51902036
FASN	hsa-miR-4652-5p	22:40463220-40552367
COG4	hsa-miR-483-3p	X:16828093-16829770
MYB	hsa-miR-2682-5p	15:93000511-93009323
ADGRG1	hsa-miR-2682-5p	15:93000511-93009323
KMT5B	hsa-miR-2682-5p	15:93000511-93009323
MXRA7	hsa-miR-653-3p	12:111513356-111555919
RBL1	hsa-miR-324-5p	12:111513356-111555919
GJC2	hsa-miR-324-5p	12:111513356-111555919
MICAL3	hsa-miR-5193	22:40463220-40552367
ADCYAP1	hsa-miR-5193	22:40463220-40552367
RPS6KB2	hsa-miR-5193	22:40463220-40552367
CTAG1A	hsa-miR-5193	22:40463220-40552367
CRIM1	hsa-miR-532-3p	5:129679763-129704391
FAM83F	hsa-miR-532-3p	5:129679763-129704391
MTG1	hsa-miR-532-3p	5:129679763-129704391
PFKM	hsa-miR-532-3p	5:129679763-129704391
RP11-108K14.8	hsa-miR-532-3p	5:129679763-129704391
WFDC1	hsa-miR-532-3p	5:129679763-129704391
LRRN2	hsa-miR-532-3p	5:129679763-129704391
LRRC75B	hsa-miR-532-3p	5:129679763-129704391
DPYSL4	hsa-miR-532-3p	5:129679763-129704391
TMEM100	hsa-miR-532-3p	5:129679763-129704391
SERINC1	hsa-miR-532-3p	5:129679763-129704391
SETD2	hsa-miR-370-3p	15:51893814-51902036
RPUSD1	hsa-miR-370-3p	15:51893814-51902036
SBSPON	hsa-miR-370-3p	15:51893814-51902036
SYNPO2	hsa-miR-370-3p	15:51893814-51902036
WFS1	hsa-miR-370-3p	15:51893814-51902036
KLHL26	hsa-miR-370-3p	15:51893814-51902036
ITGA11	hsa-miR-370-3p	15:51893814-51902036
TACO1	hsa-miR-370-3p	15:51893814-51902036
EPHB2	hsa-miR-3616-3p	10:126970701-127061776
BMP3	hsa-miR-3616-3p	10:126970701-127061776
SHISA4	hsa-miR-3616-3p	10:126970701-127061776
RP11-447L10.1	hsa-miR-513b-5p	7:92294888-92327900
SCN5A	hsa-miR-378a-3p	11:120475339-120477526
REEP3	hsa-miR-3157-5p	3:56592969-56594028
MYB	hsa-miR-2682-5p	12:111513356-111555919
ADGRG1	hsa-miR-2682-5p	12:111513356-111555919
KMT5B	hsa-miR-2682-5p	12:111513356-111555919
UBXN10	novel_289	5:129679763-129704391
TRNT1	novel_289	5:129679763-129704391
ARIH2	novel_289	5:129679763-129704391
GPR135	novel_242	5:129679763-129704391
GPR135	novel_242	X:53403565-53403893
G6PC2	hsa-miR-5001-3p	8:27294079-27294310
FAM129A	hsa-miR-5001-3p	8:27294079-27294310
LBH	hsa-miR-324-3p	10:126970701-127061776
INPP5K	hsa-miR-324-3p	10:126970701-127061776
CHID1	hsa-miR-324-3p	10:126970701-127061776
OXSR1	hsa-miR-324-3p	10:126970701-127061776
USP5	hsa-miR-324-3p	10:126970701-127061776
CUX2	hsa-miR-324-3p	10:126970701-127061776
BSND	novel_17	10:126970701-127061776
HS1BP3	hsa-miR-6772-3p	11:120475339-120477526
ARHGAP45	hsa-miR-6772-3p	11:120475339-120477526
KCNQ1	hsa-miR-20b-3p	5:129679763-129704391
NRIP2	hsa-miR-502-5p	12:111513356-111555919
CADM1	hsa-miR-330-5p	22:40463220-40552367
SLC38A7	hsa-miR-330-5p	22:40463220-40552367
KCNJ6	hsa-miR-330-5p	22:40463220-40552367
BEGAIN	hsa-miR-1247-3p	10:126970701-127061776
CHKB-CPT1B	hsa-miR-1247-3p	10:126970701-127061776
C7orf43	hsa-miR-1247-3p	10:126970701-127061776
PNMA6A	hsa-miR-1247-3p	10:126970701-127061776
MYLK3	hsa-miR-1247-3p	10:126970701-127061776
P3H2	hsa-miR-1247-3p	10:126970701-127061776
MAPK8IP3	hsa-miR-1247-3p	10:126970701-127061776
EVC	hsa-miR-1247-3p	10:126970701-127061776
TUBB2B	hsa-miR-1247-3p	10:126970701-127061776
MYB	hsa-miR-2682-5p	1:51402434-51408332
ADGRG1	hsa-miR-2682-5p	1:51402434-51408332
KMT5B	hsa-miR-2682-5p	1:51402434-51408332
PLEKHG3	hsa-miR-1226-3p	10:126970701-127061776
DES	hsa-miR-1226-3p	10:126970701-127061776
NRF1	hsa-miR-6715b-3p	10:126970701-127061776
AL589743.1	hsa-miR-1306-5p	11:68569747-68603492
ESYT2	hsa-miR-1306-5p	11:68569747-68603492
AC009133.23	hsa-miR-1306-5p	11:68569747-68603492
EFNB3	hsa-miR-1306-5p	11:68569747-68603492
KLF15	hsa-miR-1306-5p	11:68569747-68603492
DCAF11	hsa-miR-4732-3p	1:51402434-51408332
MEGF9	hsa-miR-4732-3p	1:51402434-51408332
PLA2G16	hsa-miR-93-3p	3:56592969-56594028
SLC19A1	hsa-miR-93-3p	3:56592969-56594028
C21orf58	hsa-miR-93-3p	3:56592969-56594028
DHX36	hsa-miR-520a-5p	15:93000511-93009323
ABL1	hsa-miR-520a-5p	15:93000511-93009323
CILP2	hsa-miR-6724-5p	5:129679763-129704391
FLNB	hsa-miR-6724-5p	5:129679763-129704391
HHAT	hsa-miR-6724-5p	5:129679763-129704391
TOM1L2	hsa-miR-6724-5p	5:129679763-129704391
ANKRD65	hsa-miR-6724-5p	5:129679763-129704391
C1QL1	hsa-miR-6724-5p	5:129679763-129704391
XYLT1	hsa-miR-6724-5p	5:129679763-129704391
NSMCE3	hsa-miR-136-5p	11:68569747-68603492
NT5M	hsa-miR-342-5p	13:28427158-28467617
AADACL3	hsa-miR-342-5p	13:28427158-28467617
METTL21B	hsa-miR-4778-3p	11:68569747-68603492
AC007325.1	hsa-miR-3194-3p	10:126970701-127061776
CHST6	hsa-miR-3605-3p	11:68569747-68603492
DIS3L2	hsa-miR-3605-3p	11:68569747-68603492
SHC3	hsa-miR-3605-3p	11:68569747-68603492
CLPB	hsa-miR-6750-5p	12:111513356-111555919
VGLL3	hsa-miR-6750-5p	12:111513356-111555919
NPM3	hsa-miR-6750-5p	12:111513356-111555919
ANXA8	hsa-miR-4761-3p	10:126970701-127061776
GPR135	novel_242	10:126970701-127061776
MAP2K5	hsa-miR-103a-3p	7:92294888-92327900
MICAL3	hsa-miR-5193	5:129679763-129704391
ADCYAP1	hsa-miR-5193	5:129679763-129704391
RPS6KB2	hsa-miR-5193	5:129679763-129704391
CTAG1A	hsa-miR-5193	5:129679763-129704391
PPP2R2B	hsa-miR-519d-5p	10:126970701-127061776
ZIK1	hsa-miR-519d-5p	10:126970701-127061776
ANKRD33B	hsa-miR-939-3p	15:93000511-93009323
GAS7	hsa-miR-939-3p	15:93000511-93009323
CPTP	hsa-miR-939-3p	15:93000511-93009323
AC007040.11	hsa-miR-939-3p	15:93000511-93009323
SBK1	hsa-miR-939-3p	15:93000511-93009323
UBE2N	hsa-miR-3934-5p	11:120475339-120477526
SLC35F4	hsa-miR-3934-5p	11:120475339-120477526
NPFFR1	hsa-miR-3934-5p	11:120475339-120477526
GIPC3	hsa-miR-3934-5p	11:120475339-120477526
SSTR3	hsa-miR-3921	10:126970701-127061776
CTDP1	hsa-miR-6837-3p	22:40463220-40552367
NSMCE1	hsa-miR-483-5p	12:111513356-111555919
RAD9B	hsa-miR-6764-5p	12:111513356-111555919
MLF2	hsa-miR-6764-5p	12:111513356-111555919
POU2F2	hsa-miR-6764-5p	12:111513356-111555919
MFSD9	hsa-miR-6764-5p	12:111513356-111555919
MGME1	hsa-miR-6764-5p	12:111513356-111555919
LINC00959	hsa-miR-6764-5p	12:111513356-111555919
TRIM4	hsa-miR-6764-5p	12:111513356-111555919
SH2D4B	hsa-miR-6764-5p	12:111513356-111555919
HEBP2	hsa-miR-6764-5p	12:111513356-111555919
TMED5	hsa-miR-6764-5p	12:111513356-111555919
TMEM248	hsa-miR-6764-5p	12:111513356-111555919
DENND1B	hsa-miR-216a-3p	10:126970701-127061776
FER1L6	hsa-miR-216a-3p	10:126970701-127061776
LMX1B	hsa-miR-216a-3p	10:126970701-127061776
FRMD1	hsa-miR-216a-3p	10:126970701-127061776
TRIM9	hsa-miR-216a-3p	10:126970701-127061776
DLGAP3	hsa-miR-216a-3p	10:126970701-127061776
PDP2	hsa-miR-216a-3p	10:126970701-127061776
OC90	hsa-miR-216a-3p	10:126970701-127061776
ATRN	hsa-miR-216a-3p	10:126970701-127061776
RP11-240B13.2	hsa-miR-216a-3p	10:126970701-127061776
GNG7	hsa-miR-4733-5p	15:51893814-51902036
COL6A6	hsa-miR-107	7:92294888-92327900
ACTN4	hsa-miR-3199	12:111513356-111555919
UBE2F	hsa-miR-3199	12:111513356-111555919
FAM234B	hsa-miR-3199	12:111513356-111555919
RCOR1	hsa-miR-3199	12:111513356-111555919
TRIM31	hsa-miR-3199	12:111513356-111555919
PAPOLB	hsa-miR-3199	12:111513356-111555919
PARD6B	hsa-miR-378g	X:16828093-16829770
PAG1	hsa-miR-378g	X:16828093-16829770
PPP2CA	hsa-miR-378g	X:16828093-16829770
IFNAR1	hsa-miR-378g	X:16828093-16829770
MYOM2	hsa-miR-3064-3p	5:129679763-129704391
TUSC5	hsa-miR-3615	5:129679763-129704391
MICAL3	hsa-miR-5193	3:56592969-56594028
ADCYAP1	hsa-miR-5193	3:56592969-56594028
RPS6KB2	hsa-miR-5193	3:56592969-56594028
CTAG1A	hsa-miR-5193	3:56592969-56594028
FBXO16	hsa-miR-1301-3p	10:126970701-127061776
RAB15	hsa-miR-1301-3p	10:126970701-127061776
ENO2	hsa-miR-1301-3p	10:126970701-127061776
EPT1	hsa-miR-1301-3p	10:126970701-127061776
STRIP1	hsa-miR-1301-3p	10:126970701-127061776
DNAJB2	hsa-miR-1301-3p	10:126970701-127061776
CCDC183	hsa-miR-1301-3p	10:126970701-127061776
VPS4A	hsa-miR-1301-3p	10:126970701-127061776
TUSC5	hsa-miR-3615	X:53403565-53403893
MRPL13	hsa-miR-616-3p	10:126970701-127061776
ING5	hsa-miR-1910-5p	5:129679763-129704391
MTRF1L	hsa-miR-1910-5p	5:129679763-129704391
NTRK2	hsa-miR-1910-5p	5:129679763-129704391
KANSL2	hsa-miR-1910-5p	5:129679763-129704391
ZFAND2A	hsa-miR-1910-5p	5:129679763-129704391
C8orf4	hsa-miR-1910-5p	5:129679763-129704391
BDKRB2	hsa-miR-139-5p	11:68569747-68603492
CPSF7	hsa-miR-1254	12:111513356-111555919
CILP2	hsa-miR-1254	12:111513356-111555919
FAM219B	hsa-miR-1254	12:111513356-111555919
TENM4	hsa-miR-1254	12:111513356-111555919
ZNF212	hsa-miR-1254	12:111513356-111555919
SLC29A1	hsa-miR-1254	12:111513356-111555919
BEND3	hsa-miR-1254	12:111513356-111555919
FTH1	hsa-miR-1254	12:111513356-111555919
KCNIP2	hsa-miR-1254	12:111513356-111555919
PTCD3	hsa-miR-1254	12:111513356-111555919
ZNF134	hsa-miR-1254	12:111513356-111555919
FBXO16	hsa-miR-1301-3p	13:28427158-28467617
RAB15	hsa-miR-1301-3p	13:28427158-28467617
ENO2	hsa-miR-1301-3p	13:28427158-28467617
EPT1	hsa-miR-1301-3p	13:28427158-28467617
STRIP1	hsa-miR-1301-3p	13:28427158-28467617
DNAJB2	hsa-miR-1301-3p	13:28427158-28467617
CCDC183	hsa-miR-1301-3p	13:28427158-28467617
VPS4A	hsa-miR-1301-3p	13:28427158-28467617
SETD2	hsa-miR-370-3p	15:93000511-93009323
RPUSD1	hsa-miR-370-3p	15:93000511-93009323
SBSPON	hsa-miR-370-3p	15:93000511-93009323
SYNPO2	hsa-miR-370-3p	15:93000511-93009323
WFS1	hsa-miR-370-3p	15:93000511-93009323
KLHL26	hsa-miR-370-3p	15:93000511-93009323
ITGA11	hsa-miR-370-3p	15:93000511-93009323
TACO1	hsa-miR-370-3p	15:93000511-93009323
CADM1	hsa-miR-24-3p	1:51402434-51408332
TRIM11	hsa-miR-24-3p	1:51402434-51408332
COL27A1	hsa-miR-24-3p	1:51402434-51408332
GNAL	hsa-miR-24-3p	1:51402434-51408332
KALRN	novel_214	6:47503279-47554766
AMOT	novel_214	6:47503279-47554766
KLF14	novel_214	6:47503279-47554766
TP53INP1	novel_214	6:47503279-47554766
UST	novel_214	6:47503279-47554766
NDUFA5	novel_159	22:24302194-24313466
C10orf71	novel_159	22:24302194-24313466
NAA60	novel_159	22:24302194-24313466
PPP2R5B	novel_159	22:24302194-24313466
PCDHB1	novel_159	22:24302194-24313466
MICAL3	hsa-miR-5193	11:68569747-68603492
ADCYAP1	hsa-miR-5193	11:68569747-68603492
RPS6KB2	hsa-miR-5193	11:68569747-68603492
CTAG1A	hsa-miR-5193	11:68569747-68603492
UBE2M	novel_239	5:129679763-129704391
SNX20	hsa-miR-203b-3p	10:126970701-127061776
KCNC4	hsa-miR-589-5p	3:56592969-56594028
ZNF385A	hsa-miR-3679-3p	13:28427158-28467617
LRRC45	hsa-miR-3679-3p	13:28427158-28467617
TTC13	hsa-miR-3679-3p	13:28427158-28467617
TSPAN14	novel_221	13:28427158-28467617
HSPA9	novel_221	13:28427158-28467617
TMEM191C	novel_221	13:28427158-28467617
SPPL2A	hsa-miR-4772-3p	1:51402434-51408332
METTL21B	hsa-miR-4778-3p	X:16828093-16829770
HS1BP3	hsa-miR-6772-3p	15:93000511-93009323
ARHGAP45	hsa-miR-6772-3p	15:93000511-93009323
CSF2RB	hsa-miR-514b-5p	8:27294079-27294310
ILDR2	hsa-miR-5088-5p	12:111513356-111555919
ZFR2	hsa-miR-5088-5p	12:111513356-111555919
ITGB1	hsa-miR-423-3p	16:69653235-69659899
STX16	hsa-miR-3136-5p	5:129679763-129704391
PTPN5	hsa-miR-3136-5p	5:129679763-129704391
VPS37C	hsa-miR-3922-5p	16:69653235-69659899
KRT80	hsa-miR-3922-5p	16:69653235-69659899
SLC6A3	hsa-miR-3922-5p	16:69653235-69659899
SLCO3A1	hsa-miR-2115-5p	11:68569747-68603492
KIAA1549L	hsa-miR-2115-5p	11:68569747-68603492
KALRN	novel_214	12:111513356-111555919
AMOT	novel_214	12:111513356-111555919
KLF14	novel_214	12:111513356-111555919
TP53INP1	novel_214	12:111513356-111555919
UST	novel_214	12:111513356-111555919
PRPF4B	hsa-miR-138-5p	1:51402434-51408332
SMG9	hsa-miR-138-5p	1:51402434-51408332
COL12A1	hsa-miR-138-5p	1:51402434-51408332
TMEM248	hsa-miR-138-5p	1:51402434-51408332
CREBBP	hsa-miR-138-5p	1:51402434-51408332
XYLT1	hsa-miR-138-5p	1:51402434-51408332
ADAR	hsa-miR-378d	11:120475339-120477526
SUSD6	hsa-miR-134-5p	8:18799294-18804898
DDN	hsa-miR-134-5p	8:18799294-18804898
CTDP1	hsa-miR-6837-3p	11:120475339-120477526
ZNF488	hsa-miR-3065-3p	10:126970701-127061776
EXOC7	hsa-miR-3065-3p	10:126970701-127061776
INTS7	hsa-miR-3065-3p	10:126970701-127061776
BACE1	hsa-miR-3065-3p	10:126970701-127061776
DR1	hsa-miR-3065-3p	10:126970701-127061776
CCDC22	hsa-miR-3065-3p	10:126970701-127061776
LARS2	hsa-miR-3065-3p	10:126970701-127061776
PLEKHG3	hsa-miR-1226-3p	6:47503279-47554766
DES	hsa-miR-1226-3p	6:47503279-47554766
WDR72	novel_267	10:126970701-127061776
TBX21	novel_267	10:126970701-127061776
2022-03-04	novel_267	10:126970701-127061776
MXD4	hsa-miR-1197	5:129679763-129704391
ZCCHC24	hsa-miR-1197	5:129679763-129704391
KIAA0513	hsa-miR-328-3p	5:129679763-129704391
NCOR1	hsa-miR-328-3p	5:129679763-129704391
PRPF4B	hsa-miR-138-5p	10:126970701-127061776
SMG9	hsa-miR-138-5p	10:126970701-127061776
COL12A1	hsa-miR-138-5p	10:126970701-127061776
TMEM248	hsa-miR-138-5p	10:126970701-127061776
CREBBP	hsa-miR-138-5p	10:126970701-127061776
XYLT1	hsa-miR-138-5p	10:126970701-127061776
NDRG4	hsa-miR-130b-5p	15:93000511-93009323
KALRN	novel_214	11:68569747-68603492
AMOT	novel_214	11:68569747-68603492
KLF14	novel_214	11:68569747-68603492
TP53INP1	novel_214	11:68569747-68603492
UST	novel_214	11:68569747-68603492
AHI1	hsa-miR-361-3p	X:16828093-16829770
AHSA2	hsa-miR-361-3p	X:16828093-16829770
KDM4A	hsa-miR-361-3p	X:16828093-16829770
ZFP41	hsa-miR-361-3p	X:16828093-16829770
SCAMP5	hsa-miR-361-3p	X:16828093-16829770
KIAA1217	hsa-miR-361-3p	X:16828093-16829770
ARF3	hsa-miR-361-3p	X:16828093-16829770
SLIT1	hsa-miR-361-3p	X:16828093-16829770
TSPAN14	novel_221	10:126970701-127061776
HSPA9	novel_221	10:126970701-127061776
TMEM191C	novel_221	10:126970701-127061776
SLC1A7	hsa-miR-148b-5p	10:126970701-127061776
PRTG	hsa-miR-3170	13:28427158-28467617
RCN3	hsa-miR-3170	13:28427158-28467617
TEAD1	hsa-miR-3170	13:28427158-28467617
SCUBE1	hsa-miR-3170	13:28427158-28467617
ELMOD3	hsa-miR-525-5p	15:93000511-93009323
ACADVL	hsa-miR-525-5p	15:93000511-93009323
ATRIP	hsa-miR-18a-3p	16:69653235-69659899
SARM1	hsa-miR-18a-3p	16:69653235-69659899
EPHA2	hsa-miR-18a-3p	16:69653235-69659899
C10orf35	hsa-miR-18a-3p	16:69653235-69659899
CXorf38	hsa-miR-18a-3p	16:69653235-69659899
SIRT3	novel_104	13:28427158-28467617
RAD9A	novel_104	13:28427158-28467617
SLITRK5	hsa-miR-6882-3p	10:126970701-127061776
HAPLN4	hsa-miR-6882-3p	10:126970701-127061776
KSR2	hsa-miR-6882-3p	10:126970701-127061776
PIRT	hsa-miR-6882-3p	10:126970701-127061776
SCN2A	novel_81	11:68569747-68603492
CDHR1	novel_81	11:68569747-68603492
RNF4	novel_81	11:68569747-68603492
R3HCC1L	novel_81	11:68569747-68603492
CHKB-CPT1B	novel_81	11:68569747-68603492
UBE2O	novel_81	11:68569747-68603492
CYP4F22	novel_81	11:68569747-68603492
TBC1D30	novel_81	11:68569747-68603492
TUB	novel_81	11:68569747-68603492
MRAS	novel_81	11:68569747-68603492
GMEB1	novel_81	11:68569747-68603492
CARD11	novel_81	11:68569747-68603492
ST8SIA2	novel_81	11:68569747-68603492
RIPK4	novel_81	11:68569747-68603492
NRG3	hsa-miR-515-5p	15:93000511-93009323
BTN2A1	hsa-miR-515-5p	15:93000511-93009323
SLITRK5	hsa-miR-6882-3p	15:51893814-51902036
HAPLN4	hsa-miR-6882-3p	15:51893814-51902036
KSR2	hsa-miR-6882-3p	15:51893814-51902036
PIRT	hsa-miR-6882-3p	15:51893814-51902036
CXorf23	novel_131	15:93000511-93009323
CDC6	hsa-miR-122-5p	10:126970701-127061776
UBXN10	novel_289	10:126970701-127061776
TRNT1	novel_289	10:126970701-127061776
ARIH2	novel_289	10:126970701-127061776
NDUFS1	hsa-miR-513a-5p	13:28427158-28467617
DNAJA2	hsa-miR-513a-5p	13:28427158-28467617
HS1BP3	hsa-miR-6772-3p	3:56592969-56594028
ARHGAP45	hsa-miR-6772-3p	3:56592969-56594028
OSBPL7	hsa-miR-188-3p	8:18799294-18804898
SCAMP4	hsa-miR-486-3p	22:40463220-40552367
TMEM88	hsa-miR-486-3p	22:40463220-40552367
G6PC2	hsa-miR-5001-3p	10:126970701-127061776
FAM129A	hsa-miR-5001-3p	10:126970701-127061776
SLITRK5	hsa-miR-6882-3p	22:24302194-24313466
HAPLN4	hsa-miR-6882-3p	22:24302194-24313466
KSR2	hsa-miR-6882-3p	22:24302194-24313466
PIRT	hsa-miR-6882-3p	22:24302194-24313466
MLX	hsa-miR-6868-3p	15:93000511-93009323
PPIG	hsa-miR-449c-5p	15:93000511-93009323
CENPB	hsa-miR-449c-5p	15:93000511-93009323
EPG5	hsa-miR-449c-5p	15:93000511-93009323
MYO18A	hsa-miR-449c-5p	15:93000511-93009323
DNAJC2	hsa-miR-449c-5p	15:93000511-93009323
SMIM24	hsa-miR-449c-5p	15:93000511-93009323
RPS23	hsa-miR-449c-5p	15:93000511-93009323
FKBP15	hsa-miR-449c-5p	15:93000511-93009323
AC007192.4	novel_16	X:16828093-16829770
SLC22A31	hsa-miR-632	13:28427158-28467617
OSBPL7	hsa-miR-188-3p	5:129679763-129704391
SETD2	hsa-miR-370-3p	X:16828093-16829770
RPUSD1	hsa-miR-370-3p	X:16828093-16829770
SBSPON	hsa-miR-370-3p	X:16828093-16829770
SYNPO2	hsa-miR-370-3p	X:16828093-16829770
WFS1	hsa-miR-370-3p	X:16828093-16829770
KLHL26	hsa-miR-370-3p	X:16828093-16829770
ITGA11	hsa-miR-370-3p	X:16828093-16829770
TACO1	hsa-miR-370-3p	X:16828093-16829770
SEZ6	hsa-miR-4685-3p	13:28427158-28467617
LMX1B	novel_186	12:111513356-111555919
CORO1B	novel_186	12:111513356-111555919
MBD3	novel_186	12:111513356-111555919
CTB-127M13.1	novel_139	1:51402434-51408332
CPLX2	hsa-miR-493-3p	10:126970701-127061776
MFGE8	hsa-miR-493-3p	10:126970701-127061776
BAIAP2L2	hsa-miR-493-3p	10:126970701-127061776
PLCL1	hsa-miR-493-3p	10:126970701-127061776
CCDC124	hsa-miR-33b-3p	15:93000511-93009323
ULK1	hsa-miR-33b-3p	15:93000511-93009323
ABL1	hsa-miR-33b-3p	15:93000511-93009323
BCL7A	hsa-miR-33b-3p	15:93000511-93009323
MED19	hsa-miR-1289	12:111513356-111555919
ATP8B3	hsa-miR-1289	12:111513356-111555919
FRRS1L	hsa-miR-6087	5:129679763-129704391
TUSC5	hsa-miR-3615	10:126970701-127061776
SYT5	hsa-miR-615-5p	5:129679763-129704391
DNAJC11	hsa-miR-615-5p	5:129679763-129704391
C7orf50	hsa-miR-615-5p	5:129679763-129704391
CBX4	hsa-miR-615-5p	5:129679763-129704391
C22orf46	hsa-miR-615-5p	5:129679763-129704391
HCN4	hsa-miR-615-5p	5:129679763-129704391
KMT5A	hsa-miR-615-5p	5:129679763-129704391
MICAL3	hsa-miR-4701-5p	11:68569747-68603492
PIK3CB	hsa-miR-181a-2-3p	12:111513356-111555919
MRPL49	hsa-miR-181a-2-3p	12:111513356-111555919
TRDMT1	hsa-miR-3154	10:126970701-127061776
CRTC1	hsa-miR-3154	10:126970701-127061776
CSRP1	hsa-miR-3154	10:126970701-127061776
MYO10	hsa-miR-3154	10:126970701-127061776
VWF	hsa-miR-3154	10:126970701-127061776
NOVA2	hsa-miR-3154	10:126970701-127061776
MESDC1	hsa-miR-3154	10:126970701-127061776
TCTEX1D1	hsa-miR-3154	10:126970701-127061776
TRIM8	hsa-miR-3154	10:126970701-127061776
DIEXF	hsa-miR-3154	10:126970701-127061776
ZNF526	hsa-miR-3154	10:126970701-127061776
KIAA1462	hsa-miR-3154	10:126970701-127061776
SAMD1	hsa-miR-3154	10:126970701-127061776
DENND6B	hsa-miR-3154	10:126970701-127061776
GPR17	hsa-miR-7110-3p	7:92294888-92327900
NFAM1	hsa-miR-7110-3p	7:92294888-92327900
ITGA10	hsa-miR-7110-3p	7:92294888-92327900
CDC42BPG	hsa-miR-7110-3p	7:92294888-92327900
HRK	hsa-miR-7110-3p	7:92294888-92327900
MAP3K13	hsa-miR-7110-3p	7:92294888-92327900
PRRG3	hsa-miR-7110-3p	7:92294888-92327900
ARFGEF3	hsa-miR-7110-3p	7:92294888-92327900
ONECUT3	hsa-miR-7110-3p	7:92294888-92327900
KCNE1B	hsa-miR-7110-3p	7:92294888-92327900
SNX8	hsa-miR-7110-3p	7:92294888-92327900
ZNF784	hsa-miR-34b-5p	7:92294888-92327900
TOM1L2	hsa-miR-34b-5p	7:92294888-92327900
ASPHD2	hsa-miR-34b-5p	7:92294888-92327900
INF2	hsa-miR-212-3p	10:126970701-127061776
BMP7	hsa-miR-212-3p	10:126970701-127061776
CIDEA	hsa-miR-323a-5p	22:24302194-24313466
SIRT3	novel_104	10:126970701-127061776
RAD9A	novel_104	10:126970701-127061776
SKP1	hsa-miR-6870-3p	15:93000511-93009323
CRIM1	hsa-miR-532-3p	12:111513356-111555919
FAM83F	hsa-miR-532-3p	12:111513356-111555919
MTG1	hsa-miR-532-3p	12:111513356-111555919
PFKM	hsa-miR-532-3p	12:111513356-111555919
RP11-108K14.8	hsa-miR-532-3p	12:111513356-111555919
WFDC1	hsa-miR-532-3p	12:111513356-111555919
LRRN2	hsa-miR-532-3p	12:111513356-111555919
LRRC75B	hsa-miR-532-3p	12:111513356-111555919
DPYSL4	hsa-miR-532-3p	12:111513356-111555919
TMEM100	hsa-miR-532-3p	12:111513356-111555919
SERINC1	hsa-miR-532-3p	12:111513356-111555919
WFDC8	hsa-miR-4435	12:111513356-111555919
VPS37C	hsa-miR-4435	12:111513356-111555919
KRT80	hsa-miR-4435	12:111513356-111555919
DHX36	hsa-miR-520a-5p	5:129679763-129704391
ABL1	hsa-miR-520a-5p	5:129679763-129704391
N4BP3	hsa-miR-6783-3p	6:47503279-47554766
UBE2QL1	hsa-miR-6783-3p	6:47503279-47554766
SLC34A2	novel_341	3:56592969-56594028
NRIP2	hsa-miR-502-5p	10:126970701-127061776

## Sheet: GO analyses for target genes
Term	Database	ID	Input_number	Background_number	Rich_factor	P_Value	Corrected P_Value	Input	Hyperlink
cell	cellular_component	GO:0005623	302	15802	1.06	2.50684e-63	1.21732e-59	hsa:6531:SLC6A3|hsa:81559:TRIM11|hsa:146556:LINC00959|hsa:37:ACADVL|hsa:146556:MFGE8|hsa:1949:EFNB3|hsa:51111:KMT5B|hsa:144715:RAD9B|hsa:5883:RAD9A|hsa:387893:KMT5A|hsa:81619:TSPAN14|hsa:51204:TACO1|hsa:57724:EPG5|hsa:23732:FRRS1L|hsa:283208:P4HA3|hsa:55733:HHAT|hsa:3454:IFNAR1|hsa:201255:LRRC45|hsa:56892:C8orf4|hsa:79903:NAA60|hsa:29072:SETD2|hsa:113419:AC007040.11|hsa:5291:PIK3CB|hsa:134111:UBE…	http://amigo.geneontology.org/amigo/term/GO:0005623
cell part	cellular_component	GO:0044464	301	15776	1.06	1.16048e-62	2.81764e-59	hsa:6531:SLC6A3|hsa:81559:TRIM11|hsa:146556:LINC00959|hsa:37:ACADVL|hsa:146556:MFGE8|hsa:1949:EFNB3|hsa:51111:KMT5B|hsa:144715:RAD9B|hsa:5883:RAD9A|hsa:387893:KMT5A|hsa:81619:TSPAN14|hsa:51204:TACO1|hsa:57724:EPG5|hsa:23732:FRRS1L|hsa:283208:P4HA3|hsa:55733:HHAT|hsa:3454:IFNAR1|hsa:201255:LRRC45|hsa:56892:C8orf4|hsa:79903:NAA60|hsa:29072:SETD2|hsa:113419:AC007040.11|hsa:5291:PIK3CB|hsa:134111:UBE…	http://amigo.geneontology.org/amigo/term/GO:0044464
intracellular	cellular_component	GO:0005622	278	13775	1.12	2.10756e-58	3.41144e-55	hsa:6531:SLC6A3|hsa:81559:TRIM11|hsa:146556:LINC00959|hsa:37:ACADVL|hsa:146556:MFGE8|hsa:3763:KCNJ6|hsa:51111:KMT5B|hsa:144715:RAD9B|hsa:5883:RAD9A|hsa:387893:KMT5A|hsa:55893:FBXO16|hsa:51204:TACO1|hsa:57724:EPG5|hsa:283208:P4HA3|hsa:55733:HHAT|hsa:3454:IFNAR1|hsa:201255:LRRC45|hsa:56892:C8orf4|hsa:79903:NAA60|hsa:29072:SETD2|hsa:113419:AC007040.11|hsa:5291:PIK3CB|hsa:134111:UBE2QL1|hsa:56006:SMG…	http://amigo.geneontology.org/amigo/term/GO:0005622
binding	molecular_function	GO:0005488	276	13918	1.1	7.41514e-56	9.00198e-53	hsa:6531:SLC6A3|hsa:81559:TRIM11|hsa:146556:LINC00959|hsa:37:ACADVL|hsa:146556:MFGE8|hsa:1949:EFNB3|hsa:57546:PDP2|hsa:84968:PNMA6A|hsa:5883:RAD9A|hsa:387893:KMT5A|hsa:81619:TSPAN14|hsa:283208:P4HA3|hsa:3454:IFNAR1|hsa:201255:LRRC45|hsa:56892:C8orf4|hsa:29072:SETD2|hsa:113419:AC007040.11|hsa:5291:PIK3CB|hsa:134111:UBE2QL1|hsa:56006:SMG9|hsa:9736:AHSA2|hsa:4915:NTRK2|hsa:27291:R3HCC1L|hsa:9766:SUS…	http://amigo.geneontology.org/amigo/term/GO:0005488
intracellular part	cellular_component	GO:0044424	267	13428	1.11	1.17738e-52	1.14348e-49	hsa:6531:SLC6A3|hsa:81559:TRIM11|hsa:146556:LINC00959|hsa:37:ACADVL|hsa:146556:MFGE8|hsa:3763:KCNJ6|hsa:51111:KMT5B|hsa:144715:RAD9B|hsa:5883:RAD9A|hsa:387893:KMT5A|hsa:55893:FBXO16|hsa:51204:TACO1|hsa:57724:EPG5|hsa:283208:P4HA3|hsa:55733:HHAT|hsa:3454:IFNAR1|hsa:201255:LRRC45|hsa:56892:C8orf4|hsa:79903:NAA60|hsa:29072:SETD2|hsa:113419:AC007040.11|hsa:5291:PIK3CB|hsa:134111:UBE2QL1|hsa:56006:SMG…	http://amigo.geneontology.org/amigo/term/GO:0044424
cellular process	biological_process	GO:0009987	276	14647	1.05	6.82936e-51	5.52723e-48	hsa:6531:SLC6A3|hsa:81559:TRIM11|hsa:37:ACADVL|hsa:1949:EFNB3|hsa:51111:KMT5B|hsa:144715:RAD9B|hsa:5883:RAD9A|hsa:387893:KMT5A|hsa:81619:TSPAN14|hsa:51204:TACO1|hsa:57724:EPG5|hsa:283208:P4HA3|hsa:55733:HHAT|hsa:3454:IFNAR1|hsa:79903:NAA60|hsa:29072:SETD2|hsa:5291:PIK3CB|hsa:134111:UBE2QL1|hsa:56006:SMG9|hsa:9736:AHSA2|hsa:4915:NTRK2|hsa:9766:SUSD6|hsa:30009:TBX21|hsa:57553:MICAL3|hsa:57546:PDP2|…	http://amigo.geneontology.org/amigo/term/GO:0009987
organelle	cellular_component	GO:0043226	250	12692	1.1	6.19128e-46	4.29498e-43	hsa:81559:TRIM11|hsa:146556:LINC00959|hsa:37:ACADVL|hsa:146556:MFGE8|hsa:3763:KCNJ6|hsa:51111:KMT5B|hsa:144715:RAD9B|hsa:5883:RAD9A|hsa:387893:KMT5A|hsa:55893:FBXO16|hsa:51204:TACO1|hsa:283208:P4HA3|hsa:55733:HHAT|hsa:3454:IFNAR1|hsa:201255:LRRC45|hsa:56892:C8orf4|hsa:79903:NAA60|hsa:29072:SETD2|hsa:113419:AC007040.11|hsa:5291:PIK3CB|hsa:134111:UBE2QL1|hsa:9736:AHSA2|hsa:4915:NTRK2|hsa:27291:R3HC…	http://amigo.geneontology.org/amigo/term/GO:0043226
membrane-bounded organelle	cellular_component	GO:0043227	240	11806	1.13	2.43382e-45	1.47733e-42	hsa:81559:TRIM11|hsa:146556:LINC00959|hsa:37:ACADVL|hsa:146556:MFGE8|hsa:3763:KCNJ6|hsa:51111:KMT5B|hsa:144715:RAD9B|hsa:5883:RAD9A|hsa:387893:KMT5A|hsa:55893:FBXO16|hsa:51204:TACO1|hsa:283208:P4HA3|hsa:55733:HHAT|hsa:3454:IFNAR1|hsa:201255:LRRC45|hsa:56892:C8orf4|hsa:79903:NAA60|hsa:29072:SETD2|hsa:113419:AC007040.11|hsa:5291:PIK3CB|hsa:134111:UBE2QL1|hsa:9736:AHSA2|hsa:4915:NTRK2|hsa:27291:R3HC…	http://amigo.geneontology.org/amigo/term/GO:0043227
cytoplasm	cellular_component	GO:0005737	221	10469	1.18	2.06544e-42	1.11442e-39	hsa:6531:SLC6A3|hsa:81559:TRIM11|hsa:146556:LINC00959|hsa:37:ACADVL|hsa:146556:MFGE8|hsa:9172:MYOM2|hsa:5883:RAD9A|hsa:387893:KMT5A|hsa:55893:FBXO16|hsa:51204:TACO1|hsa:57724:EPG5|hsa:283208:P4HA3|hsa:55733:HHAT|hsa:3454:IFNAR1|hsa:201255:LRRC45|hsa:56892:C8orf4|hsa:79903:NAA60|hsa:113419:AC007040.11|hsa:5291:PIK3CB|hsa:56006:SMG9|hsa:85301:COL27A1|hsa:4915:NTRK2|hsa:57553:MICAL3|hsa:55214:P3H2|h…	http://amigo.geneontology.org/amigo/term/GO:0005737
protein binding	molecular_function	GO:0005515	218	10621	1.14	1.56957e-39	7.62183e-37	hsa:6531:SLC6A3|hsa:81559:TRIM11|hsa:146556:LINC00959|hsa:23307:FKBP15|hsa:146556:MFGE8|hsa:1949:EFNB3|hsa:84968:PNMA6A|hsa:5883:RAD9A|hsa:387893:KMT5A|hsa:81619:TSPAN14|hsa:283208:P4HA3|hsa:3454:IFNAR1|hsa:201255:LRRC45|hsa:56892:C8orf4|hsa:29072:SETD2|hsa:113419:AC007040.11|hsa:5291:PIK3CB|hsa:134111:UBE2QL1|hsa:56006:SMG9|hsa:5213:PFKM|hsa:4915:NTRK2|hsa:27291:R3HCC1L|hsa:9766:SUSD6|hsa:58512:…	http://amigo.geneontology.org/amigo/term/GO:0005515
single-organism process	Undef	GO:0044699	240	12728	1.05	2.21574e-39	9.78148e-37	hsa:6531:SLC6A3|hsa:81559:TRIM11|hsa:37:ACADVL|hsa:131873:COL6A6|hsa:1949:EFNB3|hsa:51111:KMT5B|hsa:144715:RAD9B|hsa:5883:RAD9A|hsa:387893:KMT5A|hsa:81619:TSPAN14|hsa:283208:P4HA3|hsa:55733:HHAT|hsa:3454:IFNAR1|hsa:56892:C8orf4|hsa:79903:NAA60|hsa:29072:SETD2|hsa:5291:PIK3CB|hsa:85301:COL27A1|hsa:4915:NTRK2|hsa:9766:SUSD6|hsa:30009:TBX21|hsa:57553:MICAL3|hsa:57546:PDP2|hsa:55214:P3H2|hsa:147808:Z…	http://amigo.geneontology.org/amigo/term/GO:0044699
intracellular organelle	cellular_component	GO:0043229	225	11680	1.07	6.54583e-37	2.64888e-34	hsa:81559:TRIM11|hsa:37:ACADVL|hsa:3763:KCNJ6|hsa:51111:KMT5B|hsa:144715:RAD9B|hsa:5883:RAD9A|hsa:387893:KMT5A|hsa:55893:FBXO16|hsa:51204:TACO1|hsa:283208:P4HA3|hsa:55733:HHAT|hsa:3454:IFNAR1|hsa:201255:LRRC45|hsa:56892:C8orf4|hsa:79903:NAA60|hsa:29072:SETD2|hsa:113419:AC007040.11|hsa:5291:PIK3CB|hsa:134111:UBE2QL1|hsa:85301:COL27A1|hsa:4915:NTRK2|hsa:27291:R3HCC1L|hsa:58512:DLGAP3|hsa:3313:HSPA9…	http://amigo.geneontology.org/amigo/term/GO:0043229
metabolic process	biological_process	GO:0008152	213	10642	1.12	1.94379e-36	7.2608e-34	hsa:6531:SLC6A3|hsa:81559:TRIM11|hsa:37:ACADVL|hsa:134111:UBE2QL1|hsa:51111:KMT5B|hsa:144715:RAD9B|hsa:5883:RAD9A|hsa:387893:KMT5A|hsa:81619:TSPAN14|hsa:51204:TACO1|hsa:283208:P4HA3|hsa:3454:IFNAR1|hsa:79903:NAA60|hsa:29072:SETD2|hsa:5291:PIK3CB|hsa:56006:SMG9|hsa:5213:PFKM|hsa:4915:NTRK2|hsa:30009:TBX21|hsa:57553:MICAL3|hsa:57546:PDP2|hsa:55214:P3H2|hsa:147808:ZNF784|hsa:81606:LBH|hsa:4602:MYB|h…	http://amigo.geneontology.org/amigo/term/GO:0008152
biological regulation	biological_process	GO:0065007	218	11110	1.09	2.21967e-36	7.69907e-34	hsa:6531:SLC6A3|hsa:81559:TRIM11|hsa:37:ACADVL|hsa:1949:EFNB3|hsa:51111:KMT5B|hsa:144715:RAD9B|hsa:5883:RAD9A|hsa:387893:KMT5A|hsa:81619:TSPAN14|hsa:51204:TACO1|hsa:55733:HHAT|hsa:3454:IFNAR1|hsa:29072:SETD2|hsa:5291:PIK3CB|hsa:6326:SCN2A|hsa:4915:NTRK2|hsa:30009:TBX21|hsa:10568:SLC34A2|hsa:57546:PDP2|hsa:55214:P3H2|hsa:147808:ZNF784|hsa:81606:LBH|hsa:23593:HEBP2|hsa:4602:MYB|hsa:3313:HSPA9|hsa:1…	http://amigo.geneontology.org/amigo/term/GO:0065007
organic substance metabolic process	biological_process	GO:0071704	207	10277	1.12	2.58438e-35	8.3665e-33	hsa:6531:SLC6A3|hsa:81559:TRIM11|hsa:37:ACADVL|hsa:134111:UBE2QL1|hsa:51111:KMT5B|hsa:144715:RAD9B|hsa:5883:RAD9A|hsa:387893:KMT5A|hsa:81619:TSPAN14|hsa:51204:TACO1|hsa:283208:P4HA3|hsa:3454:IFNAR1|hsa:79903:NAA60|hsa:29072:SETD2|hsa:5291:PIK3CB|hsa:56006:SMG9|hsa:5213:PFKM|hsa:4915:NTRK2|hsa:30009:TBX21|hsa:10568:SLC34A2|hsa:57546:PDP2|hsa:55214:P3H2|hsa:147808:ZNF784|hsa:81606:LBH|hsa:4602:MYB|…	http://amigo.geneontology.org/amigo/term/GO:0071704
regulation of biological process	biological_process	GO:0050789	209	10509	1.11	5.49031e-35	1.66631e-32	hsa:6531:SLC6A3|hsa:81559:TRIM11|hsa:37:ACADVL|hsa:1949:EFNB3|hsa:51111:KMT5B|hsa:144715:RAD9B|hsa:5883:RAD9A|hsa:387893:KMT5A|hsa:81619:TSPAN14|hsa:51204:TACO1|hsa:55733:HHAT|hsa:3454:IFNAR1|hsa:29072:SETD2|hsa:5291:PIK3CB|hsa:6326:SCN2A|hsa:4915:NTRK2|hsa:30009:TBX21|hsa:57546:PDP2|hsa:55214:P3H2|hsa:147808:ZNF784|hsa:81606:LBH|hsa:23593:HEBP2|hsa:4602:MYB|hsa:3313:HSPA9|hsa:10294:DNAJA2|hsa:19…	http://amigo.geneontology.org/amigo/term/GO:0050789
regulation of cellular process	biological_process	GO:0050794	203	9997	1.13	7.95752e-35	2.27304e-32	hsa:6531:SLC6A3|hsa:81559:TRIM11|hsa:37:ACADVL|hsa:1949:EFNB3|hsa:51111:KMT5B|hsa:144715:RAD9B|hsa:5883:RAD9A|hsa:387893:KMT5A|hsa:81619:TSPAN14|hsa:51204:TACO1|hsa:55733:HHAT|hsa:3454:IFNAR1|hsa:29072:SETD2|hsa:5291:PIK3CB|hsa:6326:SCN2A|hsa:4915:NTRK2|hsa:30009:TBX21|hsa:57546:PDP2|hsa:55214:P3H2|hsa:147808:ZNF784|hsa:81606:LBH|hsa:23593:HEBP2|hsa:4602:MYB|hsa:3313:HSPA9|hsa:10294:DNAJA2|hsa:19…	http://amigo.geneontology.org/amigo/term/GO:0050794
intracellular membrane-bounded organelle	cellular_component	GO:0043231	210	10674	1.1	1.58804e-34	4.28419e-32	hsa:81559:TRIM11|hsa:37:ACADVL|hsa:3763:KCNJ6|hsa:51111:KMT5B|hsa:144715:RAD9B|hsa:5883:RAD9A|hsa:387893:KMT5A|hsa:55893:FBXO16|hsa:51204:TACO1|hsa:283208:P4HA3|hsa:55733:HHAT|hsa:3454:IFNAR1|hsa:201255:LRRC45|hsa:56892:C8orf4|hsa:79903:NAA60|hsa:29072:SETD2|hsa:113419:AC007040.11|hsa:5291:PIK3CB|hsa:134111:UBE2QL1|hsa:9736:AHSA2|hsa:4915:NTRK2|hsa:27291:R3HCC1L|hsa:30009:TBX21|hsa:57553:MICAL3|h…	http://amigo.geneontology.org/amigo/term/GO:0043231
primary metabolic process	biological_process	GO:0044238	200	9824	1.13	3.08641e-34	7.88822e-32	hsa:6531:SLC6A3|hsa:81559:TRIM11|hsa:37:ACADVL|hsa:134111:UBE2QL1|hsa:51111:KMT5B|hsa:144715:RAD9B|hsa:5883:RAD9A|hsa:387893:KMT5A|hsa:81619:TSPAN14|hsa:51204:TACO1|hsa:283208:P4HA3|hsa:3454:IFNAR1|hsa:79903:NAA60|hsa:29072:SETD2|hsa:5291:PIK3CB|hsa:56006:SMG9|hsa:5213:PFKM|hsa:4915:NTRK2|hsa:30009:TBX21|hsa:10568:SLC34A2|hsa:57546:PDP2|hsa:55214:P3H2|hsa:147808:ZNF784|hsa:81606:LBH|hsa:4602:MYB|…	http://amigo.geneontology.org/amigo/term/GO:0044238
cellular metabolic process	biological_process	GO:0044237	199	9846	1.13	1.54419e-33	3.74929e-31	hsa:6531:SLC6A3|hsa:81559:TRIM11|hsa:37:ACADVL|hsa:134111:UBE2QL1|hsa:51111:KMT5B|hsa:144715:RAD9B|hsa:5883:RAD9A|hsa:387893:KMT5A|hsa:55893:FBXO16|hsa:51204:TACO1|hsa:283208:P4HA3|hsa:3454:IFNAR1|hsa:79903:NAA60|hsa:29072:SETD2|hsa:5291:PIK3CB|hsa:56006:SMG9|hsa:5213:PFKM|hsa:4915:NTRK2|hsa:30009:TBX21|hsa:10568:SLC34A2|hsa:57546:PDP2|hsa:55214:P3H2|hsa:147808:ZNF784|hsa:81606:LBH|hsa:4602:MYB|h…	http://amigo.geneontology.org/amigo/term/GO:0044237
single-organism cellular process	Undef	GO:0044763	211	11494	1.02	2.91059e-30	6.73039e-28	hsa:6531:SLC6A3|hsa:81559:TRIM11|hsa:37:ACADVL|hsa:1949:EFNB3|hsa:57546:PDP2|hsa:144715:RAD9B|hsa:5883:RAD9A|hsa:387893:KMT5A|hsa:81619:TSPAN14|hsa:55733:HHAT|hsa:3454:IFNAR1|hsa:79903:NAA60|hsa:29072:SETD2|hsa:5291:PIK3CB|hsa:85301:COL27A1|hsa:4915:NTRK2|hsa:9766:SUSD6|hsa:30009:TBX21|hsa:57553:MICAL3|hsa:147808:ZNF784|hsa:23593:HEBP2|hsa:4602:MYB|hsa:3313:HSPA9|hsa:6326:SCN2A|hsa:1387:CREBBP|hs…	http://amigo.geneontology.org/amigo/term/GO:0044763
macromolecule metabolic process	biological_process	GO:0043170	180	8738	1.15	3.63567e-30	8.02492e-28	hsa:81559:TRIM11|hsa:134111:UBE2QL1|hsa:51111:KMT5B|hsa:144715:RAD9B|hsa:5883:RAD9A|hsa:387893:KMT5A|hsa:81619:TSPAN14|hsa:51204:TACO1|hsa:283208:P4HA3|hsa:3454:IFNAR1|hsa:79903:NAA60|hsa:29072:SETD2|hsa:5291:PIK3CB|hsa:56006:SMG9|hsa:5213:PFKM|hsa:4915:NTRK2|hsa:30009:TBX21|hsa:10568:SLC34A2|hsa:57546:PDP2|hsa:55214:P3H2|hsa:147808:ZNF784|hsa:81606:LBH|hsa:4602:MYB|hsa:55733:HHAT|hsa:53358:SHC3|…	http://amigo.geneontology.org/amigo/term/GO:0043170
cellular macromolecule metabolic process	biological_process	GO:0044260	172	8101	1.18	5.85436e-30	1.23603e-27	hsa:81559:TRIM11|hsa:134111:UBE2QL1|hsa:51111:KMT5B|hsa:144715:RAD9B|hsa:5883:RAD9A|hsa:387893:KMT5A|hsa:55893:FBXO16|hsa:51204:TACO1|hsa:283208:P4HA3|hsa:3454:IFNAR1|hsa:79903:NAA60|hsa:29072:SETD2|hsa:5291:PIK3CB|hsa:56006:SMG9|hsa:5213:PFKM|hsa:4915:NTRK2|hsa:30009:TBX21|hsa:10568:SLC34A2|hsa:57546:PDP2|hsa:55214:P3H2|hsa:147808:ZNF784|hsa:81606:LBH|hsa:4602:MYB|hsa:55733:HHAT|hsa:53358:SHC3|h…	http://amigo.geneontology.org/amigo/term/GO:0044260
membrane	cellular_component	GO:0016020	179	8805	1.13	3.2185e-29	6.5121e-27	hsa:6531:SLC6A3|hsa:286753:TUSC5|hsa:146556:LINC00959|hsa:37:ACADVL|hsa:146556:MFGE8|hsa:1949:EFNB3|hsa:81619:TSPAN14|hsa:23732:FRRS1L|hsa:55733:HHAT|hsa:3454:IFNAR1|hsa:201255:LRRC45|hsa:79903:NAA60|hsa:57613:FAM234B|hsa:113419:AC007040.11|hsa:645426:TMEM191C|hsa:5291:PIK3CB|hsa:5213:PFKM|hsa:4915:NTRK2|hsa:9766:SUSD6|hsa:58512:DLGAP3|hsa:57553:MICAL3|hsa:113178:SCAMP4|hsa:192683:SCAMP5|hsa:5335…	http://amigo.geneontology.org/amigo/term/GO:0016020
response to stimulus	biological_process	GO:0050896	168	8081	1.16	5.68446e-28	1.10415e-25	hsa:6531:SLC6A3|hsa:286753:TUSC5|hsa:37:ACADVL|hsa:1949:EFNB3|hsa:30009:TBX21|hsa:144715:RAD9B|hsa:5883:RAD9A|hsa:387893:KMT5A|hsa:81619:TSPAN14|hsa:55733:HHAT|hsa:3454:IFNAR1|hsa:29072:SETD2|hsa:5291:PIK3CB|hsa:6326:SCN2A|hsa:4915:NTRK2|hsa:9766:SUSD6|hsa:10568:SLC34A2|hsa:81606:LBH|hsa:4602:MYB|hsa:3313:HSPA9|hsa:10294:DNAJA2|hsa:192683:SCAMP5|hsa:53358:SHC3|hsa:1969:EPHA2|hsa:5296:AC007192.4|h…	http://amigo.geneontology.org/amigo/term/GO:0050896
cytoplasmic part	cellular_component	GO:0044444	159	7901	1.12	1.60224e-24	2.99249e-22	hsa:146556:LINC00959|hsa:37:ACADVL|hsa:146556:MFGE8|hsa:9172:MYOM2|hsa:3313:HSPA9|hsa:51204:TACO1|hsa:283208:P4HA3|hsa:55733:HHAT|hsa:3454:IFNAR1|hsa:79903:NAA60|hsa:113419:AC007040.11|hsa:5291:PIK3CB|hsa:56006:SMG9|hsa:85301:COL27A1|hsa:4915:NTRK2|hsa:55214:P3H2|hsa:23593:HEBP2|hsa:113178:SCAMP4|hsa:192683:SCAMP5|hsa:53358:SHC3|hsa:26100:WIPI2|hsa:80772:CPTP|hsa:5521:PPP2R2B|hsa:5296:AC007192.4|…	http://amigo.geneontology.org/amigo/term/GO:0044444
organelle part	cellular_component	GO:0044422	160	8165	1.09	1.75326e-23	3.15327e-21	hsa:37:ACADVL|hsa:51111:KMT5B|hsa:144715:RAD9B|hsa:5883:RAD9A|hsa:387893:KMT5A|hsa:8899:PRPF4B|hsa:283208:P4HA3|hsa:55733:HHAT|hsa:23307:FKBP15|hsa:201255:LRRC45|hsa:56892:C8orf4|hsa:79903:NAA60|hsa:113419:AC007040.11|hsa:5291:PIK3CB|hsa:85301:COL27A1|hsa:4915:NTRK2|hsa:27291:R3HCC1L|hsa:3313:HSPA9|hsa:57553:MICAL3|hsa:55214:P3H2|hsa:4602:MYB|hsa:30848:CTAG1A|hsa:192683:SCAMP5|hsa:26100:WIPI2|hsa…	http://amigo.geneontology.org/amigo/term/GO:0044422
cellular component organization or biogenesis	biological_process	GO:0071840	133	6012	1.23	2.46274e-23	4.27109e-21	hsa:1949:EFNB3|hsa:51111:KMT5B|hsa:387893:KMT5A|hsa:81619:TSPAN14|hsa:55733:HHAT|hsa:79903:NAA60|hsa:55273:TMEM100|hsa:5291:PIK3CB|hsa:85301:COL27A1|hsa:4915:NTRK2|hsa:1303:COL12A1|hsa:57553:MICAL3|hsa:23593:HEBP2|hsa:4602:MYB|hsa:192683:SCAMP5|hsa:26100:WIPI2|hsa:1969:EPHA2|hsa:8739:HRK|hsa:29072:SETD2|hsa:655:BMP7|hsa:5515:PPP2CA|hsa:51763:INPP5K|hsa:6861:SYT5|hsa:85465:EPT1|hsa:148229:ATP8B3|h…	http://amigo.geneontology.org/amigo/term/GO:0071840
cellular component organization	biological_process	GO:0016043	131	5863	1.24	2.61619e-23	4.38077e-21	hsa:1949:EFNB3|hsa:51111:KMT5B|hsa:387893:KMT5A|hsa:81619:TSPAN14|hsa:55733:HHAT|hsa:79903:NAA60|hsa:55273:TMEM100|hsa:5291:PIK3CB|hsa:85301:COL27A1|hsa:4915:NTRK2|hsa:1303:COL12A1|hsa:57553:MICAL3|hsa:23593:HEBP2|hsa:4602:MYB|hsa:192683:SCAMP5|hsa:26100:WIPI2|hsa:1969:EPHA2|hsa:8739:HRK|hsa:29072:SETD2|hsa:655:BMP7|hsa:5515:PPP2CA|hsa:51763:INPP5K|hsa:6861:SYT5|hsa:85465:EPT1|hsa:148229:ATP8B3|h…	http://amigo.geneontology.org/amigo/term/GO:0016043
intracellular organelle part	cellular_component	GO:0044446	153	7986	1.07	3.31182e-21	5.36073e-19	hsa:37:ACADVL|hsa:51111:KMT5B|hsa:144715:RAD9B|hsa:5883:RAD9A|hsa:387893:KMT5A|hsa:8899:PRPF4B|hsa:283208:P4HA3|hsa:55733:HHAT|hsa:23307:FKBP15|hsa:201255:LRRC45|hsa:56892:C8orf4|hsa:79903:NAA60|hsa:113419:AC007040.11|hsa:5291:PIK3CB|hsa:85301:COL27A1|hsa:4915:NTRK2|hsa:27291:R3HCC1L|hsa:3313:HSPA9|hsa:57553:MICAL3|hsa:55214:P3H2|hsa:4602:MYB|hsa:30848:CTAG1A|hsa:192683:SCAMP5|hsa:26100:WIPI2|hsa…	http://amigo.geneontology.org/amigo/term/GO:0044446
nitrogen compound metabolic process	biological_process	GO:0006807	136	6685	1.13	1.21944e-20	1.91019e-18	hsa:6531:SLC6A3|hsa:81559:TRIM11|hsa:51111:KMT5B|hsa:144715:RAD9B|hsa:5883:RAD9A|hsa:387893:KMT5A|hsa:55893:FBXO16|hsa:51204:TACO1|hsa:3454:IFNAR1|hsa:55273:TMEM100|hsa:56006:SMG9|hsa:5213:PFKM|hsa:30009:TBX21|hsa:147808:ZNF784|hsa:81606:LBH|hsa:4602:MYB|hsa:8899:PRPF4B|hsa:64131:XYLT1|hsa:5296:AC007192.4|hsa:29072:SETD2|hsa:116115:ZNF526|hsa:655:BMP7|hsa:651:BMP3|hsa:5515:PPP2CA|hsa:51763:INPP5K…	http://amigo.geneontology.org/amigo/term/GO:0006807
cellular protein metabolic process	biological_process	GO:0044267	110	4725	1.3	1.99975e-20	3.03462e-18	hsa:81559:TRIM11|hsa:134111:UBE2QL1|hsa:51111:KMT5B|hsa:387893:KMT5A|hsa:8899:PRPF4B|hsa:51204:TACO1|hsa:283208:P4HA3|hsa:3454:IFNAR1|hsa:79903:NAA60|hsa:5291:PIK3CB|hsa:4915:NTRK2|hsa:10568:SLC34A2|hsa:55214:P3H2|hsa:4602:MYB|hsa:55733:HHAT|hsa:53358:SHC3|hsa:26100:WIPI2|hsa:5521:PPP2R2B|hsa:29072:SETD2|hsa:114881:OSBPL7|hsa:655:BMP7|hsa:651:BMP3|hsa:5515:PPP2CA|hsa:51763:INPP5K|hsa:1810:DR1|hsa…	http://amigo.geneontology.org/amigo/term/GO:0044267
cellular nitrogen compound metabolic process	biological_process	GO:0034641	129	6259	1.15	7.22989e-20	1.05139e-17	hsa:6531:SLC6A3|hsa:81559:TRIM11|hsa:51111:KMT5B|hsa:144715:RAD9B|hsa:5883:RAD9A|hsa:387893:KMT5A|hsa:55893:FBXO16|hsa:51204:TACO1|hsa:3454:IFNAR1|hsa:55273:TMEM100|hsa:56006:SMG9|hsa:5213:PFKM|hsa:30009:TBX21|hsa:147808:ZNF784|hsa:81606:LBH|hsa:4602:MYB|hsa:8899:PRPF4B|hsa:5296:AC007192.4|hsa:29072:SETD2|hsa:23503:ZFYVE26|hsa:655:BMP7|hsa:651:BMP3|hsa:5515:PPP2CA|hsa:51763:INPP5K|hsa:1810:DR1|hs…	http://amigo.geneontology.org/amigo/term/GO:0034641
cellular response to stimulus	biological_process	GO:0051716	135	6741	1.12	7.36145e-20	1.05139e-17	hsa:37:ACADVL|hsa:1949:EFNB3|hsa:30009:TBX21|hsa:144715:RAD9B|hsa:5883:RAD9A|hsa:387893:KMT5A|hsa:81619:TSPAN14|hsa:3454:IFNAR1|hsa:29072:SETD2|hsa:5291:PIK3CB|hsa:4915:NTRK2|hsa:9766:SUSD6|hsa:3313:HSPA9|hsa:10294:DNAJA2|hsa:192683:SCAMP5|hsa:53358:SHC3|hsa:1969:EPHA2|hsa:5296:AC007192.4|hsa:8739:HRK|hsa:55273:TMEM100|hsa:114881:OSBPL7|hsa:655:BMP7|hsa:651:BMP3|hsa:5515:PPP2CA|hsa:51763:INPP5K|h…	http://amigo.geneontology.org/amigo/term/GO:0051716
protein metabolic process	biological_process	GO:0019538	115	5191	1.23	8.71021e-20	1.20848e-17	hsa:81559:TRIM11|hsa:134111:UBE2QL1|hsa:51111:KMT5B|hsa:387893:KMT5A|hsa:81619:TSPAN14|hsa:51204:TACO1|hsa:283208:P4HA3|hsa:3454:IFNAR1|hsa:79903:NAA60|hsa:5291:PIK3CB|hsa:4915:NTRK2|hsa:10568:SLC34A2|hsa:55214:P3H2|hsa:4602:MYB|hsa:55733:HHAT|hsa:53358:SHC3|hsa:26100:WIPI2|hsa:8899:PRPF4B|hsa:5521:PPP2R2B|hsa:29072:SETD2|hsa:114881:OSBPL7|hsa:655:BMP7|hsa:651:BMP3|hsa:5515:PPP2CA|hsa:51763:INPP5…	http://amigo.geneontology.org/amigo/term/GO:0019538
positive regulation of biological process	biological_process	GO:0048518	113	5067	1.24	1.27997e-19	1.72654e-17	hsa:6531:SLC6A3|hsa:81559:TRIM11|hsa:30009:TBX21|hsa:5883:RAD9A|hsa:81619:TSPAN14|hsa:3454:IFNAR1|hsa:5291:PIK3CB|hsa:4915:NTRK2|hsa:81606:LBH|hsa:23593:HEBP2|hsa:4602:MYB|hsa:10294:DNAJA2|hsa:55733:HHAT|hsa:1969:EPHA2|hsa:5296:AC007192.4|hsa:8739:HRK|hsa:55273:TMEM100|hsa:114881:OSBPL7|hsa:655:BMP7|hsa:651:BMP3|hsa:5515:PPP2CA|hsa:51763:INPP5K|hsa:85465:EPT1|hsa:9289:ADGRG1|hsa:6047:RNF4|hsa:746…	http://amigo.geneontology.org/amigo/term/GO:0048518
positive regulation of cellular process	biological_process	GO:0048522	106	4559	1.3	1.43702e-19	1.88599e-17	hsa:81559:TRIM11|hsa:30009:TBX21|hsa:5883:RAD9A|hsa:81619:TSPAN14|hsa:3454:IFNAR1|hsa:5291:PIK3CB|hsa:4915:NTRK2|hsa:81606:LBH|hsa:23593:HEBP2|hsa:4602:MYB|hsa:10294:DNAJA2|hsa:55733:HHAT|hsa:1969:EPHA2|hsa:5296:AC007192.4|hsa:8739:HRK|hsa:55273:TMEM100|hsa:114881:OSBPL7|hsa:655:BMP7|hsa:651:BMP3|hsa:5515:PPP2CA|hsa:51763:INPP5K|hsa:85465:EPT1|hsa:9289:ADGRG1|hsa:6047:RNF4|hsa:7466:WFS1|hsa:2121:…	http://amigo.geneontology.org/amigo/term/GO:0048522
single-multicellular organism process	Undef	GO:0044707	122	5822	1.17	3.36747e-19	4.30327e-17	hsa:6531:SLC6A3|hsa:81559:TRIM11|hsa:37:ACADVL|hsa:92162:TMEM88|hsa:51111:KMT5B|hsa:3313:HSPA9|hsa:55733:HHAT|hsa:3454:IFNAR1|hsa:131873:COL6A6|hsa:55273:TMEM100|hsa:5291:PIK3CB|hsa:84612:PARD6B|hsa:4915:NTRK2|hsa:1303:COL12A1|hsa:10568:SLC34A2|hsa:55214:P3H2|hsa:147808:ZNF784|hsa:81606:LBH|hsa:4602:MYB|hsa:192683:SCAMP5|hsa:53358:SHC3|hsa:1969:EPHA2|hsa:29072:SETD2|hsa:655:BMP7|hsa:651:BMP3|hsa:…	http://amigo.geneontology.org/amigo/term/GO:0044707
regulation of cellular metabolic process	biological_process	GO:0031323	120	5685	1.18	4.34184e-19	5.40615e-17	hsa:6531:SLC6A3|hsa:81559:TRIM11|hsa:37:ACADVL|hsa:51111:KMT5B|hsa:387893:KMT5A|hsa:55893:FBXO16|hsa:51204:TACO1|hsa:23307:FKBP15|hsa:55273:TMEM100|hsa:5291:PIK3CB|hsa:4915:NTRK2|hsa:30009:TBX21|hsa:57546:PDP2|hsa:147808:ZNF784|hsa:81606:LBH|hsa:4602:MYB|hsa:1969:EPHA2|hsa:5296:AC007192.4|hsa:29072:SETD2|hsa:114881:OSBPL7|hsa:655:BMP7|hsa:651:BMP3|hsa:2872:MKNK2|hsa:5515:PPP2CA|hsa:51763:INPP5K|h…	http://amigo.geneontology.org/amigo/term/GO:0031323
protein modification process	biological_process	GO:0036211	91	3707	1.37	4.55085e-18	5.38998e-16	hsa:81559:TRIM11|hsa:134111:UBE2QL1|hsa:51111:KMT5B|hsa:387893:KMT5A|hsa:8899:PRPF4B|hsa:283208:P4HA3|hsa:3454:IFNAR1|hsa:79903:NAA60|hsa:5291:PIK3CB|hsa:4915:NTRK2|hsa:55214:P3H2|hsa:4602:MYB|hsa:55733:HHAT|hsa:53358:SHC3|hsa:26100:WIPI2|hsa:5521:PPP2R2B|hsa:29072:SETD2|hsa:655:BMP7|hsa:651:BMP3|hsa:1810:DR1|hsa:51763:INPP5K|hsa:5515:PPP2CA|hsa:6047:RNF4|hsa:7466:WFS1|hsa:57168:ASPHD2|hsa:23410:…	http://amigo.geneontology.org/amigo/term/GO:0036211
cellular protein modification process	biological_process	GO:0006464	91	3707	1.37	4.55085e-18	5.38998e-16	hsa:81559:TRIM11|hsa:134111:UBE2QL1|hsa:51111:KMT5B|hsa:387893:KMT5A|hsa:8899:PRPF4B|hsa:283208:P4HA3|hsa:3454:IFNAR1|hsa:79903:NAA60|hsa:5291:PIK3CB|hsa:4915:NTRK2|hsa:55214:P3H2|hsa:4602:MYB|hsa:55733:HHAT|hsa:53358:SHC3|hsa:26100:WIPI2|hsa:5521:PPP2R2B|hsa:29072:SETD2|hsa:655:BMP7|hsa:651:BMP3|hsa:1810:DR1|hsa:51763:INPP5K|hsa:5515:PPP2CA|hsa:6047:RNF4|hsa:7466:WFS1|hsa:57168:ASPHD2|hsa:23410:…	http://amigo.geneontology.org/amigo/term/GO:0006464
regulation of primary metabolic process	biological_process	GO:0080090	117	5629	1.16	4.85073e-18	5.60836e-16	hsa:6531:SLC6A3|hsa:81559:TRIM11|hsa:37:ACADVL|hsa:51111:KMT5B|hsa:387893:KMT5A|hsa:55893:FBXO16|hsa:51204:TACO1|hsa:3454:IFNAR1|hsa:55273:TMEM100|hsa:5291:PIK3CB|hsa:4915:NTRK2|hsa:30009:TBX21|hsa:57546:PDP2|hsa:147808:ZNF784|hsa:81606:LBH|hsa:4602:MYB|hsa:1969:EPHA2|hsa:5296:AC007192.4|hsa:29072:SETD2|hsa:114881:OSBPL7|hsa:655:BMP7|hsa:651:BMP3|hsa:2872:MKNK2|hsa:5515:PPP2CA|hsa:51763:INPP5K|hs…	http://amigo.geneontology.org/amigo/term/GO:0080090
macromolecule modification	biological_process	GO:0043412	93	3871	1.34	6.80702e-18	7.68718e-16	hsa:81559:TRIM11|hsa:134111:UBE2QL1|hsa:51111:KMT5B|hsa:387893:KMT5A|hsa:8899:PRPF4B|hsa:283208:P4HA3|hsa:3454:IFNAR1|hsa:79903:NAA60|hsa:5291:PIK3CB|hsa:4915:NTRK2|hsa:55214:P3H2|hsa:4602:MYB|hsa:55733:HHAT|hsa:53358:SHC3|hsa:26100:WIPI2|hsa:5521:PPP2R2B|hsa:29072:SETD2|hsa:655:BMP7|hsa:651:BMP3|hsa:1810:DR1|hsa:51763:INPP5K|hsa:5515:PPP2CA|hsa:6047:RNF4|hsa:7466:WFS1|hsa:57168:ASPHD2|hsa:23410:…	http://amigo.geneontology.org/amigo/term/GO:0043412
membrane part	cellular_component	GO:0044425	127	6452	1.1	7.05159e-18	7.78239e-16	hsa:6531:SLC6A3|hsa:286753:TUSC5|hsa:1949:EFNB3|hsa:81619:TSPAN14|hsa:23732:FRRS1L|hsa:55733:HHAT|hsa:3454:IFNAR1|hsa:57613:FAM234B|hsa:113419:AC007040.11|hsa:645426:TMEM191C|hsa:5291:PIK3CB|hsa:5213:PFKM|hsa:4915:NTRK2|hsa:9766:SUSD6|hsa:58512:DLGAP3|hsa:10568:SLC34A2|hsa:113178:SCAMP4|hsa:192683:SCAMP5|hsa:26100:WIPI2|hsa:80772:CPTP|hsa:64131:XYLT1|hsa:5296:AC007192.4|hsa:8739:HRK|hsa:55273:TME…	http://amigo.geneontology.org/amigo/term/GO:0044425
localization	biological_process	GO:0051179	116	5581	1.16	7.24002e-18	7.81279e-16	hsa:6531:SLC6A3|hsa:23307:FKBP15|hsa:30009:TBX21|hsa:3313:HSPA9|hsa:81619:TSPAN14|hsa:10021:HCN4|hsa:3454:IFNAR1|hsa:56892:C8orf4|hsa:113419:AC007040.11|hsa:5291:PIK3CB|hsa:6326:SCN2A|hsa:4915:NTRK2|hsa:10568:SLC34A2|hsa:23593:HEBP2|hsa:113178:SCAMP4|hsa:192683:SCAMP5|hsa:26100:WIPI2|hsa:80772:CPTP|hsa:1969:EPHA2|hsa:5296:AC007192.4|hsa:29072:SETD2|hsa:114881:OSBPL7|hsa:655:BMP7|hsa:51763:INPP5K|…	http://amigo.geneontology.org/amigo/term/GO:0051179
signaling	biological_process	GO:0023052	121	5978	1.13	7.66766e-18	8.09438e-16	hsa:6531:SLC6A3|hsa:37:ACADVL|hsa:1949:EFNB3|hsa:144715:RAD9B|hsa:5883:RAD9A|hsa:387893:KMT5A|hsa:81619:TSPAN14|hsa:10021:HCN4|hsa:3454:IFNAR1|hsa:5291:PIK3CB|hsa:6326:SCN2A|hsa:4915:NTRK2|hsa:58512:DLGAP3|hsa:26050:SLITRK5|hsa:53358:SHC3|hsa:1969:EPHA2|hsa:5296:AC007192.4|hsa:8739:HRK|hsa:55273:TMEM100|hsa:655:BMP7|hsa:651:BMP3|hsa:5515:PPP2CA|hsa:51763:INPP5K|hsa:6861:SYT5|hsa:5526:PPP2R5B|hsa:…	http://amigo.geneontology.org/amigo/term/GO:0023052
catalytic activity	molecular_function	GO:0003824	116	5590	1.16	8.16821e-18	8.43933e-16	hsa:81559:TRIM11|hsa:37:ACADVL|hsa:134111:UBE2QL1|hsa:51111:KMT5B|hsa:144715:RAD9B|hsa:5883:RAD9A|hsa:387893:KMT5A|hsa:8899:PRPF4B|hsa:283208:P4HA3|hsa:79903:NAA60|hsa:5291:PIK3CB|hsa:5213:PFKM|hsa:4915:NTRK2|hsa:57553:MICAL3|hsa:55214:P3H2|hsa:55733:HHAT|hsa:64131:XYLT1|hsa:5296:AC007192.4|hsa:29072:SETD2|hsa:5515:PPP2CA|hsa:51763:INPP5K|hsa:85465:EPT1|hsa:148229:ATP8B3|hsa:84888:SPPL2A|hsa:6047…	http://amigo.geneontology.org/amigo/term/GO:0003824
regulation of metabolic process	biological_process	GO:0019222	121	5989	1.13	8.83929e-18	8.94241e-16	hsa:6531:SLC6A3|hsa:81559:TRIM11|hsa:37:ACADVL|hsa:51111:KMT5B|hsa:387893:KMT5A|hsa:55893:FBXO16|hsa:51204:TACO1|hsa:23307:FKBP15|hsa:55273:TMEM100|hsa:5291:PIK3CB|hsa:4915:NTRK2|hsa:30009:TBX21|hsa:57546:PDP2|hsa:147808:ZNF784|hsa:81606:LBH|hsa:4602:MYB|hsa:1969:EPHA2|hsa:5296:AC007192.4|hsa:29072:SETD2|hsa:114881:OSBPL7|hsa:655:BMP7|hsa:651:BMP3|hsa:2872:MKNK2|hsa:5515:PPP2CA|hsa:51763:INPP5K|h…	http://amigo.geneontology.org/amigo/term/GO:0019222
single organism signaling	Undef	GO:0044700	120	5972	1.12	1.97005e-17	1.95236e-15	hsa:6531:SLC6A3|hsa:37:ACADVL|hsa:1949:EFNB3|hsa:144715:RAD9B|hsa:5883:RAD9A|hsa:387893:KMT5A|hsa:81619:TSPAN14|hsa:10021:HCN4|hsa:3454:IFNAR1|hsa:5291:PIK3CB|hsa:6326:SCN2A|hsa:4915:NTRK2|hsa:26050:SLITRK5|hsa:53358:SHC3|hsa:1969:EPHA2|hsa:5296:AC007192.4|hsa:8739:HRK|hsa:55273:TMEM100|hsa:655:BMP7|hsa:651:BMP3|hsa:5515:PPP2CA|hsa:51763:INPP5K|hsa:6861:SYT5|hsa:5526:PPP2R5B|hsa:1439:CSF2RB|hsa:9…	http://amigo.geneontology.org/amigo/term/GO:0044700
organic substance biosynthetic process	biological_process	GO:1901576	120	5991	1.12	2.50971e-17	2.43743e-15	hsa:6531:SLC6A3|hsa:81559:TRIM11|hsa:37:ACADVL|hsa:51111:KMT5B|hsa:144715:RAD9B|hsa:5883:RAD9A|hsa:387893:KMT5A|hsa:55893:FBXO16|hsa:51204:TACO1|hsa:3454:IFNAR1|hsa:55273:TMEM100|hsa:5291:PIK3CB|hsa:30009:TBX21|hsa:57546:PDP2|hsa:147808:ZNF784|hsa:81606:LBH|hsa:4602:MYB|hsa:55733:HHAT|hsa:26100:WIPI2|hsa:64131:XYLT1|hsa:5296:AC007192.4|hsa:29072:SETD2|hsa:655:BMP7|hsa:651:BMP3|hsa:5515:PPP2CA|hsa…	http://amigo.geneontology.org/amigo/term/GO:1901576
cell communication	biological_process	GO:0007154	120	6000	1.11	2.81345e-17	2.67884e-15	hsa:6531:SLC6A3|hsa:37:ACADVL|hsa:1949:EFNB3|hsa:144715:RAD9B|hsa:5883:RAD9A|hsa:387893:KMT5A|hsa:81619:TSPAN14|hsa:10021:HCN4|hsa:3454:IFNAR1|hsa:5291:PIK3CB|hsa:6326:SCN2A|hsa:4915:NTRK2|hsa:26050:SLITRK5|hsa:53358:SHC3|hsa:1969:EPHA2|hsa:5296:AC007192.4|hsa:8739:HRK|hsa:55273:TMEM100|hsa:655:BMP7|hsa:651:BMP3|hsa:5515:PPP2CA|hsa:51763:INPP5K|hsa:6861:SYT5|hsa:5526:PPP2R5B|hsa:1439:CSF2RB|hsa:9…	http://amigo.geneontology.org/amigo/term/GO:0007154
gene expression	biological_process	GO:0010467	109	5182	1.17	4.90087e-17	4.56573e-15	hsa:81559:TRIM11|hsa:51111:KMT5B|hsa:387893:KMT5A|hsa:81619:TSPAN14|hsa:51204:TACO1|hsa:3454:IFNAR1|hsa:55273:TMEM100|hsa:5291:PIK3CB|hsa:4915:NTRK2|hsa:30009:TBX21|hsa:147808:ZNF784|hsa:81606:LBH|hsa:4602:MYB|hsa:55893:FBXO16|hsa:8899:PRPF4B|hsa:5296:AC007192.4|hsa:29072:SETD2|hsa:655:BMP7|hsa:651:BMP3|hsa:5515:PPP2CA|hsa:51763:INPP5K|hsa:1810:DR1|hsa:84888:SPPL2A|hsa:740:MRPL49|hsa:7466:WFS1|hs…	http://amigo.geneontology.org/amigo/term/GO:0010467
cellular biosynthetic process	biological_process	GO:0044249	118	5886	1.12	4.98319e-17	4.56573e-15	hsa:6531:SLC6A3|hsa:81559:TRIM11|hsa:37:ACADVL|hsa:51111:KMT5B|hsa:144715:RAD9B|hsa:5883:RAD9A|hsa:387893:KMT5A|hsa:55893:FBXO16|hsa:51204:TACO1|hsa:3454:IFNAR1|hsa:55273:TMEM100|hsa:5291:PIK3CB|hsa:30009:TBX21|hsa:57546:PDP2|hsa:147808:ZNF784|hsa:81606:LBH|hsa:4602:MYB|hsa:55733:HHAT|hsa:26100:WIPI2|hsa:64131:XYLT1|hsa:5296:AC007192.4|hsa:29072:SETD2|hsa:655:BMP7|hsa:651:BMP3|hsa:5515:PPP2CA|hsa…	http://amigo.geneontology.org/amigo/term/GO:0044249
multicellular organismal process	biological_process	GO:0032501	129	6781	1.06	5.26459e-17	4.73423e-15	hsa:6531:SLC6A3|hsa:81559:TRIM11|hsa:37:ACADVL|hsa:92162:TMEM88|hsa:51111:KMT5B|hsa:3313:HSPA9|hsa:55733:HHAT|hsa:3454:IFNAR1|hsa:131873:COL6A6|hsa:55273:TMEM100|hsa:5291:PIK3CB|hsa:6326:SCN2A|hsa:4915:NTRK2|hsa:1303:COL12A1|hsa:10568:SLC34A2|hsa:55214:P3H2|hsa:147808:ZNF784|hsa:81606:LBH|hsa:4602:MYB|hsa:192683:SCAMP5|hsa:53358:SHC3|hsa:1969:EPHA2|hsa:651:BMP3|hsa:29072:SETD2|hsa:655:BMP7|hsa:11…	http://amigo.geneontology.org/amigo/term/GO:0032501
cellular macromolecule biosynthetic process	biological_process	GO:0034645	104	4820	1.2	6.29731e-17	5.55995e-15	hsa:81559:TRIM11|hsa:51111:KMT5B|hsa:144715:RAD9B|hsa:5883:RAD9A|hsa:387893:KMT5A|hsa:55893:FBXO16|hsa:51204:TACO1|hsa:3454:IFNAR1|hsa:55273:TMEM100|hsa:30009:TBX21|hsa:147808:ZNF784|hsa:81606:LBH|hsa:4602:MYB|hsa:55733:HHAT|hsa:26100:WIPI2|hsa:64131:XYLT1|hsa:5296:AC007192.4|hsa:10608:MXD4|hsa:29072:SETD2|hsa:655:BMP7|hsa:651:BMP3|hsa:5515:PPP2CA|hsa:51763:INPP5K|hsa:1810:DR1|hsa:740:MRPL49|hsa:…	http://amigo.geneontology.org/amigo/term/GO:0034645
nucleobase-containing compound metabolic process	biological_process	GO:0006139	114	5592	1.14	6.5739e-17	5.64641e-15	hsa:81559:TRIM11|hsa:51111:KMT5B|hsa:144715:RAD9B|hsa:5883:RAD9A|hsa:387893:KMT5A|hsa:55893:FBXO16|hsa:3454:IFNAR1|hsa:55273:TMEM100|hsa:56006:SMG9|hsa:5213:PFKM|hsa:30009:TBX21|hsa:147808:ZNF784|hsa:81606:LBH|hsa:4602:MYB|hsa:8899:PRPF4B|hsa:5296:AC007192.4|hsa:29072:SETD2|hsa:23503:ZFYVE26|hsa:655:BMP7|hsa:651:BMP3|hsa:5515:PPP2CA|hsa:51763:INPP5K|hsa:1810:DR1|hsa:6047:RNF4|hsa:7466:WFS1|hsa:79…	http://amigo.geneontology.org/amigo/term/GO:0006139
nucleic acid metabolic process	biological_process	GO:0090304	106	4975	1.19	6.62779e-17	5.64641e-15	hsa:81559:TRIM11|hsa:51111:KMT5B|hsa:144715:RAD9B|hsa:5883:RAD9A|hsa:387893:KMT5A|hsa:55893:FBXO16|hsa:3454:IFNAR1|hsa:55273:TMEM100|hsa:56006:SMG9|hsa:30009:TBX21|hsa:147808:ZNF784|hsa:81606:LBH|hsa:4602:MYB|hsa:8899:PRPF4B|hsa:5296:AC007192.4|hsa:29072:SETD2|hsa:23503:ZFYVE26|hsa:655:BMP7|hsa:651:BMP3|hsa:5515:PPP2CA|hsa:51763:INPP5K|hsa:1810:DR1|hsa:6047:RNF4|hsa:7466:WFS1|hsa:7988:ZNF212|hsa:…	http://amigo.geneontology.org/amigo/term/GO:0090304
macromolecule biosynthetic process	biological_process	GO:0009059	106	4981	1.19	7.19858e-17	6.02695e-15	hsa:81559:TRIM11|hsa:51111:KMT5B|hsa:144715:RAD9B|hsa:5883:RAD9A|hsa:387893:KMT5A|hsa:55893:FBXO16|hsa:51204:TACO1|hsa:3454:IFNAR1|hsa:55273:TMEM100|hsa:30009:TBX21|hsa:147808:ZNF784|hsa:81606:LBH|hsa:4602:MYB|hsa:55733:HHAT|hsa:26100:WIPI2|hsa:64131:XYLT1|hsa:5296:AC007192.4|hsa:29072:SETD2|hsa:655:BMP7|hsa:651:BMP3|hsa:5515:PPP2CA|hsa:51763:INPP5K|hsa:1810:DR1|hsa:740:MRPL49|hsa:7466:WFS1|hsa:7…	http://amigo.geneontology.org/amigo/term/GO:0009059
cellular aromatic compound metabolic process	biological_process	GO:0006725	116	5765	1.12	8.02536e-17	6.60528e-15	hsa:6531:SLC6A3|hsa:81559:TRIM11|hsa:51111:KMT5B|hsa:144715:RAD9B|hsa:5883:RAD9A|hsa:387893:KMT5A|hsa:55893:FBXO16|hsa:3454:IFNAR1|hsa:55273:TMEM100|hsa:56006:SMG9|hsa:5213:PFKM|hsa:30009:TBX21|hsa:147808:ZNF784|hsa:81606:LBH|hsa:4602:MYB|hsa:8899:PRPF4B|hsa:5296:AC007192.4|hsa:29072:SETD2|hsa:23503:ZFYVE26|hsa:655:BMP7|hsa:651:BMP3|hsa:5515:PPP2CA|hsa:51763:INPP5K|hsa:1810:DR1|hsa:6047:RNF4|hsa:…	http://amigo.geneontology.org/amigo/term/GO:0006725
biosynthetic process	biological_process	GO:0009058	120	6087	1.1	8.36811e-17	6.77259e-15	hsa:6531:SLC6A3|hsa:81559:TRIM11|hsa:37:ACADVL|hsa:51111:KMT5B|hsa:144715:RAD9B|hsa:5883:RAD9A|hsa:387893:KMT5A|hsa:55893:FBXO16|hsa:51204:TACO1|hsa:3454:IFNAR1|hsa:55273:TMEM100|hsa:5291:PIK3CB|hsa:30009:TBX21|hsa:57546:PDP2|hsa:147808:ZNF784|hsa:81606:LBH|hsa:4602:MYB|hsa:55733:HHAT|hsa:26100:WIPI2|hsa:64131:XYLT1|hsa:5296:AC007192.4|hsa:29072:SETD2|hsa:655:BMP7|hsa:651:BMP3|hsa:5515:PPP2CA|hsa…	http://amigo.geneontology.org/amigo/term/GO:0009058
heterocycle metabolic process	biological_process	GO:0046483	115	5717	1.12	1.19129e-16	9.48342e-15	hsa:81559:TRIM11|hsa:51111:KMT5B|hsa:144715:RAD9B|hsa:5883:RAD9A|hsa:387893:KMT5A|hsa:55893:FBXO16|hsa:3454:IFNAR1|hsa:55273:TMEM100|hsa:56006:SMG9|hsa:5213:PFKM|hsa:30009:TBX21|hsa:147808:ZNF784|hsa:81606:LBH|hsa:4602:MYB|hsa:8899:PRPF4B|hsa:5296:AC007192.4|hsa:29072:SETD2|hsa:23503:ZFYVE26|hsa:655:BMP7|hsa:651:BMP3|hsa:5515:PPP2CA|hsa:51763:INPP5K|hsa:1810:DR1|hsa:6047:RNF4|hsa:7466:WFS1|hsa:65…	http://amigo.geneontology.org/amigo/term/GO:0046483
organic cyclic compound metabolic process	biological_process	GO:1901360	117	5932	1.1	2.40236e-16	1.88159e-14	hsa:6531:SLC6A3|hsa:81559:TRIM11|hsa:37:ACADVL|hsa:51111:KMT5B|hsa:144715:RAD9B|hsa:5883:RAD9A|hsa:387893:KMT5A|hsa:55893:FBXO16|hsa:3454:IFNAR1|hsa:55273:TMEM100|hsa:56006:SMG9|hsa:5213:PFKM|hsa:30009:TBX21|hsa:147808:ZNF784|hsa:81606:LBH|hsa:4602:MYB|hsa:8899:PRPF4B|hsa:5296:AC007192.4|hsa:29072:SETD2|hsa:23503:ZFYVE26|hsa:655:BMP7|hsa:651:BMP3|hsa:5515:PPP2CA|hsa:51763:INPP5K|hsa:1810:DR1|hsa:…	http://amigo.geneontology.org/amigo/term/GO:1901360
regulation of macromolecule metabolic process	biological_process	GO:0060255	113	5638	1.12	3.23792e-16	2.49577e-14	hsa:81559:TRIM11|hsa:51111:KMT5B|hsa:387893:KMT5A|hsa:55893:FBXO16|hsa:51204:TACO1|hsa:3454:IFNAR1|hsa:55273:TMEM100|hsa:5291:PIK3CB|hsa:4915:NTRK2|hsa:30009:TBX21|hsa:147808:ZNF784|hsa:81606:LBH|hsa:4602:MYB|hsa:1969:EPHA2|hsa:5296:AC007192.4|hsa:29072:SETD2|hsa:114881:OSBPL7|hsa:655:BMP7|hsa:651:BMP3|hsa:2872:MKNK2|hsa:5515:PPP2CA|hsa:51763:INPP5K|hsa:1810:DR1|hsa:6047:RNF4|hsa:7466:WFS1|hsa:79…	http://amigo.geneontology.org/amigo/term/GO:0060255
establishment of localization	biological_process	GO:0051234	99	4583	1.2	4.37972e-16	3.32311e-14	hsa:6531:SLC6A3|hsa:23307:FKBP15|hsa:3313:HSPA9|hsa:81619:TSPAN14|hsa:10021:HCN4|hsa:3454:IFNAR1|hsa:56892:C8orf4|hsa:113419:AC007040.11|hsa:5291:PIK3CB|hsa:6326:SCN2A|hsa:4915:NTRK2|hsa:10568:SLC34A2|hsa:23593:HEBP2|hsa:113178:SCAMP4|hsa:55733:HHAT|hsa:80772:CPTP|hsa:1969:EPHA2|hsa:5296:AC007192.4|hsa:29072:SETD2|hsa:114881:OSBPL7|hsa:655:BMP7|hsa:51763:INPP5K|hsa:6861:SYT5|hsa:85465:EPT1|hsa:14…	http://amigo.geneontology.org/amigo/term/GO:0051234
multicellular organism development	biological_process	GO:0007275	100	4770	1.17	2.00383e-15	1.49702e-13	hsa:6531:SLC6A3|hsa:81559:TRIM11|hsa:92162:TMEM88|hsa:51111:KMT5B|hsa:3313:HSPA9|hsa:55733:HHAT|hsa:55273:TMEM100|hsa:1303:COL12A1|hsa:5291:PIK3CB|hsa:84612:PARD6B|hsa:4915:NTRK2|hsa:30009:TBX21|hsa:10568:SLC34A2|hsa:147808:ZNF784|hsa:81606:LBH|hsa:4602:MYB|hsa:26050:SLITRK5|hsa:53358:SHC3|hsa:1969:EPHA2|hsa:29072:SETD2|hsa:655:BMP7|hsa:651:BMP3|hsa:2872:MKNK2|hsa:5515:PPP2CA|hsa:51763:INPP5K|hsa…	http://amigo.geneontology.org/amigo/term/GO:0007275
anatomical structure development	biological_process	GO:0048856	107	5313	1.12	2.06198e-15	1.51712e-13	hsa:6531:SLC6A3|hsa:81559:TRIM11|hsa:37:ACADVL|hsa:92162:TMEM88|hsa:51111:KMT5B|hsa:3313:HSPA9|hsa:55733:HHAT|hsa:55273:TMEM100|hsa:1303:COL12A1|hsa:5291:PIK3CB|hsa:84612:PARD6B|hsa:4915:NTRK2|hsa:30009:TBX21|hsa:10568:SLC34A2|hsa:147808:ZNF784|hsa:81606:LBH|hsa:4602:MYB|hsa:26050:SLITRK5|hsa:53358:SHC3|hsa:1969:EPHA2|hsa:29072:SETD2|hsa:655:BMP7|hsa:651:BMP3|hsa:2872:MKNK2|hsa:5515:PPP2CA|hsa:51…	http://amigo.geneontology.org/amigo/term/GO:0048856
regulation of cellular biosynthetic process	biological_process	GO:0031326	91	4157	1.22	4.68912e-15	3.35145e-13	hsa:81559:TRIM11|hsa:37:ACADVL|hsa:51111:KMT5B|hsa:387893:KMT5A|hsa:55893:FBXO16|hsa:51204:TACO1|hsa:3454:IFNAR1|hsa:55273:TMEM100|hsa:30009:TBX21|hsa:147808:ZNF784|hsa:81606:LBH|hsa:4602:MYB|hsa:5296:AC007192.4|hsa:10608:MXD4|hsa:29072:SETD2|hsa:655:BMP7|hsa:651:BMP3|hsa:1810:DR1|hsa:51763:INPP5K|hsa:5515:PPP2CA|hsa:6047:RNF4|hsa:7466:WFS1|hsa:7988:ZNF212|hsa:11074:TRIM31|hsa:23373:CRTC1|hsa:170…	http://amigo.geneontology.org/amigo/term/GO:0031326
regulation of cellular macromolecule biosynthetic process	biological_process	GO:2000112	87	3865	1.25	4.72115e-15	3.35145e-13	hsa:81559:TRIM11|hsa:51111:KMT5B|hsa:387893:KMT5A|hsa:55893:FBXO16|hsa:51204:TACO1|hsa:3454:IFNAR1|hsa:55273:TMEM100|hsa:30009:TBX21|hsa:147808:ZNF784|hsa:81606:LBH|hsa:4602:MYB|hsa:5296:AC007192.4|hsa:10608:MXD4|hsa:29072:SETD2|hsa:655:BMP7|hsa:651:BMP3|hsa:1810:DR1|hsa:51763:INPP5K|hsa:5515:PPP2CA|hsa:6047:RNF4|hsa:7466:WFS1|hsa:7988:ZNF212|hsa:11074:TRIM31|hsa:23373:CRTC1|hsa:170506:DHX36|hsa:…	http://amigo.geneontology.org/amigo/term/GO:2000112
transport	biological_process	GO:0006810	95	4456	1.19	4.76215e-15	3.35145e-13	hsa:6531:SLC6A3|hsa:23307:FKBP15|hsa:3313:HSPA9|hsa:10021:HCN4|hsa:3454:IFNAR1|hsa:56892:C8orf4|hsa:113419:AC007040.11|hsa:5291:PIK3CB|hsa:6326:SCN2A|hsa:4915:NTRK2|hsa:10568:SLC34A2|hsa:23593:HEBP2|hsa:113178:SCAMP4|hsa:55733:HHAT|hsa:80772:CPTP|hsa:25839:COG4|hsa:5296:AC007192.4|hsa:29072:SETD2|hsa:114881:OSBPL7|hsa:655:BMP7|hsa:51763:INPP5K|hsa:6861:SYT5|hsa:85465:EPT1|hsa:148229:ATP8B3|hsa:74…	http://amigo.geneontology.org/amigo/term/GO:0006810
organelle organization	biological_process	GO:0006996	83	3604	1.28	6.9986e-15	4.82341e-13	hsa:3688:ITGB1|hsa:51763:INPP5K|hsa:54516:MTRF1L|hsa:51111:KMT5B|hsa:387893:KMT5A|hsa:54806:AHI1|hsa:9150:CTDP1|hsa:57175:CORO1B|hsa:399687:MYO18A|hsa:23186:RCOR1|hsa:28998:MRPL13|hsa:55561:CDC42BPG|hsa:91807:MYLK3|hsa:79903:NAA60|hsa:25:ABL1|hsa:2317:FLNB|hsa:8535:CBX4|hsa:64423:INF2|hsa:990:CDC6|hsa:57673:BEND3|hsa:54934:KANSL2|hsa:50999:TMED5|hsa:29886:SNX8|hsa:11108:PRDM4|hsa:6500:SKP1|hsa:80…	http://amigo.geneontology.org/amigo/term/GO:0006996
RNA metabolic process	biological_process	GO:0016070	95	4485	1.18	7.05235e-15	4.82341e-13	hsa:81559:TRIM11|hsa:51111:KMT5B|hsa:387893:KMT5A|hsa:55893:FBXO16|hsa:3454:IFNAR1|hsa:55273:TMEM100|hsa:56006:SMG9|hsa:30009:TBX21|hsa:147808:ZNF784|hsa:81606:LBH|hsa:4602:MYB|hsa:8899:PRPF4B|hsa:5296:AC007192.4|hsa:29072:SETD2|hsa:655:BMP7|hsa:651:BMP3|hsa:1810:DR1|hsa:51763:INPP5K|hsa:5515:PPP2CA|hsa:6047:RNF4|hsa:7466:WFS1|hsa:7988:ZNF212|hsa:4858:NOVA2|hsa:11074:TRIM31|hsa:23373:CRTC1|hsa:17…	http://amigo.geneontology.org/amigo/term/GO:0016070
regulation of macromolecule biosynthetic process	biological_process	GO:0010556	88	3978	1.23	8.4554e-15	5.7027e-13	hsa:81559:TRIM11|hsa:51111:KMT5B|hsa:387893:KMT5A|hsa:55893:FBXO16|hsa:51204:TACO1|hsa:3454:IFNAR1|hsa:55273:TMEM100|hsa:30009:TBX21|hsa:147808:ZNF784|hsa:81606:LBH|hsa:4602:MYB|hsa:5296:AC007192.4|hsa:10608:MXD4|hsa:29072:SETD2|hsa:655:BMP7|hsa:651:BMP3|hsa:1810:DR1|hsa:51763:INPP5K|hsa:5515:PPP2CA|hsa:6047:RNF4|hsa:7466:WFS1|hsa:7988:ZNF212|hsa:11074:TRIM31|hsa:23373:CRTC1|hsa:170506:DHX36|hsa:…	http://amigo.geneontology.org/amigo/term/GO:0010556
regulation of gene expression	biological_process	GO:0010468	91	4211	1.2	9.97723e-15	6.63691e-13	hsa:81559:TRIM11|hsa:51111:KMT5B|hsa:387893:KMT5A|hsa:55893:FBXO16|hsa:51204:TACO1|hsa:3454:IFNAR1|hsa:55273:TMEM100|hsa:5291:PIK3CB|hsa:4915:NTRK2|hsa:30009:TBX21|hsa:147808:ZNF784|hsa:81606:LBH|hsa:4602:MYB|hsa:5296:AC007192.4|hsa:10608:MXD4|hsa:29072:SETD2|hsa:655:BMP7|hsa:651:BMP3|hsa:1810:DR1|hsa:51763:INPP5K|hsa:5515:PPP2CA|hsa:6047:RNF4|hsa:7466:WFS1|hsa:7988:ZNF212|hsa:11074:TRIM31|hsa:23…	http://amigo.geneontology.org/amigo/term/GO:0010468
regulation of biosynthetic process	biological_process	GO:0009889	91	4212	1.2	1.01163e-14	6.63845e-13	hsa:81559:TRIM11|hsa:37:ACADVL|hsa:51111:KMT5B|hsa:387893:KMT5A|hsa:55893:FBXO16|hsa:51204:TACO1|hsa:3454:IFNAR1|hsa:55273:TMEM100|hsa:30009:TBX21|hsa:147808:ZNF784|hsa:81606:LBH|hsa:4602:MYB|hsa:5296:AC007192.4|hsa:10608:MXD4|hsa:29072:SETD2|hsa:655:BMP7|hsa:651:BMP3|hsa:1810:DR1|hsa:51763:INPP5K|hsa:5515:PPP2CA|hsa:6047:RNF4|hsa:7466:WFS1|hsa:7988:ZNF212|hsa:11074:TRIM31|hsa:23373:CRTC1|hsa:170…	http://amigo.geneontology.org/amigo/term/GO:0009889
organic cyclic compound binding	molecular_function	GO:0097159	111	5780	1.07	1.26125e-14	8.16614e-13	hsa:6531:SLC6A3|hsa:37:ACADVL|hsa:134111:UBE2QL1|hsa:30009:TBX21|hsa:3313:HSPA9|hsa:55893:FBXO16|hsa:5291:PIK3CB|hsa:4915:NTRK2|hsa:27291:R3HCC1L|hsa:2872:MKNK2|hsa:57553:MICAL3|hsa:147808:ZNF784|hsa:4602:MYB|hsa:55733:HHAT|hsa:8899:PRPF4B|hsa:1059:CENPB|hsa:114881:OSBPL7|hsa:10294:DNAJA2|hsa:1810:DR1|hsa:10021:HCN4|hsa:148229:ATP8B3|hsa:6047:RNF4|hsa:6573:SLC19A1|hsa:23410:SIRT3|hsa:7988:ZNF212|…	http://amigo.geneontology.org/amigo/term/GO:0097159
single-organism developmental process	Undef	GO:0044767	108	5604	1.07	2.70268e-14	1.72687e-12	hsa:6531:SLC6A3|hsa:81559:TRIM11|hsa:37:ACADVL|hsa:92162:TMEM88|hsa:51111:KMT5B|hsa:3313:HSPA9|hsa:55733:HHAT|hsa:55273:TMEM100|hsa:1303:COL12A1|hsa:5291:PIK3CB|hsa:84612:PARD6B|hsa:4915:NTRK2|hsa:30009:TBX21|hsa:10568:SLC34A2|hsa:147808:ZNF784|hsa:81606:LBH|hsa:4602:MYB|hsa:26050:SLITRK5|hsa:53358:SHC3|hsa:1969:EPHA2|hsa:29072:SETD2|hsa:655:BMP7|hsa:651:BMP3|hsa:2872:MKNK2|hsa:5515:PPP2CA|hsa:51…	http://amigo.geneontology.org/amigo/term/GO:0044767
developmental process	biological_process	GO:0032502	109	5693	1.07	2.98963e-14	1.88541e-12	hsa:6531:SLC6A3|hsa:81559:TRIM11|hsa:37:ACADVL|hsa:92162:TMEM88|hsa:51111:KMT5B|hsa:3313:HSPA9|hsa:55733:HHAT|hsa:55273:TMEM100|hsa:5291:PIK3CB|hsa:84612:PARD6B|hsa:4915:NTRK2|hsa:1303:COL12A1|hsa:10568:SLC34A2|hsa:147808:ZNF784|hsa:81606:LBH|hsa:4602:MYB|hsa:26050:SLITRK5|hsa:53358:SHC3|hsa:1969:EPHA2|hsa:29072:SETD2|hsa:655:BMP7|hsa:651:BMP3|hsa:2872:MKNK2|hsa:5515:PPP2CA|hsa:51763:INPP5K|hsa:5…	http://amigo.geneontology.org/amigo/term/GO:0032502
intracellular signal transduction	biological_process	GO:0035556	67	2598	1.44	3.19169e-14	1.98703e-12	hsa:1439:CSF2RB|hsa:51763:INPP5K|hsa:10156:RASA4B|hsa:116:ADCYAP1|hsa:2872:MKNK2|hsa:55824:PAG1|hsa:5883:RAD9A|hsa:387893:KMT5A|hsa:1969:EPHA2|hsa:3454:IFNAR1|hsa:56892:C8orf4|hsa:5607:MAP2K5|hsa:84289:ING5|hsa:25:ABL1|hsa:7003:TEAD1|hsa:5526:PPP2R5B|hsa:65009:NDRG4|hsa:9611:NCOR1|hsa:23526:ARHGAP45|hsa:6500:SKP1|hsa:377:ARF3|hsa:25946:ZNF385A|hsa:150372:NFAM1|hsa:4915:NTRK2|hsa:6199:RPS6KB2|hsa:…	http://amigo.geneontology.org/amigo/term/GO:0035556
heterocyclic compound binding	molecular_function	GO:1901363	109	5701	1.07	3.28009e-14	2.01622e-12	hsa:37:ACADVL|hsa:134111:UBE2QL1|hsa:30009:TBX21|hsa:3313:HSPA9|hsa:55893:FBXO16|hsa:5291:PIK3CB|hsa:4915:NTRK2|hsa:2872:MKNK2|hsa:57553:MICAL3|hsa:147808:ZNF784|hsa:4602:MYB|hsa:55733:HHAT|hsa:8899:PRPF4B|hsa:1059:CENPB|hsa:27291:R3HCC1L|hsa:10294:DNAJA2|hsa:1810:DR1|hsa:10021:HCN4|hsa:148229:ATP8B3|hsa:6047:RNF4|hsa:6573:SLC19A1|hsa:23410:SIRT3|hsa:7988:ZNF212|hsa:4858:NOVA2|hsa:399687:MYO18A|h…	http://amigo.geneontology.org/amigo/term/GO:1901363
negative regulation of cellular process	biological_process	GO:0048523	89	4171	1.19	4.43379e-14	2.69131e-12	hsa:81559:TRIM11|hsa:37:ACADVL|hsa:144715:RAD9B|hsa:5883:RAD9A|hsa:387893:KMT5A|hsa:23307:FKBP15|hsa:4915:NTRK2|hsa:55214:P3H2|hsa:4602:MYB|hsa:3313:HSPA9|hsa:192683:SCAMP5|hsa:1969:EPHA2|hsa:655:BMP7|hsa:1810:DR1|hsa:51763:INPP5K|hsa:5515:PPP2CA|hsa:9289:ADGRG1|hsa:6047:RNF4|hsa:7466:WFS1|hsa:23410:SIRT3|hsa:9943:OXSR1|hsa:11074:TRIM31|hsa:399687:MYO18A|hsa:10156:RASA4B|hsa:65009:NDRG4|hsa:8535:…	http://amigo.geneontology.org/amigo/term/GO:0048523
plasma membrane	cellular_component	GO:0005886	98	4859	1.12	4.59326e-14	2.75369e-12	hsa:6531:SLC6A3|hsa:1949:EFNB3|hsa:81619:TSPAN14|hsa:23732:FRRS1L|hsa:3454:IFNAR1|hsa:201255:LRRC45|hsa:5291:PIK3CB|hsa:6326:SCN2A|hsa:4915:NTRK2|hsa:58512:DLGAP3|hsa:10568:SLC34A2|hsa:192683:SCAMP5|hsa:53358:SHC3|hsa:80772:CPTP|hsa:55273:TMEM100|hsa:114881:OSBPL7|hsa:112476:AC009133.23|hsa:5515:PPP2CA|hsa:51763:INPP5K|hsa:6861:SYT5|hsa:148229:ATP8B3|hsa:9289:ADGRG1|hsa:84888:SPPL2A|hsa:6573:SLC1…	http://amigo.geneontology.org/amigo/term/GO:0005886
nucleic acid-templated transcription	biological_process	GO:0097659	82	3662	1.25	4.78663e-14	2.83462e-12	hsa:81559:TRIM11|hsa:51763:INPP5K|hsa:116:ADCYAP1|hsa:7988:ZNF212|hsa:51111:KMT5B|hsa:11074:TRIM31|hsa:387893:KMT5A|hsa:55893:FBXO16|hsa:54806:AHI1|hsa:23119:HIC2|hsa:9150:CTDP1|hsa:23373:CRTC1|hsa:79869:CPSF7|hsa:29072:SETD2|hsa:3454:IFNAR1|hsa:27000:DNAJC2|hsa:5607:MAP2K5|hsa:25:ABL1|hsa:7003:TEAD1|hsa:10608:MXD4|hsa:990:CDC6|hsa:57673:BEND3|hsa:55273:TMEM100|hsa:28999:KLF15|hsa:136259:KLF14|hs…	http://amigo.geneontology.org/amigo/term/GO:0097659
cellular nitrogen compound biosynthetic process	biological_process	GO:0044271	97	4795	1.13	5.43621e-14	3.18051e-12	hsa:81559:TRIM11|hsa:51111:KMT5B|hsa:387893:KMT5A|hsa:55893:FBXO16|hsa:51204:TACO1|hsa:3454:IFNAR1|hsa:55273:TMEM100|hsa:30009:TBX21|hsa:147808:ZNF784|hsa:81606:LBH|hsa:4602:MYB|hsa:5296:AC007192.4|hsa:10608:MXD4|hsa:29072:SETD2|hsa:655:BMP7|hsa:651:BMP3|hsa:1810:DR1|hsa:51763:INPP5K|hsa:5515:PPP2CA|hsa:740:MRPL49|hsa:7466:WFS1|hsa:7988:ZNF212|hsa:11074:TRIM31|hsa:23373:CRTC1|hsa:170506:DHX36|hsa…	http://amigo.geneontology.org/amigo/term/GO:0044271
regulation of nitrogen compound metabolic process	biological_process	GO:0051171	90	4264	1.18	5.6514e-14	3.26705e-12	hsa:6531:SLC6A3|hsa:81559:TRIM11|hsa:51111:KMT5B|hsa:387893:KMT5A|hsa:55893:FBXO16|hsa:51204:TACO1|hsa:3454:IFNAR1|hsa:55273:TMEM100|hsa:30009:TBX21|hsa:147808:ZNF784|hsa:81606:LBH|hsa:4602:MYB|hsa:5296:AC007192.4|hsa:10608:MXD4|hsa:29072:SETD2|hsa:655:BMP7|hsa:651:BMP3|hsa:1810:DR1|hsa:51763:INPP5K|hsa:5515:PPP2CA|hsa:6047:RNF4|hsa:7466:WFS1|hsa:7988:ZNF212|hsa:11074:TRIM31|hsa:23373:CRTC1|hsa:1…	http://amigo.geneontology.org/amigo/term/GO:0051171
cell periphery	cellular_component	GO:0071944	99	4962	1.11	6.27262e-14	3.58351e-12	hsa:6531:SLC6A3|hsa:1949:EFNB3|hsa:81619:TSPAN14|hsa:23732:FRRS1L|hsa:3454:IFNAR1|hsa:201255:LRRC45|hsa:5291:PIK3CB|hsa:6326:SCN2A|hsa:4915:NTRK2|hsa:58512:DLGAP3|hsa:10568:SLC34A2|hsa:192683:SCAMP5|hsa:53358:SHC3|hsa:80772:CPTP|hsa:55273:TMEM100|hsa:114881:OSBPL7|hsa:112476:AC009133.23|hsa:5515:PPP2CA|hsa:51763:INPP5K|hsa:6861:SYT5|hsa:148229:ATP8B3|hsa:9289:ADGRG1|hsa:84888:SPPL2A|hsa:6573:SLC1…	http://amigo.geneontology.org/amigo/term/GO:0071944
RNA biosynthetic process	biological_process	GO:0032774	83	3783	1.22	9.53066e-14	5.3815e-12	hsa:81559:TRIM11|hsa:51763:INPP5K|hsa:116:ADCYAP1|hsa:7988:ZNF212|hsa:51111:KMT5B|hsa:11074:TRIM31|hsa:387893:KMT5A|hsa:55893:FBXO16|hsa:54806:AHI1|hsa:23119:HIC2|hsa:9150:CTDP1|hsa:23373:CRTC1|hsa:79869:CPSF7|hsa:29072:SETD2|hsa:3454:IFNAR1|hsa:27000:DNAJC2|hsa:5607:MAP2K5|hsa:25:ABL1|hsa:7003:TEAD1|hsa:10608:MXD4|hsa:990:CDC6|hsa:57673:BEND3|hsa:55273:TMEM100|hsa:28999:KLF15|hsa:136259:KLF14|hs…	http://amigo.geneontology.org/amigo/term/GO:0032774
transcription, DNA-templated	biological_process	GO:0006351	81	3648	1.24	1.10925e-13	6.19138e-12	hsa:81559:TRIM11|hsa:116:ADCYAP1|hsa:7988:ZNF212|hsa:51111:KMT5B|hsa:11074:TRIM31|hsa:387893:KMT5A|hsa:55893:FBXO16|hsa:54806:AHI1|hsa:23119:HIC2|hsa:9150:CTDP1|hsa:23373:CRTC1|hsa:79869:CPSF7|hsa:29072:SETD2|hsa:3454:IFNAR1|hsa:27000:DNAJC2|hsa:5607:MAP2K5|hsa:25:ABL1|hsa:7003:TEAD1|hsa:10608:MXD4|hsa:990:CDC6|hsa:57673:BEND3|hsa:55273:TMEM100|hsa:28999:KLF15|hsa:136259:KLF14|hsa:25946:ZNF385A|h…	http://amigo.geneontology.org/amigo/term/GO:0006351
regulation of nucleic acid-templated transcription	biological_process	GO:1903506	79	3509	1.25	1.19974e-13	6.62037e-12	hsa:81559:TRIM11|hsa:51763:INPP5K|hsa:116:ADCYAP1|hsa:7988:ZNF212|hsa:51111:KMT5B|hsa:11074:TRIM31|hsa:387893:KMT5A|hsa:55893:FBXO16|hsa:54806:AHI1|hsa:23119:HIC2|hsa:9150:CTDP1|hsa:23373:CRTC1|hsa:29072:SETD2|hsa:3454:IFNAR1|hsa:27000:DNAJC2|hsa:5607:MAP2K5|hsa:25:ABL1|hsa:7003:TEAD1|hsa:10608:MXD4|hsa:990:CDC6|hsa:57673:BEND3|hsa:55273:TMEM100|hsa:28999:KLF15|hsa:136259:KLF14|hsa:25946:ZNF385A|…	http://amigo.geneontology.org/amigo/term/GO:1903506
regulation of RNA biosynthetic process	biological_process	GO:2001141	79	3527	1.25	1.55769e-13	8.4375e-12	hsa:81559:TRIM11|hsa:51763:INPP5K|hsa:116:ADCYAP1|hsa:7988:ZNF212|hsa:51111:KMT5B|hsa:11074:TRIM31|hsa:387893:KMT5A|hsa:55893:FBXO16|hsa:54806:AHI1|hsa:23119:HIC2|hsa:9150:CTDP1|hsa:23373:CRTC1|hsa:29072:SETD2|hsa:3454:IFNAR1|hsa:27000:DNAJC2|hsa:5607:MAP2K5|hsa:25:ABL1|hsa:7003:TEAD1|hsa:10608:MXD4|hsa:990:CDC6|hsa:57673:BEND3|hsa:55273:TMEM100|hsa:28999:KLF15|hsa:136259:KLF14|hsa:25946:ZNF385A|…	http://amigo.geneontology.org/amigo/term/GO:2001141
negative regulation of biological process	biological_process	GO:0048519	92	4494	1.14	1.56379e-13	8.4375e-12	hsa:6531:SLC6A3|hsa:81559:TRIM11|hsa:37:ACADVL|hsa:144715:RAD9B|hsa:5883:RAD9A|hsa:387893:KMT5A|hsa:23307:FKBP15|hsa:4915:NTRK2|hsa:55214:P3H2|hsa:4602:MYB|hsa:3313:HSPA9|hsa:192683:SCAMP5|hsa:1969:EPHA2|hsa:655:BMP7|hsa:1810:DR1|hsa:51763:INPP5K|hsa:5515:PPP2CA|hsa:9289:ADGRG1|hsa:6047:RNF4|hsa:7466:WFS1|hsa:23410:SIRT3|hsa:9943:OXSR1|hsa:11074:TRIM31|hsa:399687:MYO18A|hsa:10156:RASA4B|hsa:65009…	http://amigo.geneontology.org/amigo/term/GO:0048519
system development	biological_process	GO:0048731	88	4206	1.17	1.91819e-13	1.0236e-11	hsa:6531:SLC6A3|hsa:81559:TRIM11|hsa:51111:KMT5B|hsa:3313:HSPA9|hsa:55273:TMEM100|hsa:1303:COL12A1|hsa:5291:PIK3CB|hsa:84612:PARD6B|hsa:4915:NTRK2|hsa:30009:TBX21|hsa:147808:ZNF784|hsa:4602:MYB|hsa:26050:SLITRK5|hsa:53358:SHC3|hsa:1969:EPHA2|hsa:29072:SETD2|hsa:655:BMP7|hsa:651:BMP3|hsa:2872:MKNK2|hsa:5515:PPP2CA|hsa:9289:ADGRG1|hsa:7466:WFS1|hsa:2121:EVC|hsa:23373:CRTC1|hsa:22801:ITGA11|hsa:2030…	http://amigo.geneontology.org/amigo/term/GO:0048731
signal transduction	biological_process	GO:0007165	105	5542	1.06	2.13197e-13	1.12531e-11	hsa:37:ACADVL|hsa:1949:EFNB3|hsa:144715:RAD9B|hsa:5883:RAD9A|hsa:387893:KMT5A|hsa:81619:TSPAN14|hsa:3454:IFNAR1|hsa:5291:PIK3CB|hsa:4915:NTRK2|hsa:55733:HHAT|hsa:53358:SHC3|hsa:1969:EPHA2|hsa:5296:AC007192.4|hsa:8739:HRK|hsa:55273:TMEM100|hsa:655:BMP7|hsa:651:BMP3|hsa:5515:PPP2CA|hsa:51763:INPP5K|hsa:5526:PPP2R5B|hsa:1439:CSF2RB|hsa:9289:ADGRG1|hsa:6047:RNF4|hsa:7466:WFS1|hsa:2840:GPR17|hsa:9943:…	http://amigo.geneontology.org/amigo/term/GO:0007165
regulation of transcription, DNA-templated	biological_process	GO:0006355	78	3490	1.25	2.58328e-13	1.34886e-11	hsa:81559:TRIM11|hsa:116:ADCYAP1|hsa:7988:ZNF212|hsa:51111:KMT5B|hsa:11074:TRIM31|hsa:387893:KMT5A|hsa:55893:FBXO16|hsa:54806:AHI1|hsa:23119:HIC2|hsa:9150:CTDP1|hsa:23373:CRTC1|hsa:29072:SETD2|hsa:3454:IFNAR1|hsa:27000:DNAJC2|hsa:5607:MAP2K5|hsa:25:ABL1|hsa:7003:TEAD1|hsa:10608:MXD4|hsa:990:CDC6|hsa:57673:BEND3|hsa:55273:TMEM100|hsa:28999:KLF15|hsa:136259:KLF14|hsa:25946:ZNF385A|hsa:9736:AHSA2|hs…	http://amigo.geneontology.org/amigo/term/GO:0006355
regulation of cellular component organization	biological_process	GO:0051128	59	2218	1.48	4.04886e-13	2.09162e-11	hsa:3688:ITGB1|hsa:51763:INPP5K|hsa:5607:MAP2K5|hsa:54806:AHI1|hsa:9150:CTDP1|hsa:57175:CORO1B|hsa:55626:WFDC1|hsa:55733:HHAT|hsa:10090:UST|hsa:27000:DNAJC2|hsa:116:ADCYAP1|hsa:25:ABL1|hsa:65009:NDRG4|hsa:64423:INF2|hsa:990:CDC6|hsa:4651:MYO10|hsa:80115:BAIAP2L2|hsa:5291:PIK3CB|hsa:4915:NTRK2|hsa:92170:MTG1|hsa:9682:KDM4A|hsa:8408:ULK1|hsa:170506:DHX36|hsa:6585:SLIT1|hsa:124925:SEZ6|hsa:10718:NRG…	http://amigo.geneontology.org/amigo/term/GO:0051128
integral component of membrane	cellular_component	GO:0016021	100	5233	1.06	6.09462e-13	3.11531e-11	hsa:6531:SLC6A3|hsa:286753:TUSC5|hsa:1949:EFNB3|hsa:81619:TSPAN14|hsa:10021:HCN4|hsa:23732:FRRS1L|hsa:55733:HHAT|hsa:3454:IFNAR1|hsa:57613:FAM234B|hsa:113419:AC007040.11|hsa:645426:TMEM191C|hsa:4915:NTRK2|hsa:9766:SUSD6|hsa:10568:SLC34A2|hsa:55238:SLC38A7|hsa:192683:SCAMP5|hsa:64131:XYLT1|hsa:8739:HRK|hsa:55273:TMEM100|hsa:284422:SMIM24|hsa:112476:AC009133.23|hsa:79057:PRRG3|hsa:6861:SYT5|hsa:854…	http://amigo.geneontology.org/amigo/term/GO:0016021
macromolecular complex	cellular_component	GO:0032991	92	4606	1.11	6.29975e-13	3.18662e-11	hsa:6531:SLC6A3|hsa:144715:RAD9B|hsa:5883:RAD9A|hsa:8899:PRPF4B|hsa:5291:PIK3CB|hsa:85301:COL27A1|hsa:4915:NTRK2|hsa:1303:COL12A1|hsa:6326:SCN2A|hsa:192683:SCAMP5|hsa:26100:WIPI2|hsa:5521:PPP2R2B|hsa:5296:AC007192.4|hsa:27291:R3HCC1L|hsa:5515:PPP2CA|hsa:1810:DR1|hsa:740:MRPL49|hsa:7466:WFS1|hsa:1439:CSF2RB|hsa:29886:SNX8|hsa:399687:MYO18A|hsa:8515:ITGA10|hsa:22801:ITGA11|hsa:54934:KANSL2|hsa:103:…	http://amigo.geneontology.org/amigo/term/GO:0032991
peptidyl-amino acid modification	biological_process	GO:0018193	41	1170	1.95	6.68686e-13	3.34757e-11	hsa:57168:ASPHD2|hsa:2048:EPHB2|hsa:9943:OXSR1|hsa:51111:KMT5B|hsa:387893:KMT5A|hsa:1969:EPHA2|hsa:283208:P4HA3|hsa:3454:IFNAR1|hsa:5607:MAP2K5|hsa:79903:NAA60|hsa:25:ABL1|hsa:8535:CBX4|hsa:54934:KANSL2|hsa:28999:KLF15|hsa:1439:CSF2RB|hsa:4915:NTRK2|hsa:2872:MKNK2|hsa:9682:KDM4A|hsa:5526:PPP2R5B|hsa:55214:P3H2|hsa:4602:MYB|hsa:23410:SIRT3|hsa:8408:ULK1|hsa:57673:BEND3|hsa:5334:PLCL1|hsa:3688:ITGB…	http://amigo.geneontology.org/amigo/term/GO:0018193
regulation of RNA metabolic process	biological_process	GO:0051252	79	3637	1.21	7.34908e-13	3.64154e-11	hsa:81559:TRIM11|hsa:51763:INPP5K|hsa:116:ADCYAP1|hsa:7988:ZNF212|hsa:51111:KMT5B|hsa:11074:TRIM31|hsa:387893:KMT5A|hsa:55893:FBXO16|hsa:54806:AHI1|hsa:23119:HIC2|hsa:9150:CTDP1|hsa:23373:CRTC1|hsa:29072:SETD2|hsa:3454:IFNAR1|hsa:27000:DNAJC2|hsa:5607:MAP2K5|hsa:25:ABL1|hsa:7003:TEAD1|hsa:10608:MXD4|hsa:990:CDC6|hsa:57673:BEND3|hsa:55273:TMEM100|hsa:28999:KLF15|hsa:136259:KLF14|hsa:25946:ZNF385A|…	http://amigo.geneontology.org/amigo/term/GO:0051252
intrinsic component of membrane	cellular_component	GO:0031224	101	5355	1.05	9.77423e-13	4.79431e-11	hsa:6531:SLC6A3|hsa:286753:TUSC5|hsa:1949:EFNB3|hsa:81619:TSPAN14|hsa:10021:HCN4|hsa:23732:FRRS1L|hsa:55733:HHAT|hsa:3454:IFNAR1|hsa:57613:FAM234B|hsa:113419:AC007040.11|hsa:645426:TMEM191C|hsa:4915:NTRK2|hsa:9766:SUSD6|hsa:10568:SLC34A2|hsa:55238:SLC38A7|hsa:192683:SCAMP5|hsa:64131:XYLT1|hsa:8739:HRK|hsa:55273:TMEM100|hsa:284422:SMIM24|hsa:112476:AC009133.23|hsa:79057:PRRG3|hsa:6861:SYT5|hsa:854…	http://amigo.geneontology.org/amigo/term/GO:0031224
nucleus	cellular_component	GO:0005634	118	6803	0.97	1.45467e-12	7.06389e-11	hsa:81559:TRIM11|hsa:37:ACADVL|hsa:134111:UBE2QL1|hsa:51111:KMT5B|hsa:144715:RAD9B|hsa:5883:RAD9A|hsa:387893:KMT5A|hsa:55893:FBXO16|hsa:51204:TACO1|hsa:201255:LRRC45|hsa:5291:PIK3CB|hsa:84612:PARD6B|hsa:30009:TBX21|hsa:57553:MICAL3|hsa:147808:ZNF784|hsa:81606:LBH|hsa:4602:MYB|hsa:3313:HSPA9|hsa:26100:WIPI2|hsa:8899:PRPF4B|hsa:1059:CENPB|hsa:5296:AC007192.4|hsa:29072:SETD2|hsa:27291:R3HCC1L|hsa:10…	http://amigo.geneontology.org/amigo/term/GO:0005634
regulation of response to stimulus	biological_process	GO:0048583	77	3560	1.21	1.90762e-12	9.17168e-11	hsa:6531:SLC6A3|hsa:92162:TMEM88|hsa:51763:INPP5K|hsa:10156:RASA4B|hsa:116:ADCYAP1|hsa:1149:CIDEA|hsa:6331:SCN5A|hsa:30009:TBX21|hsa:55824:PAG1|hsa:5883:RAD9A|hsa:387893:KMT5A|hsa:81619:TSPAN14|hsa:1969:EPHA2|hsa:9150:CTDP1|hsa:57175:CORO1B|hsa:3454:IFNAR1|hsa:56892:C8orf4|hsa:5607:MAP2K5|hsa:84289:ING5|hsa:25:ABL1|hsa:5526:PPP2R5B|hsa:65009:NDRG4|hsa:9611:NCOR1|hsa:23526:ARHGAP45|hsa:4651:MYO10|…	http://amigo.geneontology.org/amigo/term/GO:0048583
macromolecule localization	biological_process	GO:0033036	65	2734	1.32	2.87126e-12	1.36291e-10	hsa:92162:TMEM88|hsa:1375:CHKB-CPT1B|hsa:3313:HSPA9|hsa:29886:SNX8|hsa:81619:TSPAN14|hsa:54806:AHI1|hsa:57818:G6PC2|hsa:57175:CORO1B|hsa:399687:MYO18A|hsa:55733:HHAT|hsa:3454:IFNAR1|hsa:56892:C8orf4|hsa:116:ADCYAP1|hsa:25:ABL1|hsa:387597:ILDR2|hsa:2317:FLNB|hsa:8408:ULK1|hsa:10425:ARIH2|hsa:148229:ATP8B3|hsa:50999:TMED5|hsa:377:ARF3|hsa:3300:DNAJB2|hsa:25946:ZNF385A|hsa:55048:VPS37C|hsa:57488:ESY…	http://amigo.geneontology.org/amigo/term/GO:0033036
metal ion binding	molecular_function	GO:0046872	83	4039	1.14	2.89086e-12	1.36291e-10	hsa:6531:SLC6A3|hsa:3688:ITGB1|hsa:57546:PDP2|hsa:729330:RP11-240B13.2|hsa:9943:OXSR1|hsa:7988:ZNF212|hsa:57168:ASPHD2|hsa:8997:KALRN|hsa:11074:TRIM31|hsa:55893:FBXO16|hsa:8078:USP5|hsa:23119:HIC2|hsa:729330:OC90|hsa:103:ADAR|hsa:283208:P4HA3|hsa:8515:ITGA10|hsa:22801:ITGA11|hsa:55561:CDC42BPG|hsa:5607:MAP2K5|hsa:25:ABL1|hsa:2495:FTH1|hsa:23526:ARHGAP45|hsa:114088:TRIM9|hsa:10156:RASA4B|hsa:56953…	http://amigo.geneontology.org/amigo/term/GO:0046872
aromatic compound biosynthetic process	biological_process	GO:0019438	86	4287	1.12	3.65813e-12	1.70807e-10	hsa:6531:SLC6A3|hsa:81559:TRIM11|hsa:51111:KMT5B|hsa:387893:KMT5A|hsa:55893:FBXO16|hsa:3454:IFNAR1|hsa:55273:TMEM100|hsa:30009:TBX21|hsa:147808:ZNF784|hsa:81606:LBH|hsa:4602:MYB|hsa:5296:AC007192.4|hsa:29072:SETD2|hsa:655:BMP7|hsa:651:BMP3|hsa:5515:PPP2CA|hsa:51763:INPP5K|hsa:1810:DR1|hsa:6047:RNF4|hsa:7466:WFS1|hsa:7988:ZNF212|hsa:11074:TRIM31|hsa:23373:CRTC1|hsa:170506:DHX36|hsa:8535:CBX4|hsa:2…	http://amigo.geneontology.org/amigo/term/GO:0019438
protein complex	Undef	GO:0043234	81	3913	1.15	3.9753e-12	1.83848e-10	hsa:6531:SLC6A3|hsa:3749:KCNC4|hsa:55295:KLHL26|hsa:9172:MYOM2|hsa:390874:ONECUT3|hsa:144715:RAD9B|hsa:5883:RAD9A|hsa:29886:SNX8|hsa:54806:AHI1|hsa:9150:CTDP1|hsa:399687:MYO18A|hsa:8515:ITGA10|hsa:7809:BSND|hsa:3300:DNAJB2|hsa:131873:COL6A6|hsa:79869:CPSF7|hsa:2495:FTH1|hsa:8535:CBX4|hsa:6047:RNF4|hsa:8408:ULK1|hsa:10425:ARIH2|hsa:1387:CREBBP|hsa:54934:KANSL2|hsa:154796:AMOT|hsa:22801:ITGA11|hsa:…	http://amigo.geneontology.org/amigo/term/GO:0043234
nucleobase-containing compound biosynthetic process	biological_process	GO:0034654	85	4221	1.12	4.17485e-12	1.91255e-10	hsa:81559:TRIM11|hsa:51763:INPP5K|hsa:116:ADCYAP1|hsa:7988:ZNF212|hsa:51111:KMT5B|hsa:11074:TRIM31|hsa:387893:KMT5A|hsa:55893:FBXO16|hsa:54806:AHI1|hsa:23119:HIC2|hsa:9150:CTDP1|hsa:23373:CRTC1|hsa:79869:CPSF7|hsa:29072:SETD2|hsa:3454:IFNAR1|hsa:27000:DNAJC2|hsa:5607:MAP2K5|hsa:25:ABL1|hsa:7003:TEAD1|hsa:10608:MXD4|hsa:990:CDC6|hsa:57673:BEND3|hsa:55273:TMEM100|hsa:28999:KLF15|hsa:136259:KLF14|hs…	http://amigo.geneontology.org/amigo/term/GO:0034654
ion binding	molecular_function	GO:0043167	85	4228	1.12	4.54808e-12	2.06406e-10	hsa:6531:SLC6A3|hsa:3688:ITGB1|hsa:57546:PDP2|hsa:729330:RP11-240B13.2|hsa:9943:OXSR1|hsa:7988:ZNF212|hsa:57168:ASPHD2|hsa:8997:KALRN|hsa:11074:TRIM31|hsa:55893:FBXO16|hsa:8078:USP5|hsa:23119:HIC2|hsa:8128:ST8SIA2|hsa:103:ADAR|hsa:283208:P4HA3|hsa:8515:ITGA10|hsa:22801:ITGA11|hsa:55561:CDC42BPG|hsa:5607:MAP2K5|hsa:25:ABL1|hsa:2495:FTH1|hsa:23526:ARHGAP45|hsa:114088:TRIM9|hsa:10156:RASA4B|hsa:5695…	http://amigo.geneontology.org/amigo/term/GO:0043167
cation binding	molecular_function	GO:0043169	83	4078	1.13	4.71419e-12	2.11964e-10	hsa:6531:SLC6A3|hsa:3688:ITGB1|hsa:57546:PDP2|hsa:729330:RP11-240B13.2|hsa:9943:OXSR1|hsa:7988:ZNF212|hsa:57168:ASPHD2|hsa:8997:KALRN|hsa:11074:TRIM31|hsa:55893:FBXO16|hsa:8078:USP5|hsa:23119:HIC2|hsa:729330:OC90|hsa:103:ADAR|hsa:283208:P4HA3|hsa:8515:ITGA10|hsa:22801:ITGA11|hsa:55561:CDC42BPG|hsa:5607:MAP2K5|hsa:25:ABL1|hsa:2495:FTH1|hsa:23526:ARHGAP45|hsa:114088:TRIM9|hsa:10156:RASA4B|hsa:56953…	http://amigo.geneontology.org/amigo/term/GO:0043169
carbohydrate derivative binding	molecular_function	GO:0097367	56	2174	1.44	5.98959e-12	2.66839e-10	hsa:3688:ITGB1|hsa:9943:OXSR1|hsa:134111:UBE2QL1|hsa:2872:MKNK2|hsa:8997:KALRN|hsa:3313:HSPA9|hsa:8899:PRPF4B|hsa:1969:EPHA2|hsa:8128:ST8SIA2|hsa:399687:MYO18A|hsa:55733:HHAT|hsa:5607:MAP2K5|hsa:25:ABL1|hsa:23395:LARS2|hsa:990:CDC6|hsa:6199:RPS6KB2|hsa:81570:CLPB|hsa:377:ARF3|hsa:5291:PIK3CB|hsa:4915:NTRK2|hsa:92170:MTG1|hsa:5213:PFKM|hsa:55561:CDC42BPG|hsa:170506:DHX36|hsa:6585:SLIT1|hsa:283455:…	http://amigo.geneontology.org/amigo/term/GO:0097367
response to stress	biological_process	GO:0006950	77	3660	1.17	7.24286e-12	3.19739e-10	hsa:81559:TRIM11|hsa:23705:CADM1|hsa:37:ACADVL|hsa:116:ADCYAP1|hsa:103:ADAR|hsa:144715:RAD9B|hsa:5883:RAD9A|hsa:387893:KMT5A|hsa:150372:NFAM1|hsa:1969:EPHA2|hsa:57175:CORO1B|hsa:23186:RCOR1|hsa:3454:IFNAR1|hsa:27000:DNAJC2|hsa:5607:MAP2K5|hsa:25:ABL1|hsa:81570:CLPB|hsa:65009:NDRG4|hsa:8408:ULK1|hsa:25758:KIAA1549L|hsa:29072:SETD2|hsa:28999:KLF15|hsa:6500:SKP1|hsa:3300:DNAJB2|hsa:25946:ZNF385A|hsa…	http://amigo.geneontology.org/amigo/term/GO:0006950
heterocycle biosynthetic process	biological_process	GO:0018130	85	4274	1.11	7.93696e-12	3.47224e-10	hsa:81559:TRIM11|hsa:51763:INPP5K|hsa:116:ADCYAP1|hsa:7988:ZNF212|hsa:51111:KMT5B|hsa:11074:TRIM31|hsa:387893:KMT5A|hsa:55893:FBXO16|hsa:54806:AHI1|hsa:23119:HIC2|hsa:9150:CTDP1|hsa:23373:CRTC1|hsa:79869:CPSF7|hsa:29072:SETD2|hsa:3454:IFNAR1|hsa:27000:DNAJC2|hsa:5607:MAP2K5|hsa:25:ABL1|hsa:7003:TEAD1|hsa:10608:MXD4|hsa:990:CDC6|hsa:57673:BEND3|hsa:55273:TMEM100|hsa:28999:KLF15|hsa:136259:KLF14|hs…	http://amigo.geneontology.org/amigo/term/GO:0018130
regulation of cell communication	biological_process	GO:0010646	67	2955	1.26	9.76625e-12	4.23437e-10	hsa:3749:KCNC4|hsa:92162:TMEM88|hsa:51763:INPP5K|hsa:10156:RASA4B|hsa:116:ADCYAP1|hsa:103:ADAR|hsa:55824:PAG1|hsa:5883:RAD9A|hsa:387893:KMT5A|hsa:81619:TSPAN14|hsa:1969:EPHA2|hsa:57818:G6PC2|hsa:23373:CRTC1|hsa:3454:IFNAR1|hsa:56892:C8orf4|hsa:5607:MAP2K5|hsa:25:ABL1|hsa:65009:NDRG4|hsa:9611:NCOR1|hsa:23526:ARHGAP45|hsa:136259:KLF14|hsa:25946:ZNF385A|hsa:5213:PFKM|hsa:4915:NTRK2|hsa:57551:TAOK1|h…	http://amigo.geneontology.org/amigo/term/GO:0010646
transferase activity	molecular_function	GO:0016740	57	2269	1.4	9.87016e-12	4.24155e-10	hsa:81559:TRIM11|hsa:1949:EFNB3|hsa:55295:KLHL26|hsa:5607:MAP2K5|hsa:134111:UBE2QL1|hsa:51111:KMT5B|hsa:8997:KALRN|hsa:387893:KMT5A|hsa:8899:PRPF4B|hsa:1969:EPHA2|hsa:55733:HHAT|hsa:10090:UST|hsa:9943:OXSR1|hsa:79903:NAA60|hsa:25:ABL1|hsa:8535:CBX4|hsa:54934:KANSL2|hsa:29072:SETD2|hsa:6500:SKP1|hsa:79829:NAA40|hsa:5291:PIK3CB|hsa:4915:NTRK2|hsa:6199:RPS6KB2|hsa:2872:MKNK2|hsa:5213:PFKM|hsa:55561:…	http://amigo.geneontology.org/amigo/term/GO:0016740
organic cyclic compound biosynthetic process	biological_process	GO:1901362	86	4388	1.09	1.22285e-11	5.20891e-10	hsa:6531:SLC6A3|hsa:81559:TRIM11|hsa:51111:KMT5B|hsa:387893:KMT5A|hsa:55893:FBXO16|hsa:3454:IFNAR1|hsa:55273:TMEM100|hsa:30009:TBX21|hsa:147808:ZNF784|hsa:81606:LBH|hsa:4602:MYB|hsa:5296:AC007192.4|hsa:29072:SETD2|hsa:655:BMP7|hsa:651:BMP3|hsa:5515:PPP2CA|hsa:51763:INPP5K|hsa:1810:DR1|hsa:6047:RNF4|hsa:7466:WFS1|hsa:7988:ZNF212|hsa:11074:TRIM31|hsa:23373:CRTC1|hsa:170506:DHX36|hsa:8535:CBX4|hsa:2…	http://amigo.geneontology.org/amigo/term/GO:1901362
small molecule binding	molecular_function	GO:0036094	60	2487	1.34	1.28995e-11	5.44694e-10	hsa:2048:EPHB2|hsa:37:ACADVL|hsa:5607:MAP2K5|hsa:134111:UBE2QL1|hsa:399687:MYO18A|hsa:8997:KALRN|hsa:3313:HSPA9|hsa:8899:PRPF4B|hsa:1969:EPHA2|hsa:283208:P4HA3|hsa:5334:PLCL1|hsa:55733:HHAT|hsa:55561:CDC42BPG|hsa:9943:OXSR1|hsa:25:ABL1|hsa:27291:R3HCC1L|hsa:23395:LARS2|hsa:990:CDC6|hsa:6199:RPS6KB2|hsa:79869:CPSF7|hsa:81570:CLPB|hsa:56953:NT5M|hsa:377:ARF3|hsa:5291:PIK3CB|hsa:4915:NTRK2|hsa:92170…	http://amigo.geneontology.org/amigo/term/GO:0036094
regulation of signaling	biological_process	GO:0023051	67	3006	1.24	2.03051e-11	8.50015e-10	hsa:3749:KCNC4|hsa:92162:TMEM88|hsa:51763:INPP5K|hsa:10156:RASA4B|hsa:116:ADCYAP1|hsa:103:ADAR|hsa:55824:PAG1|hsa:5883:RAD9A|hsa:387893:KMT5A|hsa:81619:TSPAN14|hsa:1969:EPHA2|hsa:57818:G6PC2|hsa:23373:CRTC1|hsa:3454:IFNAR1|hsa:56892:C8orf4|hsa:5607:MAP2K5|hsa:25:ABL1|hsa:65009:NDRG4|hsa:9611:NCOR1|hsa:23526:ARHGAP45|hsa:136259:KLF14|hsa:25946:ZNF385A|hsa:5213:PFKM|hsa:4915:NTRK2|hsa:57551:TAOK1|h…	http://amigo.geneontology.org/amigo/term/GO:0023051
regulation of nucleobase-containing compound metabolic process	biological_process	GO:0019219	80	3972	1.12	2.13599e-11	8.86526e-10	hsa:81559:TRIM11|hsa:51763:INPP5K|hsa:116:ADCYAP1|hsa:7988:ZNF212|hsa:51111:KMT5B|hsa:11074:TRIM31|hsa:387893:KMT5A|hsa:55893:FBXO16|hsa:54806:AHI1|hsa:23119:HIC2|hsa:9150:CTDP1|hsa:23373:CRTC1|hsa:29072:SETD2|hsa:3454:IFNAR1|hsa:27000:DNAJC2|hsa:5607:MAP2K5|hsa:25:ABL1|hsa:7003:TEAD1|hsa:10608:MXD4|hsa:990:CDC6|hsa:57673:BEND3|hsa:55273:TMEM100|hsa:28999:KLF15|hsa:136259:KLF14|hsa:25946:ZNF385A|…	http://amigo.geneontology.org/amigo/term/GO:0019219
regulation of intracellular signal transduction	biological_process	GO:1902531	46	1662	1.54	6.0405e-11	2.48582e-09	hsa:51763:INPP5K|hsa:116:ADCYAP1|hsa:8997:KALRN|hsa:5883:RAD9A|hsa:387893:KMT5A|hsa:1969:EPHA2|hsa:10156:RASA4B|hsa:56892:C8orf4|hsa:5607:MAP2K5|hsa:25:ABL1|hsa:65009:NDRG4|hsa:9611:NCOR1|hsa:23526:ARHGAP45|hsa:25946:ZNF385A|hsa:4915:NTRK2|hsa:84126:ATRIP|hsa:144715:RAD9B|hsa:124925:SEZ6|hsa:3688:ITGB1|hsa:28952:CCDC22|hsa:53615:MBD3|hsa:84433:CARD11|hsa:94241:TP53INP1|hsa:5296:AC007192.4|hsa:572…	http://amigo.geneontology.org/amigo/term/GO:1902531
regulation of signal transduction	biological_process	GO:0009966	60	2663	1.26	1.83416e-10	7.48459e-09	hsa:92162:TMEM88|hsa:51763:INPP5K|hsa:10156:RASA4B|hsa:116:ADCYAP1|hsa:103:ADAR|hsa:55824:PAG1|hsa:5883:RAD9A|hsa:387893:KMT5A|hsa:81619:TSPAN14|hsa:1969:EPHA2|hsa:3454:IFNAR1|hsa:56892:C8orf4|hsa:5607:MAP2K5|hsa:25:ABL1|hsa:65009:NDRG4|hsa:9611:NCOR1|hsa:23526:ARHGAP45|hsa:136259:KLF14|hsa:25946:ZNF385A|hsa:4915:NTRK2|hsa:57551:TAOK1|hsa:84126:ATRIP|hsa:9736:AHSA2|hsa:144715:RAD9B|hsa:8997:KALRN…	http://amigo.geneontology.org/amigo/term/GO:0009966
cytosol	cellular_component	GO:0005829	70	3407	1.14	2.25322e-10	9.11804e-09	hsa:92162:TMEM88|hsa:146556:LINC00959|hsa:10156:RASA4B|hsa:146556:MFGE8|hsa:8997:KALRN|hsa:11074:TRIM31|hsa:1674:DES|hsa:54806:AHI1|hsa:84612:PARD6B|hsa:57175:CORO1B|hsa:8408:ULK1|hsa:5607:MAP2K5|hsa:25:ABL1|hsa:2317:FLNB|hsa:65009:NDRG4|hsa:990:CDC6|hsa:23526:ARHGAP45|hsa:6500:SKP1|hsa:80115:BAIAP2L2|hsa:5291:PIK3CB|hsa:56006:SMG9|hsa:3300:DNAJB2|hsa:4915:NTRK2|hsa:114881:OSBPL7|hsa:9736:AHSA2|h…	http://amigo.geneontology.org/amigo/term/GO:0005829
regulation of localization	biological_process	GO:0032879	56	2405	1.3	2.52147e-10	1.01192e-08	hsa:3749:KCNC4|hsa:5607:MAP2K5|hsa:28952:CCDC22|hsa:54806:AHI1|hsa:57818:G6PC2|hsa:57175:CORO1B|hsa:399687:MYO18A|hsa:55733:HHAT|hsa:7809:BSND|hsa:56892:C8orf4|hsa:116:ADCYAP1|hsa:25:ABL1|hsa:65009:NDRG4|hsa:9611:NCOR1|hsa:6861:SYT5|hsa:114088:TRIM9|hsa:84612:PARD6B|hsa:3300:DNAJB2|hsa:5291:PIK3CB|hsa:5213:PFKM|hsa:4915:NTRK2|hsa:6326:SCN2A|hsa:10718:NRG3|hsa:644139:PIRT|hsa:376267:RAB15|hsa:3081…	http://amigo.geneontology.org/amigo/term/GO:0032879
intracellular organelle lumen	cellular_component	GO:0070013	82	4356	1.05	2.95628e-10	1.17036e-08	hsa:25828:TXN2|hsa:37:ACADVL|hsa:94241:TP53INP1|hsa:54516:MTRF1L|hsa:103:ADAR|hsa:51111:KMT5B|hsa:144715:RAD9B|hsa:5883:RAD9A|hsa:387893:KMT5A|hsa:8899:PRPF4B|hsa:9150:CTDP1|hsa:23373:CRTC1|hsa:283208:P4HA3|hsa:80344:DCAF11|hsa:201255:LRRC45|hsa:25:ABL1|hsa:57333:RCN3|hsa:7003:TEAD1|hsa:23395:LARS2|hsa:399687:MYO18A|hsa:990:CDC6|hsa:57673:BEND3|hsa:1387:CREBBP|hsa:54934:KANSL2|hsa:79869:CPSF7|hsa…	http://amigo.geneontology.org/amigo/term/GO:0070013
membrane-enclosed lumen	cellular_component	GO:0031974	82	4357	1.05	2.98857e-10	1.17036e-08	hsa:25828:TXN2|hsa:37:ACADVL|hsa:94241:TP53INP1|hsa:54516:MTRF1L|hsa:103:ADAR|hsa:51111:KMT5B|hsa:144715:RAD9B|hsa:5883:RAD9A|hsa:387893:KMT5A|hsa:8899:PRPF4B|hsa:9150:CTDP1|hsa:23373:CRTC1|hsa:283208:P4HA3|hsa:80344:DCAF11|hsa:201255:LRRC45|hsa:25:ABL1|hsa:57333:RCN3|hsa:7003:TEAD1|hsa:23395:LARS2|hsa:399687:MYO18A|hsa:990:CDC6|hsa:57673:BEND3|hsa:1387:CREBBP|hsa:54934:KANSL2|hsa:79869:CPSF7|hsa…	http://amigo.geneontology.org/amigo/term/GO:0031974
organelle lumen	cellular_component	GO:0043233	82	4357	1.05	2.98857e-10	1.17036e-08	hsa:25828:TXN2|hsa:37:ACADVL|hsa:94241:TP53INP1|hsa:54516:MTRF1L|hsa:103:ADAR|hsa:51111:KMT5B|hsa:144715:RAD9B|hsa:5883:RAD9A|hsa:387893:KMT5A|hsa:8899:PRPF4B|hsa:9150:CTDP1|hsa:23373:CRTC1|hsa:283208:P4HA3|hsa:80344:DCAF11|hsa:201255:LRRC45|hsa:25:ABL1|hsa:57333:RCN3|hsa:7003:TEAD1|hsa:23395:LARS2|hsa:399687:MYO18A|hsa:990:CDC6|hsa:57673:BEND3|hsa:1387:CREBBP|hsa:54934:KANSL2|hsa:79869:CPSF7|hsa…	http://amigo.geneontology.org/amigo/term/GO:0043233
intracellular non-membrane-bounded organelle	cellular_component	GO:0043232	75	3816	1.1	3.19707e-10	1.23214e-08	hsa:9172:MYOM2|hsa:37:ACADVL|hsa:1149:CIDEA|hsa:103:ADAR|hsa:51111:KMT5B|hsa:8997:KALRN|hsa:5883:RAD9A|hsa:387893:KMT5A|hsa:8899:PRPF4B|hsa:54806:AHI1|hsa:9150:CTDP1|hsa:57175:CORO1B|hsa:55626:WFDC1|hsa:28998:MRPL13|hsa:201255:LRRC45|hsa:5607:MAP2K5|hsa:25:ABL1|hsa:2317:FLNB|hsa:9611:NCOR1|hsa:399687:MYO18A|hsa:990:CDC6|hsa:6228:RPS23|hsa:4651:MYO10|hsa:115098:CCDC124|hsa:144501:KRT80|hsa:80115:B…	http://amigo.geneontology.org/amigo/term/GO:0043232
non-membrane-bounded organelle	cellular_component	GO:0043228	75	3816	1.1	3.19707e-10	1.23214e-08	hsa:9172:MYOM2|hsa:37:ACADVL|hsa:1149:CIDEA|hsa:103:ADAR|hsa:51111:KMT5B|hsa:8997:KALRN|hsa:5883:RAD9A|hsa:387893:KMT5A|hsa:8899:PRPF4B|hsa:54806:AHI1|hsa:9150:CTDP1|hsa:57175:CORO1B|hsa:55626:WFDC1|hsa:28998:MRPL13|hsa:201255:LRRC45|hsa:5607:MAP2K5|hsa:25:ABL1|hsa:2317:FLNB|hsa:9611:NCOR1|hsa:399687:MYO18A|hsa:990:CDC6|hsa:6228:RPS23|hsa:4651:MYO10|hsa:115098:CCDC124|hsa:144501:KRT80|hsa:80115:B…	http://amigo.geneontology.org/amigo/term/GO:0043228
single-organism localization	Undef	GO:1902578	62	2861	1.21	3.9359e-10	1.50494e-08	hsa:6531:SLC6A3|hsa:92162:TMEM88|hsa:148229:ATP8B3|hsa:9943:OXSR1|hsa:1149:CIDEA|hsa:1375:CHKB-CPT1B|hsa:28952:CCDC22|hsa:81619:TSPAN14|hsa:54806:AHI1|hsa:57818:G6PC2|hsa:399687:MYO18A|hsa:3454:IFNAR1|hsa:4915:NTRK2|hsa:116:ADCYAP1|hsa:25:ABL1|hsa:387597:ILDR2|hsa:2317:FLNB|hsa:9611:NCOR1|hsa:6861:SYT5|hsa:4651:MYO10|hsa:28999:KLF15|hsa:5291:PIK3CB|hsa:57488:ESYT2|hsa:129303:TMEM150A|hsa:5213:PFK…	http://amigo.geneontology.org/amigo/term/GO:1902578
phosphate-containing compound metabolic process	biological_process	GO:0006796	64	3008	1.19	4.01663e-10	1.52381e-08	hsa:1439:CSF2RB|hsa:3688:ITGB1|hsa:23307:FKBP15|hsa:10156:RASA4B|hsa:116:ADCYAP1|hsa:2872:MKNK2|hsa:8997:KALRN|hsa:57515:SERINC1|hsa:1969:EPHA2|hsa:57818:G6PC2|hsa:5334:PLCL1|hsa:3454:IFNAR1|hsa:5607:MAP2K5|hsa:25:ABL1|hsa:65009:NDRG4|hsa:990:CDC6|hsa:56953:NT5M|hsa:6500:SKP1|hsa:377:ARF3|hsa:5291:PIK3CB|hsa:4915:NTRK2|hsa:6199:RPS6KB2|hsa:129303:TMEM150A|hsa:5213:PFKM|hsa:55561:CDC42BPG|hsa:8408…	http://amigo.geneontology.org/amigo/term/GO:0006796
phosphorus metabolic process	biological_process	GO:0006793	64	3016	1.18	4.45961e-10	1.67875e-08	hsa:1439:CSF2RB|hsa:3688:ITGB1|hsa:23307:FKBP15|hsa:10156:RASA4B|hsa:116:ADCYAP1|hsa:2872:MKNK2|hsa:8997:KALRN|hsa:57515:SERINC1|hsa:1969:EPHA2|hsa:57818:G6PC2|hsa:5334:PLCL1|hsa:3454:IFNAR1|hsa:5607:MAP2K5|hsa:25:ABL1|hsa:65009:NDRG4|hsa:990:CDC6|hsa:56953:NT5M|hsa:6500:SKP1|hsa:377:ARF3|hsa:5291:PIK3CB|hsa:4915:NTRK2|hsa:6199:RPS6KB2|hsa:129303:TMEM150A|hsa:5213:PFKM|hsa:55561:CDC42BPG|hsa:8408…	http://amigo.geneontology.org/amigo/term/GO:0006793
organic substance transport	biological_process	GO:0071702	58	2585	1.25	4.52559e-10	1.69048e-08	hsa:6531:SLC6A3|hsa:56892:C8orf4|hsa:2030:SLC29A1|hsa:1375:CHKB-CPT1B|hsa:3313:HSPA9|hsa:29886:SNX8|hsa:57515:SERINC1|hsa:55238:SLC38A7|hsa:57818:G6PC2|hsa:399687:MYO18A|hsa:55733:HHAT|hsa:192683:SCAMP5|hsa:4915:NTRK2|hsa:116:ADCYAP1|hsa:25:ABL1|hsa:9611:NCOR1|hsa:10425:ARIH2|hsa:148229:ATP8B3|hsa:50999:TMED5|hsa:6573:SLC19A1|hsa:28999:KLF15|hsa:377:ARF3|hsa:103:ADAR|hsa:55048:VPS37C|hsa:57488:ES…	http://amigo.geneontology.org/amigo/term/GO:0071702
regulation of transport	biological_process	GO:0051049	46	1774	1.44	4.70898e-10	1.74556e-08	hsa:3749:KCNC4|hsa:9943:OXSR1|hsa:28952:CCDC22|hsa:54806:AHI1|hsa:57818:G6PC2|hsa:399687:MYO18A|hsa:55733:HHAT|hsa:7809:BSND|hsa:56892:C8orf4|hsa:116:ADCYAP1|hsa:25:ABL1|hsa:65009:NDRG4|hsa:9611:NCOR1|hsa:6861:SYT5|hsa:114088:TRIM9|hsa:5291:PIK3CB|hsa:5213:PFKM|hsa:4915:NTRK2|hsa:6326:SCN2A|hsa:644139:PIRT|hsa:376267:RAB15|hsa:30819:KCNIP2|hsa:23705:CADM1|hsa:3688:ITGB1|hsa:192683:SCAMP5|hsa:1042…	http://amigo.geneontology.org/amigo/term/GO:0051049
protein localization	biological_process	GO:0008104	55	2383	1.29	5.10232e-10	1.86898e-08	hsa:92162:TMEM88|hsa:3313:HSPA9|hsa:29886:SNX8|hsa:81619:TSPAN14|hsa:54806:AHI1|hsa:57818:G6PC2|hsa:57175:CORO1B|hsa:399687:MYO18A|hsa:55733:HHAT|hsa:3454:IFNAR1|hsa:116:ADCYAP1|hsa:25:ABL1|hsa:387597:ILDR2|hsa:2317:FLNB|hsa:8408:ULK1|hsa:10425:ARIH2|hsa:50999:TMED5|hsa:377:ARF3|hsa:3300:DNAJB2|hsa:103:ADAR|hsa:55048:VPS37C|hsa:56892:C8orf4|hsa:129303:TMEM150A|hsa:5213:PFKM|hsa:1149:CIDEA|hsa:376…	http://amigo.geneontology.org/amigo/term/GO:0008104
nucleotide binding	molecular_function	GO:0000166	54	2314	1.3	5.11892e-10	1.86898e-08	hsa:2048:EPHB2|hsa:37:ACADVL|hsa:5607:MAP2K5|hsa:134111:UBE2QL1|hsa:399687:MYO18A|hsa:8997:KALRN|hsa:3313:HSPA9|hsa:8899:PRPF4B|hsa:1969:EPHA2|hsa:79869:CPSF7|hsa:55733:HHAT|hsa:55561:CDC42BPG|hsa:9943:OXSR1|hsa:25:ABL1|hsa:23395:LARS2|hsa:990:CDC6|hsa:6199:RPS6KB2|hsa:81570:CLPB|hsa:56953:NT5M|hsa:377:ARF3|hsa:5291:PIK3CB|hsa:4915:NTRK2|hsa:92170:MTG1|hsa:2872:MKNK2|hsa:5213:PFKM|hsa:57553:MICAL…	http://amigo.geneontology.org/amigo/term/GO:0000166
nucleoside phosphate binding	molecular_function	GO:1901265	54	2315	1.3	5.19642e-10	1.88312e-08	hsa:2048:EPHB2|hsa:37:ACADVL|hsa:5607:MAP2K5|hsa:134111:UBE2QL1|hsa:399687:MYO18A|hsa:8997:KALRN|hsa:3313:HSPA9|hsa:8899:PRPF4B|hsa:1969:EPHA2|hsa:79869:CPSF7|hsa:55733:HHAT|hsa:55561:CDC42BPG|hsa:9943:OXSR1|hsa:25:ABL1|hsa:23395:LARS2|hsa:990:CDC6|hsa:6199:RPS6KB2|hsa:81570:CLPB|hsa:56953:NT5M|hsa:377:ARF3|hsa:5291:PIK3CB|hsa:4915:NTRK2|hsa:92170:MTG1|hsa:2872:MKNK2|hsa:5213:PFKM|hsa:57553:MICAL…	http://amigo.geneontology.org/amigo/term/GO:1901265
positive regulation of cellular metabolic process	biological_process	GO:0031325	60	2759	1.21	6.97317e-10	2.50827e-08	hsa:51763:INPP5K|hsa:116:ADCYAP1|hsa:30009:TBX21|hsa:28952:CCDC22|hsa:8078:USP5|hsa:9150:CTDP1|hsa:23373:CRTC1|hsa:3454:IFNAR1|hsa:5607:MAP2K5|hsa:25:ABL1|hsa:7003:TEAD1|hsa:65009:NDRG4|hsa:990:CDC6|hsa:10425:ARIH2|hsa:28999:KLF15|hsa:136259:KLF14|hsa:3300:DNAJB2|hsa:5291:PIK3CB|hsa:4915:NTRK2|hsa:6199:RPS6KB2|hsa:390874:ONECUT3|hsa:116496:FAM129A|hsa:2194:FASN|hsa:170506:DHX36|hsa:81606:LBH|hsa:…	http://amigo.geneontology.org/amigo/term/GO:0031325
nucleoside binding	molecular_function	GO:0001882	46	1808	1.42	8.46636e-10	3.02299e-08	hsa:5607:MAP2K5|hsa:134111:UBE2QL1|hsa:2872:MKNK2|hsa:8997:KALRN|hsa:3313:HSPA9|hsa:8899:PRPF4B|hsa:1969:EPHA2|hsa:399687:MYO18A|hsa:55733:HHAT|hsa:9943:OXSR1|hsa:25:ABL1|hsa:23395:LARS2|hsa:990:CDC6|hsa:6199:RPS6KB2|hsa:81570:CLPB|hsa:377:ARF3|hsa:5291:PIK3CB|hsa:4915:NTRK2|hsa:92170:MTG1|hsa:5213:PFKM|hsa:55561:CDC42BPG|hsa:170506:DHX36|hsa:283455:KSR2|hsa:376267:RAB15|hsa:2048:EPHB2|hsa:8408:U…	http://amigo.geneontology.org/amigo/term/GO:0001882
regulation of cellular protein metabolic process	biological_process	GO:0032268	53	2295	1.29	1.08091e-09	3.83131e-08	hsa:3688:ITGB1|hsa:116:ADCYAP1|hsa:103:ADAR|hsa:2872:MKNK2|hsa:28952:CCDC22|hsa:8078:USP5|hsa:5334:PLCL1|hsa:3454:IFNAR1|hsa:5607:MAP2K5|hsa:25:ABL1|hsa:23395:LARS2|hsa:65009:NDRG4|hsa:990:CDC6|hsa:4602:MYB|hsa:28999:KLF15|hsa:6500:SKP1|hsa:3300:DNAJB2|hsa:25946:ZNF385A|hsa:4915:NTRK2|hsa:92170:MTG1|hsa:9682:KDM4A|hsa:116496:FAM129A|hsa:9611:NCOR1|hsa:10718:NRG3|hsa:23162:MAPK8IP3|hsa:6199:RPS6KB…	http://amigo.geneontology.org/amigo/term/GO:0032268
purine ribonucleotide binding	molecular_function	GO:0032555	46	1830	1.4	1.22695e-09	4.31742e-08	hsa:5607:MAP2K5|hsa:134111:UBE2QL1|hsa:2872:MKNK2|hsa:8997:KALRN|hsa:3313:HSPA9|hsa:8899:PRPF4B|hsa:1969:EPHA2|hsa:399687:MYO18A|hsa:55733:HHAT|hsa:9943:OXSR1|hsa:25:ABL1|hsa:23395:LARS2|hsa:990:CDC6|hsa:6199:RPS6KB2|hsa:81570:CLPB|hsa:377:ARF3|hsa:5291:PIK3CB|hsa:4915:NTRK2|hsa:92170:MTG1|hsa:5213:PFKM|hsa:55561:CDC42BPG|hsa:170506:DHX36|hsa:283455:KSR2|hsa:376267:RAB15|hsa:2048:EPHB2|hsa:8408:U…	http://amigo.geneontology.org/amigo/term/GO:0032555
cell projection	cellular_component	GO:0042995	45	1772	1.41	1.39274e-09	4.86559e-08	hsa:6531:SLC6A3|hsa:3749:KCNC4|hsa:23307:FKBP15|hsa:2121:EVC|hsa:1969:EPHA2|hsa:57175:CORO1B|hsa:4651:MYO10|hsa:116:ADCYAP1|hsa:26011:TENM4|hsa:65009:NDRG4|hsa:114088:TRIM9|hsa:25946:ZNF385A|hsa:5213:PFKM|hsa:4915:NTRK2|hsa:58512:DLGAP3|hsa:6326:SCN2A|hsa:10568:SLC34A2|hsa:124925:SEZ6|hsa:376267:RAB15|hsa:25828:TXN2|hsa:2048:EPHB2|hsa:55238:SLC38A7|hsa:23373:CRTC1|hsa:54806:AHI1|hsa:10814:CPLX2|h…	http://amigo.geneontology.org/amigo/term/GO:0042995
positive regulation of metabolic process	biological_process	GO:0009893	62	2962	1.17	1.47794e-09	5.12634e-08	hsa:51763:INPP5K|hsa:116:ADCYAP1|hsa:30009:TBX21|hsa:28952:CCDC22|hsa:8078:USP5|hsa:9150:CTDP1|hsa:23373:CRTC1|hsa:3454:IFNAR1|hsa:5607:MAP2K5|hsa:25:ABL1|hsa:7003:TEAD1|hsa:65009:NDRG4|hsa:990:CDC6|hsa:10425:ARIH2|hsa:28999:KLF15|hsa:136259:KLF14|hsa:3300:DNAJB2|hsa:5291:PIK3CB|hsa:4915:NTRK2|hsa:6199:RPS6KB2|hsa:390874:ONECUT3|hsa:116496:FAM129A|hsa:2194:FASN|hsa:170506:DHX36|hsa:81606:LBH|hsa:…	http://amigo.geneontology.org/amigo/term/GO:0009893
purine nucleotide binding	molecular_function	GO:0017076	46	1843	1.39	1.52299e-09	5.24512e-08	hsa:5607:MAP2K5|hsa:134111:UBE2QL1|hsa:2872:MKNK2|hsa:8997:KALRN|hsa:3313:HSPA9|hsa:8899:PRPF4B|hsa:1969:EPHA2|hsa:399687:MYO18A|hsa:55733:HHAT|hsa:9943:OXSR1|hsa:25:ABL1|hsa:23395:LARS2|hsa:990:CDC6|hsa:6199:RPS6KB2|hsa:81570:CLPB|hsa:377:ARF3|hsa:5291:PIK3CB|hsa:4915:NTRK2|hsa:92170:MTG1|hsa:5213:PFKM|hsa:55561:CDC42BPG|hsa:170506:DHX36|hsa:283455:KSR2|hsa:376267:RAB15|hsa:2048:EPHB2|hsa:8408:U…	http://amigo.geneontology.org/amigo/term/GO:0017076
ribonucleotide binding	molecular_function	GO:0032553	46	1846	1.39	1.60036e-09	5.4728e-08	hsa:5607:MAP2K5|hsa:134111:UBE2QL1|hsa:2872:MKNK2|hsa:8997:KALRN|hsa:3313:HSPA9|hsa:8899:PRPF4B|hsa:1969:EPHA2|hsa:399687:MYO18A|hsa:55733:HHAT|hsa:9943:OXSR1|hsa:25:ABL1|hsa:23395:LARS2|hsa:990:CDC6|hsa:6199:RPS6KB2|hsa:81570:CLPB|hsa:377:ARF3|hsa:5291:PIK3CB|hsa:4915:NTRK2|hsa:92170:MTG1|hsa:5213:PFKM|hsa:55561:CDC42BPG|hsa:170506:DHX36|hsa:283455:KSR2|hsa:376267:RAB15|hsa:2048:EPHB2|hsa:8408:U…	http://amigo.geneontology.org/amigo/term/GO:0032553
purine ribonucleoside triphosphate binding	molecular_function	GO:0035639	45	1788	1.4	1.82357e-09	6.19249e-08	hsa:5607:MAP2K5|hsa:134111:UBE2QL1|hsa:2872:MKNK2|hsa:8997:KALRN|hsa:3313:HSPA9|hsa:8899:PRPF4B|hsa:1969:EPHA2|hsa:399687:MYO18A|hsa:55733:HHAT|hsa:9943:OXSR1|hsa:25:ABL1|hsa:23395:LARS2|hsa:990:CDC6|hsa:6199:RPS6KB2|hsa:81570:CLPB|hsa:377:ARF3|hsa:5291:PIK3CB|hsa:4915:NTRK2|hsa:92170:MTG1|hsa:5213:PFKM|hsa:55561:CDC42BPG|hsa:170506:DHX36|hsa:283455:KSR2|hsa:376267:RAB15|hsa:2048:EPHB2|hsa:8408:U…	http://amigo.geneontology.org/amigo/term/GO:0035639
positive regulation of macromolecule metabolic process	biological_process	GO:0010604	59	2767	1.19	2.03288e-09	6.85531e-08	hsa:51763:INPP5K|hsa:116:ADCYAP1|hsa:30009:TBX21|hsa:28952:CCDC22|hsa:8078:USP5|hsa:9150:CTDP1|hsa:23373:CRTC1|hsa:3454:IFNAR1|hsa:5607:MAP2K5|hsa:25:ABL1|hsa:7003:TEAD1|hsa:65009:NDRG4|hsa:990:CDC6|hsa:10425:ARIH2|hsa:28999:KLF15|hsa:136259:KLF14|hsa:3300:DNAJB2|hsa:5291:PIK3CB|hsa:4915:NTRK2|hsa:6199:RPS6KB2|hsa:390874:ONECUT3|hsa:116496:FAM129A|hsa:170506:DHX36|hsa:81606:LBH|hsa:10718:NRG3|hsa…	http://amigo.geneontology.org/amigo/term/GO:0010604
purine ribonucleoside binding	molecular_function	GO:0032550	45	1798	1.39	2.15425e-09	7.2145e-08	hsa:5607:MAP2K5|hsa:134111:UBE2QL1|hsa:2872:MKNK2|hsa:8997:KALRN|hsa:3313:HSPA9|hsa:8899:PRPF4B|hsa:1969:EPHA2|hsa:399687:MYO18A|hsa:55733:HHAT|hsa:9943:OXSR1|hsa:25:ABL1|hsa:23395:LARS2|hsa:990:CDC6|hsa:6199:RPS6KB2|hsa:81570:CLPB|hsa:377:ARF3|hsa:5291:PIK3CB|hsa:4915:NTRK2|hsa:92170:MTG1|hsa:5213:PFKM|hsa:55561:CDC42BPG|hsa:170506:DHX36|hsa:283455:KSR2|hsa:376267:RAB15|hsa:2048:EPHB2|hsa:8408:U…	http://amigo.geneontology.org/amigo/term/GO:0032550
ribonucleoside binding	molecular_function	GO:0032549	45	1801	1.39	2.26408e-09	7.47915e-08	hsa:5607:MAP2K5|hsa:134111:UBE2QL1|hsa:2872:MKNK2|hsa:8997:KALRN|hsa:3313:HSPA9|hsa:8899:PRPF4B|hsa:1969:EPHA2|hsa:399687:MYO18A|hsa:55733:HHAT|hsa:9943:OXSR1|hsa:25:ABL1|hsa:23395:LARS2|hsa:990:CDC6|hsa:6199:RPS6KB2|hsa:81570:CLPB|hsa:377:ARF3|hsa:5291:PIK3CB|hsa:4915:NTRK2|hsa:92170:MTG1|hsa:5213:PFKM|hsa:55561:CDC42BPG|hsa:170506:DHX36|hsa:283455:KSR2|hsa:376267:RAB15|hsa:2048:EPHB2|hsa:8408:U…	http://amigo.geneontology.org/amigo/term/GO:0032549
purine nucleoside binding	molecular_function	GO:0001883	45	1801	1.39	2.26408e-09	7.47915e-08	hsa:5607:MAP2K5|hsa:134111:UBE2QL1|hsa:2872:MKNK2|hsa:8997:KALRN|hsa:3313:HSPA9|hsa:8899:PRPF4B|hsa:1969:EPHA2|hsa:399687:MYO18A|hsa:55733:HHAT|hsa:9943:OXSR1|hsa:25:ABL1|hsa:23395:LARS2|hsa:990:CDC6|hsa:6199:RPS6KB2|hsa:81570:CLPB|hsa:377:ARF3|hsa:5291:PIK3CB|hsa:4915:NTRK2|hsa:92170:MTG1|hsa:5213:PFKM|hsa:55561:CDC42BPG|hsa:170506:DHX36|hsa:283455:KSR2|hsa:376267:RAB15|hsa:2048:EPHB2|hsa:8408:U…	http://amigo.geneontology.org/amigo/term/GO:0001883
response to chemical	biological_process	GO:0042221	75	4014	1.04	2.88742e-09	9.47386e-08	hsa:6531:SLC6A3|hsa:1949:EFNB3|hsa:37:ACADVL|hsa:5607:MAP2K5|hsa:6331:SCN5A|hsa:30009:TBX21|hsa:11074:TRIM31|hsa:1969:EPHA2|hsa:57175:CORO1B|hsa:3454:IFNAR1|hsa:116:ADCYAP1|hsa:25:ABL1|hsa:9611:NCOR1|hsa:990:CDC6|hsa:55273:TMEM100|hsa:6573:SLC19A1|hsa:28999:KLF15|hsa:80115:BAIAP2L2|hsa:5291:PIK3CB|hsa:4915:NTRK2|hsa:114881:OSBPL7|hsa:2872:MKNK2|hsa:3688:ITGB1|hsa:2194:FASN|hsa:170506:DHX36|hsa:65…	http://amigo.geneontology.org/amigo/term/GO:0042221
regulation of protein metabolic process	biological_process	GO:0051246	54	2443	1.23	3.28369e-09	1.07018e-07	hsa:3688:ITGB1|hsa:116:ADCYAP1|hsa:103:ADAR|hsa:2872:MKNK2|hsa:28952:CCDC22|hsa:8078:USP5|hsa:5334:PLCL1|hsa:3454:IFNAR1|hsa:5607:MAP2K5|hsa:25:ABL1|hsa:23395:LARS2|hsa:65009:NDRG4|hsa:990:CDC6|hsa:4602:MYB|hsa:28999:KLF15|hsa:6500:SKP1|hsa:3300:DNAJB2|hsa:25946:ZNF385A|hsa:4915:NTRK2|hsa:92170:MTG1|hsa:9682:KDM4A|hsa:116496:FAM129A|hsa:9611:NCOR1|hsa:10718:NRG3|hsa:23162:MAPK8IP3|hsa:6199:RPS6KB…	http://amigo.geneontology.org/amigo/term/GO:0051246
single-organism metabolic process	Undef	GO:0044710	74	3962	1.04	3.84828e-09	1.24582e-07	hsa:57168:ASPHD2|hsa:3688:ITGB1|hsa:37:ACADVL|hsa:729330:RP11-240B13.2|hsa:116:ADCYAP1|hsa:5607:MAP2K5|hsa:57546:PDP2|hsa:1375:CHKB-CPT1B|hsa:57515:SERINC1|hsa:54806:AHI1|hsa:57818:G6PC2|hsa:283208:P4HA3|hsa:10156:RASA4B|hsa:9943:OXSR1|hsa:131873:COL6A6|hsa:25:ABL1|hsa:11120:BTN2A1|hsa:23395:LARS2|hsa:65009:NDRG4|hsa:9611:NCOR1|hsa:56953:NT5M|hsa:6500:SKP1|hsa:377:ARF3|hsa:3300:DNAJB2|hsa:5291:PI…	http://amigo.geneontology.org/amigo/term/GO:0044710
nervous system development	biological_process	GO:0007399	49	2112	1.29	4.31575e-09	1.3879e-07	hsa:6531:SLC6A3|hsa:1949:EFNB3|hsa:8997:KALRN|hsa:54806:AHI1|hsa:23373:CRTC1|hsa:10090:UST|hsa:116:ADCYAP1|hsa:26011:TENM4|hsa:25:ABL1|hsa:65009:NDRG4|hsa:8408:ULK1|hsa:28999:KLF15|hsa:84612:PARD6B|hsa:4915:NTRK2|hsa:6326:SCN2A|hsa:9611:NCOR1|hsa:6585:SLIT1|hsa:124925:SEZ6|hsa:10718:NRG3|hsa:347733:TUBB2B|hsa:30819:KCNIP2|hsa:4010:LMX1B|hsa:2048:EPHB2|hsa:118738:ZNF488|hsa:10570:DPYSL4|hsa:26050:…	http://amigo.geneontology.org/amigo/term/GO:0007399
single-organism transport	Undef	GO:0044765	56	2654	1.18	7.99671e-09	2.55474e-07	hsa:6531:SLC6A3|hsa:3749:KCNC4|hsa:148229:ATP8B3|hsa:9943:OXSR1|hsa:1375:CHKB-CPT1B|hsa:28952:CCDC22|hsa:54806:AHI1|hsa:57818:G6PC2|hsa:399687:MYO18A|hsa:3454:IFNAR1|hsa:4915:NTRK2|hsa:116:ADCYAP1|hsa:25:ABL1|hsa:9611:NCOR1|hsa:6861:SYT5|hsa:4651:MYO10|hsa:28999:KLF15|hsa:5291:PIK3CB|hsa:57488:ESYT2|hsa:5213:PFKM|hsa:57553:MICAL3|hsa:1149:CIDEA|hsa:376267:RAB15|hsa:30819:KCNIP2|hsa:23705:CADM1|hs…	http://amigo.geneontology.org/amigo/term/GO:0044765
plasma membrane part	cellular_component	GO:0044459	54	2516	1.2	8.78736e-09	2.78898e-07	hsa:6531:SLC6A3|hsa:1949:EFNB3|hsa:10156:RASA4B|hsa:3763:KCNJ6|hsa:55824:PAG1|hsa:2121:EVC|hsa:81619:TSPAN14|hsa:1969:EPHA2|hsa:8515:ITGA10|hsa:7809:BSND|hsa:4915:NTRK2|hsa:2030:SLC29A1|hsa:26011:TENM4|hsa:25:ABL1|hsa:11120:BTN2A1|hsa:65009:NDRG4|hsa:4651:MYO10|hsa:22801:ITGA11|hsa:6573:SLC19A1|hsa:1439:CSF2RB|hsa:5213:PFKM|hsa:57488:ESYT2|hsa:129303:TMEM150A|hsa:58512:DLGAP3|hsa:6326:SCN2A|hsa:1…	http://amigo.geneontology.org/amigo/term/GO:0044459
positive regulation of response to stimulus	biological_process	GO:0048584	45	1903	1.32	1.14407e-08	3.60753e-07	hsa:116:ADCYAP1|hsa:30009:TBX21|hsa:55824:PAG1|hsa:5883:RAD9A|hsa:28952:CCDC22|hsa:81619:TSPAN14|hsa:56892:C8orf4|hsa:5607:MAP2K5|hsa:84289:ING5|hsa:25:ABL1|hsa:5526:PPP2R5B|hsa:65009:NDRG4|hsa:136259:KLF14|hsa:25946:ZNF385A|hsa:4915:NTRK2|hsa:57551:TAOK1|hsa:9736:AHSA2|hsa:4602:MYB|hsa:23705:CADM1|hsa:3688:ITGB1|hsa:2121:EVC|hsa:84433:CARD11|hsa:23316:CUX2|hsa:94241:TP53INP1|hsa:5296:AC007192.4|…	http://amigo.geneontology.org/amigo/term/GO:0048584
phosphorylation	biological_process	GO:0016310	49	2190	1.25	1.3293e-08	4.16456e-07	hsa:1439:CSF2RB|hsa:3688:ITGB1|hsa:10156:RASA4B|hsa:116:ADCYAP1|hsa:2872:MKNK2|hsa:8997:KALRN|hsa:8899:PRPF4B|hsa:1969:EPHA2|hsa:3454:IFNAR1|hsa:5607:MAP2K5|hsa:25:ABL1|hsa:65009:NDRG4|hsa:990:CDC6|hsa:6500:SKP1|hsa:5291:PIK3CB|hsa:4915:NTRK2|hsa:6199:RPS6KB2|hsa:129303:TMEM150A|hsa:5213:PFKM|hsa:55561:CDC42BPG|hsa:8408:ULK1|hsa:9611:NCOR1|hsa:116496:FAM129A|hsa:10718:NRG3|hsa:2048:EPHB2|hsa:4698…	http://amigo.geneontology.org/amigo/term/GO:0016310
endomembrane system	cellular_component	GO:0012505	70	3788	1.03	1.71384e-08	5.33488e-07	hsa:66005:CHID1|hsa:23307:FKBP15|hsa:80772:CPTP|hsa:6331:SCN5A|hsa:399687:MYO18A|hsa:29886:SNX8|hsa:28952:CCDC22|hsa:57818:G6PC2|hsa:283208:P4HA3|hsa:55733:HHAT|hsa:3454:IFNAR1|hsa:4915:NTRK2|hsa:79903:NAA60|hsa:25:ABL1|hsa:387597:ILDR2|hsa:64131:XYLT1|hsa:414918:DENND6B|hsa:990:CDC6|hsa:114088:TRIM9|hsa:50999:TMED5|hsa:55273:TMEM100|hsa:377:ARF3|hsa:65009:NDRG4|hsa:148229:ATP8B3|hsa:55048:VPS37C…	http://amigo.geneontology.org/amigo/term/GO:0012505
neuron part	cellular_component	GO:0097458	35	1284	1.52	2.01268e-08	6.2252e-07	hsa:6531:SLC6A3|hsa:2048:EPHB2|hsa:23307:FKBP15|hsa:30009:TBX21|hsa:25828:TXN2|hsa:23373:CRTC1|hsa:116:ADCYAP1|hsa:26011:TENM4|hsa:25946:ZNF385A|hsa:4915:NTRK2|hsa:58512:DLGAP3|hsa:6326:SCN2A|hsa:124925:SEZ6|hsa:3688:ITGB1|hsa:3749:KCNC4|hsa:55238:SLC38A7|hsa:192683:SCAMP5|hsa:10814:CPLX2|hsa:2026:ENO2|hsa:23109:DDN|hsa:55273:TMEM100|hsa:23098:SARM1|hsa:84867:PTPN5|hsa:23162:MAPK8IP3|hsa:23621:BA…	http://amigo.geneontology.org/amigo/term/GO:0097458
cell surface receptor signaling pathway	biological_process	GO:0007166	54	2583	1.16	2.08388e-08	6.40463e-07	hsa:2840:GPR17|hsa:92162:TMEM88|hsa:2030:SLC29A1|hsa:1949:EFNB3|hsa:2872:MKNK2|hsa:55824:PAG1|hsa:11074:TRIM31|hsa:2121:EVC|hsa:81619:TSPAN14|hsa:54806:AHI1|hsa:8515:ITGA10|hsa:3454:IFNAR1|hsa:56892:C8orf4|hsa:5607:MAP2K5|hsa:25:ABL1|hsa:65009:NDRG4|hsa:9040:UBE2M|hsa:6500:SKP1|hsa:80115:BAIAP2L2|hsa:5291:PIK3CB|hsa:4915:NTRK2|hsa:9736:AHSA2|hsa:6585:SLIT1|hsa:8997:KALRN|hsa:124925:SEZ6|hsa:10718…	http://amigo.geneontology.org/amigo/term/GO:0007166
response to organic substance	biological_process	GO:0010033	57	2810	1.13	2.21885e-08	6.77656e-07	hsa:6531:SLC6A3|hsa:2840:GPR17|hsa:37:ACADVL|hsa:5607:MAP2K5|hsa:30009:TBX21|hsa:11074:TRIM31|hsa:1969:EPHA2|hsa:57175:CORO1B|hsa:3454:IFNAR1|hsa:116:ADCYAP1|hsa:25:ABL1|hsa:990:CDC6|hsa:55273:TMEM100|hsa:28999:KLF15|hsa:80115:BAIAP2L2|hsa:103:ADAR|hsa:4915:NTRK2|hsa:114881:OSBPL7|hsa:2194:FASN|hsa:170506:DHX36|hsa:51274:KLF3|hsa:3313:HSPA9|hsa:3688:ITGB1|hsa:9611:NCOR1|hsa:387597:ILDR2|hsa:6047:…	http://amigo.geneontology.org/amigo/term/GO:0010033
intrinsic component of plasma membrane	cellular_component	GO:0031226	40	1619	1.38	2.56142e-08	7.7739e-07	hsa:6531:SLC6A3|hsa:1949:EFNB3|hsa:10156:RASA4B|hsa:55824:PAG1|hsa:81619:TSPAN14|hsa:1969:EPHA2|hsa:8515:ITGA10|hsa:7809:BSND|hsa:4915:NTRK2|hsa:2030:SLC29A1|hsa:26011:TENM4|hsa:11120:BTN2A1|hsa:22801:ITGA11|hsa:1439:CSF2RB|hsa:6753:SSTR3|hsa:57488:ESYT2|hsa:129303:TMEM150A|hsa:6326:SCN2A|hsa:10568:SLC34A2|hsa:10718:NRG3|hsa:30819:KCNIP2|hsa:23705:CADM1|hsa:2048:EPHB2|hsa:28232:SLCO3A1|hsa:2840:G…	http://amigo.geneontology.org/amigo/term/GO:0031226
cellular response to stress	biological_process	GO:0033554	43	1824	1.31	2.7191e-08	8.19991e-07	hsa:37:ACADVL|hsa:2030:SLC29A1|hsa:5607:MAP2K5|hsa:144715:RAD9B|hsa:5883:RAD9A|hsa:387893:KMT5A|hsa:1969:EPHA2|hsa:8408:ULK1|hsa:9943:OXSR1|hsa:25:ABL1|hsa:81570:CLPB|hsa:9611:NCOR1|hsa:25758:KIAA1549L|hsa:6500:SKP1|hsa:3300:DNAJB2|hsa:25946:ZNF385A|hsa:56892:C8orf4|hsa:9766:SUSD6|hsa:84126:ATRIP|hsa:6326:SCN2A|hsa:116496:FAM129A|hsa:192683:SCAMP5|hsa:25896:INTS7|hsa:25828:TXN2|hsa:94241:TP53INP1…	http://amigo.geneontology.org/amigo/term/GO:0033554
adenyl ribonucleotide binding	molecular_function	GO:0032559	38	1492	1.42	2.73555e-08	8.19991e-07	hsa:5607:MAP2K5|hsa:134111:UBE2QL1|hsa:2872:MKNK2|hsa:8997:KALRN|hsa:3313:HSPA9|hsa:8899:PRPF4B|hsa:1969:EPHA2|hsa:399687:MYO18A|hsa:9943:OXSR1|hsa:25:ABL1|hsa:23395:LARS2|hsa:990:CDC6|hsa:81570:CLPB|hsa:5291:PIK3CB|hsa:4915:NTRK2|hsa:6199:RPS6KB2|hsa:5213:PFKM|hsa:55561:CDC42BPG|hsa:170506:DHX36|hsa:283455:KSR2|hsa:2048:EPHB2|hsa:8408:ULK1|hsa:23305:CTB-127M13.1|hsa:91807:MYLK3|hsa:27183:VPS4A|h…	http://amigo.geneontology.org/amigo/term/GO:0032559
integral component of plasma membrane	cellular_component	GO:0005887	39	1562	1.39	2.96118e-08	8.82177e-07	hsa:6531:SLC6A3|hsa:1949:EFNB3|hsa:55824:PAG1|hsa:81619:TSPAN14|hsa:1969:EPHA2|hsa:8515:ITGA10|hsa:7809:BSND|hsa:4915:NTRK2|hsa:2030:SLC29A1|hsa:26011:TENM4|hsa:11120:BTN2A1|hsa:22801:ITGA11|hsa:1439:CSF2RB|hsa:6753:SSTR3|hsa:57488:ESYT2|hsa:129303:TMEM150A|hsa:6326:SCN2A|hsa:10568:SLC34A2|hsa:10718:NRG3|hsa:30819:KCNIP2|hsa:23705:CADM1|hsa:2048:EPHB2|hsa:28232:SLCO3A1|hsa:2840:GPR17|hsa:64106:NP…	http://amigo.geneontology.org/amigo/term/GO:0005887
neuron projection	cellular_component	GO:0043005	29	947	1.71	3.27068e-08	9.6844e-07	hsa:6531:SLC6A3|hsa:3749:KCNC4|hsa:23307:FKBP15|hsa:25828:TXN2|hsa:23373:CRTC1|hsa:116:ADCYAP1|hsa:26011:TENM4|hsa:25946:ZNF385A|hsa:4915:NTRK2|hsa:58512:DLGAP3|hsa:6326:SCN2A|hsa:124925:SEZ6|hsa:2048:EPHB2|hsa:55238:SLC38A7|hsa:10814:CPLX2|hsa:3688:ITGB1|hsa:23109:DDN|hsa:23098:SARM1|hsa:84867:PTPN5|hsa:23162:MAPK8IP3|hsa:23621:BACE1|hsa:23265:EXOC7|hsa:81:ACTN4|hsa:51763:INPP5K|hsa:6861:SYT5|hs…	http://amigo.geneontology.org/amigo/term/GO:0043005
adenyl nucleotide binding	molecular_function	GO:0030554	38	1503	1.41	3.29325e-08	9.69213e-07	hsa:5607:MAP2K5|hsa:134111:UBE2QL1|hsa:2872:MKNK2|hsa:8997:KALRN|hsa:3313:HSPA9|hsa:8899:PRPF4B|hsa:1969:EPHA2|hsa:399687:MYO18A|hsa:9943:OXSR1|hsa:25:ABL1|hsa:23395:LARS2|hsa:990:CDC6|hsa:81570:CLPB|hsa:5291:PIK3CB|hsa:4915:NTRK2|hsa:6199:RPS6KB2|hsa:5213:PFKM|hsa:55561:CDC42BPG|hsa:170506:DHX36|hsa:283455:KSR2|hsa:2048:EPHB2|hsa:8408:ULK1|hsa:23305:CTB-127M13.1|hsa:91807:MYLK3|hsa:27183:VPS4A|h…	http://amigo.geneontology.org/amigo/term/GO:0030554
vesicle-mediated transport	biological_process	GO:0016192	36	1382	1.45	3.78313e-08	1.10668e-06	hsa:23307:FKBP15|hsa:8997:KALRN|hsa:29886:SNX8|hsa:28952:CCDC22|hsa:54806:AHI1|hsa:157869:SBSPON|hsa:399687:MYO18A|hsa:25:ABL1|hsa:65009:NDRG4|hsa:114088:TRIM9|hsa:377:ARF3|hsa:5291:PIK3CB|hsa:55048:VPS37C|hsa:57488:ESYT2|hsa:57553:MICAL3|hsa:376267:RAB15|hsa:3688:ITGB1|hsa:192683:SCAMP5|hsa:7450:VWF|hsa:25839:COG4|hsa:10814:CPLX2|hsa:5296:AC007192.4|hsa:163486:DENND1B|hsa:57724:EPG5|hsa:84867:PT…	http://amigo.geneontology.org/amigo/term/GO:0016192
positive regulation of cell communication	biological_process	GO:0010647	38	1513	1.4	3.89157e-08	1.13159e-06	hsa:116:ADCYAP1|hsa:55824:PAG1|hsa:5883:RAD9A|hsa:28952:CCDC22|hsa:81619:TSPAN14|hsa:23373:CRTC1|hsa:56892:C8orf4|hsa:5607:MAP2K5|hsa:25:ABL1|hsa:65009:NDRG4|hsa:136259:KLF14|hsa:25946:ZNF385A|hsa:5213:PFKM|hsa:4915:NTRK2|hsa:9736:AHSA2|hsa:3688:ITGB1|hsa:2121:EVC|hsa:84433:CARD11|hsa:23316:CUX2|hsa:94241:TP53INP1|hsa:8739:HRK|hsa:84289:ING5|hsa:57551:TAOK1|hsa:84867:PTPN5|hsa:23162:MAPK8IP3|hsa:…	http://amigo.geneontology.org/amigo/term/GO:0010647
positive regulation of signaling	biological_process	GO:0023056	38	1518	1.39	4.22775e-08	1.22202e-06	hsa:116:ADCYAP1|hsa:55824:PAG1|hsa:5883:RAD9A|hsa:28952:CCDC22|hsa:81619:TSPAN14|hsa:23373:CRTC1|hsa:56892:C8orf4|hsa:5607:MAP2K5|hsa:25:ABL1|hsa:65009:NDRG4|hsa:136259:KLF14|hsa:25946:ZNF385A|hsa:5213:PFKM|hsa:4915:NTRK2|hsa:9736:AHSA2|hsa:3688:ITGB1|hsa:2121:EVC|hsa:84433:CARD11|hsa:23316:CUX2|hsa:94241:TP53INP1|hsa:8739:HRK|hsa:84289:ING5|hsa:57551:TAOK1|hsa:84867:PTPN5|hsa:23162:MAPK8IP3|hsa:…	http://amigo.geneontology.org/amigo/term/GO:0023056
macromolecular complex subunit organization	biological_process	GO:0043933	50	2348	1.19	4.27435e-08	1.22818e-06	hsa:3749:KCNC4|hsa:54516:MTRF1L|hsa:51111:KMT5B|hsa:387893:KMT5A|hsa:84612:PARD6B|hsa:57175:CORO1B|hsa:79869:CPSF7|hsa:23186:RCOR1|hsa:4698:NDUFA5|hsa:79903:NAA60|hsa:25:ABL1|hsa:8535:CBX4|hsa:6047:RNF4|hsa:8408:ULK1|hsa:57673:BEND3|hsa:54934:KANSL2|hsa:6500:SKP1|hsa:80115:BAIAP2L2|hsa:103:ADAR|hsa:9682:KDM4A|hsa:5526:PPP2R5B|hsa:9736:AHSA2|hsa:57553:MICAL3|hsa:9611:NCOR1|hsa:10718:NRG3|hsa:4602:…	http://amigo.geneontology.org/amigo/term/GO:0043933
ATP binding	molecular_function	GO:0005524	37	1455	1.42	4.38554e-08	1.25272e-06	hsa:5607:MAP2K5|hsa:134111:UBE2QL1|hsa:2872:MKNK2|hsa:8997:KALRN|hsa:3313:HSPA9|hsa:8899:PRPF4B|hsa:1969:EPHA2|hsa:399687:MYO18A|hsa:9943:OXSR1|hsa:25:ABL1|hsa:23395:LARS2|hsa:990:CDC6|hsa:81570:CLPB|hsa:5291:PIK3CB|hsa:4915:NTRK2|hsa:6199:RPS6KB2|hsa:5213:PFKM|hsa:55561:CDC42BPG|hsa:170506:DHX36|hsa:283455:KSR2|hsa:2048:EPHB2|hsa:8408:ULK1|hsa:23305:CTB-127M13.1|hsa:91807:MYLK3|hsa:27183:VPS4A|h…	http://amigo.geneontology.org/amigo/term/GO:0005524
vesicle	cellular_component	GO:0031982	67	3652	1.02	4.87731e-08	1.38504e-06	hsa:146556:LINC00959|hsa:148229:ATP8B3|hsa:146556:MFGE8|hsa:8997:KALRN|hsa:3313:HSPA9|hsa:1674:DES|hsa:57515:SERINC1|hsa:6861:SYT5|hsa:57175:CORO1B|hsa:7450:VWF|hsa:9943:OXSR1|hsa:2317:FLNB|hsa:11120:BTN2A1|hsa:170506:DHX36|hsa:85369:STRIP1|hsa:9040:UBE2M|hsa:6500:SKP1|hsa:377:ARF3|hsa:80115:BAIAP2L2|hsa:55048:VPS37C|hsa:84612:PARD6B|hsa:5213:PFKM|hsa:10568:SLC34A2|hsa:2194:FASN|hsa:4899:NRF1|hsa…	http://amigo.geneontology.org/amigo/term/GO:0031982
regulation of multicellular organismal process	biological_process	GO:0051239	53	2581	1.14	5.07159e-08	1.43184e-06	hsa:6531:SLC6A3|hsa:3688:ITGB1|hsa:5607:MAP2K5|hsa:30009:TBX21|hsa:1674:DES|hsa:54806:AHI1|hsa:9150:CTDP1|hsa:23373:CRTC1|hsa:3454:IFNAR1|hsa:56892:C8orf4|hsa:116:ADCYAP1|hsa:26011:TENM4|hsa:25:ABL1|hsa:65009:NDRG4|hsa:170506:DHX36|hsa:55273:TMEM100|hsa:4915:NTRK2|hsa:92170:MTG1|hsa:6585:SLIT1|hsa:124925:SEZ6|hsa:81606:LBH|hsa:10718:NRG3|hsa:4602:MYB|hsa:30819:KCNIP2|hsa:23705:CADM1|hsa:2048:EPHB…	http://amigo.geneontology.org/amigo/term/GO:0051239
peptidyl-lysine modification	biological_process	GO:0018205	18	392	2.56	5.43491e-08	1.52554e-06	hsa:23410:SIRT3|hsa:54934:KANSL2|hsa:387893:KMT5A|hsa:57673:BEND3|hsa:28999:KLF15|hsa:51111:KMT5B|hsa:79903:NAA60|hsa:4602:MYB|hsa:1810:DR1|hsa:9682:KDM4A|hsa:197370:NSMCE1|hsa:53615:MBD3|hsa:56160:NSMCE3|hsa:84289:ING5|hsa:6047:RNF4|hsa:29072:SETD2|hsa:1387:CREBBP|hsa:8535:CBX4	http://amigo.geneontology.org/amigo/term/GO:0018205
cellular developmental process	biological_process	GO:0048869	69	3837	1	6.28911e-08	1.75275e-06	hsa:81559:TRIM11|hsa:1949:EFNB3|hsa:37:ACADVL|hsa:30009:TBX21|hsa:54806:AHI1|hsa:9150:CTDP1|hsa:57175:CORO1B|hsa:10090:UST|hsa:116:ADCYAP1|hsa:26011:TENM4|hsa:25:ABL1|hsa:65009:NDRG4|hsa:8408:ULK1|hsa:85369:STRIP1|hsa:29072:SETD2|hsa:28999:KLF15|hsa:25946:ZNF385A|hsa:84612:PARD6B|hsa:4915:NTRK2|hsa:286128:ZFP41|hsa:390874:ONECUT3|hsa:85301:COL27A1|hsa:2194:FASN|hsa:6585:SLIT1|hsa:147808:ZNF784|hs…	http://amigo.geneontology.org/amigo/term/GO:0048869
cell differentiation	biological_process	GO:0030154	65	3519	1.03	6.31656e-08	1.75275e-06	hsa:81559:TRIM11|hsa:1949:EFNB3|hsa:37:ACADVL|hsa:30009:TBX21|hsa:54806:AHI1|hsa:9150:CTDP1|hsa:23373:CRTC1|hsa:10090:UST|hsa:116:ADCYAP1|hsa:26011:TENM4|hsa:25:ABL1|hsa:65009:NDRG4|hsa:8408:ULK1|hsa:29072:SETD2|hsa:28999:KLF15|hsa:25946:ZNF385A|hsa:84612:PARD6B|hsa:4915:NTRK2|hsa:286128:ZFP41|hsa:390874:ONECUT3|hsa:85301:COL27A1|hsa:2194:FASN|hsa:6585:SLIT1|hsa:147808:ZNF784|hsa:124925:SEZ6|hsa:…	http://amigo.geneontology.org/amigo/term/GO:0030154
membrane-bounded vesicle	Undef	GO:0031988	65	3520	1.03	6.38188e-08	1.76082e-06	hsa:146556:LINC00959|hsa:148229:ATP8B3|hsa:146556:MFGE8|hsa:8997:KALRN|hsa:3313:HSPA9|hsa:1674:DES|hsa:57515:SERINC1|hsa:6861:SYT5|hsa:57175:CORO1B|hsa:7450:VWF|hsa:9943:OXSR1|hsa:2317:FLNB|hsa:11120:BTN2A1|hsa:170506:DHX36|hsa:85369:STRIP1|hsa:9040:UBE2M|hsa:6500:SKP1|hsa:377:ARF3|hsa:80115:BAIAP2L2|hsa:55048:VPS37C|hsa:84612:PARD6B|hsa:5213:PFKM|hsa:2194:FASN|hsa:4899:NRF1|hsa:55735:DNAJC11|hsa…	http://amigo.geneontology.org/amigo/term/GO:0031988
organelle membrane	cellular_component	GO:0031090	51	2482	1.14	9.20257e-08	2.52473e-06	hsa:37:ACADVL|hsa:80772:CPTP|hsa:1375:CHKB-CPT1B|hsa:29886:SNX8|hsa:4698:NDUFA5|hsa:399687:MYO18A|hsa:10090:UST|hsa:28998:MRPL13|hsa:79903:NAA60|hsa:25:ABL1|hsa:64131:XYLT1|hsa:8408:ULK1|hsa:6861:SYT5|hsa:50999:TMED5|hsa:377:ARF3|hsa:80115:BAIAP2L2|hsa:55048:VPS37C|hsa:4915:NTRK2|hsa:92170:MTG1|hsa:8128:ST8SIA2|hsa:55735:DNAJC11|hsa:23162:MAPK8IP3|hsa:376267:RAB15|hsa:23138:N4BP3|hsa:23410:SIRT3|…	http://amigo.geneontology.org/amigo/term/GO:0031090
animal organ development	biological_process	GO:0048513	59	3087	1.06	9.27996e-08	2.53166e-06	hsa:6531:SLC6A3|hsa:3688:ITGB1|hsa:5607:MAP2K5|hsa:6331:SCN5A|hsa:51111:KMT5B|hsa:3313:HSPA9|hsa:2121:EVC|hsa:54806:AHI1|hsa:9150:CTDP1|hsa:22801:ITGA11|hsa:56892:C8orf4|hsa:116:ADCYAP1|hsa:26011:TENM4|hsa:25:ABL1|hsa:387597:ILDR2|hsa:65009:NDRG4|hsa:9611:NCOR1|hsa:29072:SETD2|hsa:28999:KLF15|hsa:53615:MBD3|hsa:25946:ZNF385A|hsa:6753:SSTR3|hsa:4915:NTRK2|hsa:30009:TBX21|hsa:85301:COL27A1|hsa:2194…	http://amigo.geneontology.org/amigo/term/GO:0048513
transcription from RNA polymerase II promoter	biological_process	GO:0006366	44	1985	1.24	1.02264e-07	2.77426e-06	hsa:116:ADCYAP1|hsa:7988:ZNF212|hsa:8535:CBX4|hsa:387893:KMT5A|hsa:54806:AHI1|hsa:9150:CTDP1|hsa:23373:CRTC1|hsa:79869:CPSF7|hsa:29072:SETD2|hsa:5607:MAP2K5|hsa:25:ABL1|hsa:7003:TEAD1|hsa:10608:MXD4|hsa:170506:DHX36|hsa:57673:BEND3|hsa:55273:TMEM100|hsa:28999:KLF15|hsa:136259:KLF14|hsa:390874:ONECUT3|hsa:9611:NCOR1|hsa:219541:MED19|hsa:4602:MYB|hsa:4899:NRF1|hsa:25896:INTS7|hsa:5933:RBL1|hsa:4010…	http://amigo.geneontology.org/amigo/term/GO:0006366
positive regulation of signal transduction	biological_process	GO:0009967	35	1385	1.41	1.20134e-07	3.24095e-06	hsa:5607:MAP2K5|hsa:55824:PAG1|hsa:5883:RAD9A|hsa:28952:CCDC22|hsa:81619:TSPAN14|hsa:56892:C8orf4|hsa:116:ADCYAP1|hsa:25:ABL1|hsa:65009:NDRG4|hsa:136259:KLF14|hsa:25946:ZNF385A|hsa:4915:NTRK2|hsa:9736:AHSA2|hsa:3688:ITGB1|hsa:2121:EVC|hsa:84433:CARD11|hsa:23316:CUX2|hsa:94241:TP53INP1|hsa:8739:HRK|hsa:84289:ING5|hsa:57551:TAOK1|hsa:23162:MAPK8IP3|hsa:655:BMP7|hsa:651:BMP3|hsa:63893:UBE2O|hsa:81:A…	http://amigo.geneontology.org/amigo/term/GO:0009967
nuclear lumen	cellular_component	GO:0031981	64	3510	1.02	1.28893e-07	3.45804e-06	hsa:37:ACADVL|hsa:94241:TP53INP1|hsa:103:ADAR|hsa:51111:KMT5B|hsa:144715:RAD9B|hsa:5883:RAD9A|hsa:387893:KMT5A|hsa:8899:PRPF4B|hsa:9150:CTDP1|hsa:23373:CRTC1|hsa:79869:CPSF7|hsa:80344:DCAF11|hsa:201255:LRRC45|hsa:25:ABL1|hsa:7003:TEAD1|hsa:8535:CBX4|hsa:399687:MYO18A|hsa:990:CDC6|hsa:57673:BEND3|hsa:54934:KANSL2|hsa:29072:SETD2|hsa:6500:SKP1|hsa:25946:ZNF385A|hsa:9682:KDM4A|hsa:56892:C8orf4|hsa:6…	http://amigo.geneontology.org/amigo/term/GO:0031981
cellular response to chemical stimulus	biological_process	GO:0070887	52	2587	1.12	1.3308e-07	3.55076e-06	hsa:2840:GPR17|hsa:1439:CSF2RB|hsa:37:ACADVL|hsa:5607:MAP2K5|hsa:6331:SCN5A|hsa:30009:TBX21|hsa:11074:TRIM31|hsa:1969:EPHA2|hsa:57175:CORO1B|hsa:3454:IFNAR1|hsa:116:ADCYAP1|hsa:25:ABL1|hsa:990:CDC6|hsa:55273:TMEM100|hsa:28999:KLF15|hsa:80115:BAIAP2L2|hsa:103:ADAR|hsa:4915:NTRK2|hsa:2872:MKNK2|hsa:2194:FASN|hsa:9611:NCOR1|hsa:51274:KLF3|hsa:3313:HSPA9|hsa:90637:ZFAND2A|hsa:3688:ITGB1|hsa:10294:DNA…	http://amigo.geneontology.org/amigo/term/GO:0070887
cell development	biological_process	GO:0048468	42	1870	1.25	1.45256e-07	3.85444e-06	hsa:81559:TRIM11|hsa:1949:EFNB3|hsa:54806:AHI1|hsa:9150:CTDP1|hsa:23373:CRTC1|hsa:10090:UST|hsa:116:ADCYAP1|hsa:26011:TENM4|hsa:25:ABL1|hsa:65009:NDRG4|hsa:8408:ULK1|hsa:29072:SETD2|hsa:25946:ZNF385A|hsa:84612:PARD6B|hsa:4915:NTRK2|hsa:85301:COL27A1|hsa:6585:SLIT1|hsa:124925:SEZ6|hsa:10718:NRG3|hsa:30819:KCNIP2|hsa:2048:EPHB2|hsa:118738:ZNF488|hsa:10570:DPYSL4|hsa:26050:SLITRK5|hsa:10425:ARIH2|hs…	http://amigo.geneontology.org/amigo/term/GO:0048468
extracellular region	cellular_component	GO:0005576	75	4424	0.94	1.55049e-07	4.09194e-06	hsa:3688:ITGB1|hsa:146556:LINC00959|hsa:729330:RP11-240B13.2|hsa:9943:OXSR1|hsa:146556:MFGE8|hsa:10882:C1QL1|hsa:8997:KALRN|hsa:3313:HSPA9|hsa:1674:DES|hsa:57515:SERINC1|hsa:55214:P3H2|hsa:157869:SBSPON|hsa:57175:CORO1B|hsa:1955:MEGF9|hsa:116:ADCYAP1|hsa:131873:COL6A6|hsa:2317:FLNB|hsa:11120:BTN2A1|hsa:170506:DHX36|hsa:85369:STRIP1|hsa:84612:PARD6B|hsa:6500:SKP1|hsa:377:ARF3|hsa:5291:PIK3CB|hsa:5…	http://amigo.geneontology.org/amigo/term/GO:0005576
histone modification	biological_process	GO:0016570	18	423	2.37	1.60717e-07	4.2186e-06	hsa:23410:SIRT3|hsa:54934:KANSL2|hsa:4602:MYB|hsa:57673:BEND3|hsa:7334:UBE2N|hsa:51111:KMT5B|hsa:6500:SKP1|hsa:387893:KMT5A|hsa:9736:AHSA2|hsa:11108:PRDM4|hsa:1810:DR1|hsa:9682:KDM4A|hsa:53615:MBD3|hsa:79903:NAA60|hsa:84289:ING5|hsa:23186:RCOR1|hsa:29072:SETD2|hsa:1387:CREBBP	http://amigo.geneontology.org/amigo/term/GO:0016570
cellular localization	biological_process	GO:0051641	49	2394	1.14	1.90211e-07	4.96594e-06	hsa:6531:SLC6A3|hsa:92162:TMEM88|hsa:1375:CHKB-CPT1B|hsa:3313:HSPA9|hsa:28952:CCDC22|hsa:81619:TSPAN14|hsa:54806:AHI1|hsa:57175:CORO1B|hsa:55733:HHAT|hsa:56892:C8orf4|hsa:25:ABL1|hsa:10425:ARIH2|hsa:114088:TRIM9|hsa:113419:AC007040.11|hsa:25946:ZNF385A|hsa:55048:VPS37C|hsa:4915:NTRK2|hsa:129303:TMEM150A|hsa:6585:SLIT1|hsa:2495:FTH1|hsa:3688:ITGB1|hsa:29886:SNX8|hsa:1969:EPHA2|hsa:6228:RPS23|hsa:2…	http://amigo.geneontology.org/amigo/term/GO:0051641
regulation of molecular function	biological_process	GO:0065009	54	2773	1.08	1.99165e-07	5.17191e-06	hsa:1439:CSF2RB|hsa:23307:FKBP15|hsa:5607:MAP2K5|hsa:8997:KALRN|hsa:11074:TRIM31|hsa:57515:SERINC1|hsa:1969:EPHA2|hsa:23373:CRTC1|hsa:5334:PLCL1|hsa:10156:RASA4B|hsa:116:ADCYAP1|hsa:25:ABL1|hsa:414918:DENND6B|hsa:990:CDC6|hsa:23526:ARHGAP45|hsa:6500:SKP1|hsa:5291:PIK3CB|hsa:150372:NFAM1|hsa:4915:NTRK2|hsa:10718:NRG3|hsa:644139:PIRT|hsa:30819:KCNIP2|hsa:3688:ITGB1|hsa:5933:RBL1|hsa:53358:SHC3|hsa:…	http://amigo.geneontology.org/amigo/term/GO:0065009
catalytic complex	cellular_component	GO:1902494	29	1038	1.56	2.12731e-07	5.49481e-06	hsa:55295:KLHL26|hsa:9150:CTDP1|hsa:80344:DCAF11|hsa:8408:ULK1|hsa:8535:CBX4|hsa:9611:NCOR1|hsa:54934:KANSL2|hsa:6500:SKP1|hsa:5291:PIK3CB|hsa:5213:PFKM|hsa:9736:AHSA2|hsa:4698:NDUFA5|hsa:25896:INTS7|hsa:10425:ARIH2|hsa:5521:PPP2R2B|hsa:2026:ENO2|hsa:5296:AC007192.4|hsa:84289:ING5|hsa:129563:DIS3L2|hsa:7334:UBE2N|hsa:5515:PPP2CA|hsa:1810:DR1|hsa:11108:PRDM4|hsa:4719:NDUFS1|hsa:9175:MAP3K13|hsa:55…	http://amigo.geneontology.org/amigo/term/GO:1902494
protein phosphorylation	biological_process	GO:0006468	41	1832	1.25	2.26843e-07	5.82831e-06	hsa:1439:CSF2RB|hsa:3688:ITGB1|hsa:10156:RASA4B|hsa:9943:OXSR1|hsa:2872:MKNK2|hsa:8997:KALRN|hsa:8899:PRPF4B|hsa:1969:EPHA2|hsa:3454:IFNAR1|hsa:5607:MAP2K5|hsa:25:ABL1|hsa:65009:NDRG4|hsa:990:CDC6|hsa:6500:SKP1|hsa:5291:PIK3CB|hsa:4915:NTRK2|hsa:6199:RPS6KB2|hsa:55561:CDC42BPG|hsa:116496:FAM129A|hsa:9611:NCOR1|hsa:10718:NRG3|hsa:2048:EPHB2|hsa:8408:ULK1|hsa:57551:TAOK1|hsa:53358:SHC3|hsa:91807:MY…	http://amigo.geneontology.org/amigo/term/GO:0006468
establishment of protein localization	biological_process	GO:0045184	43	1977	1.21	2.39418e-07	6.11902e-06	hsa:3313:HSPA9|hsa:29886:SNX8|hsa:81619:TSPAN14|hsa:1969:EPHA2|hsa:57818:G6PC2|hsa:399687:MYO18A|hsa:55733:HHAT|hsa:3454:IFNAR1|hsa:25:ABL1|hsa:10425:ARIH2|hsa:50999:TMED5|hsa:377:ARF3|hsa:103:ADAR|hsa:55048:VPS37C|hsa:56892:C8orf4|hsa:129303:TMEM150A|hsa:5213:PFKM|hsa:376267:RAB15|hsa:23705:CADM1|hsa:3688:ITGB1|hsa:113178:SCAMP4|hsa:192683:SCAMP5|hsa:387597:ILDR2|hsa:6228:RPS23|hsa:25839:COG4|hs…	http://amigo.geneontology.org/amigo/term/GO:0045184
vacuole	cellular_component	GO:0005773	31	1169	1.48	2.41264e-07	6.13392e-06	hsa:23307:FKBP15|hsa:29886:SNX8|hsa:8078:USP5|hsa:8128:ST8SIA2|hsa:192683:SCAMP5|hsa:414918:DENND6B|hsa:8408:ULK1|hsa:55048:VPS37C|hsa:4915:NTRK2|hsa:129303:TMEM150A|hsa:80772:CPTP|hsa:376267:RAB15|hsa:3688:ITGB1|hsa:28952:CCDC22|hsa:653145:ANXA8|hsa:3784:KCNQ1|hsa:10814:CPLX2|hsa:94241:TP53INP1|hsa:27183:VPS4A|hsa:3753:KCNE1B|hsa:55626:WFDC1|hsa:114881:OSBPL7|hsa:23621:BACE1|hsa:624:BDKRB2|hsa:2…	http://amigo.geneontology.org/amigo/term/GO:0005773
covalent chromatin modification	biological_process	GO:0016569	18	437	2.29	2.54203e-07	6.42921e-06	hsa:23410:SIRT3|hsa:54934:KANSL2|hsa:4602:MYB|hsa:57673:BEND3|hsa:7334:UBE2N|hsa:51111:KMT5B|hsa:6500:SKP1|hsa:387893:KMT5A|hsa:9736:AHSA2|hsa:11108:PRDM4|hsa:1810:DR1|hsa:9682:KDM4A|hsa:53615:MBD3|hsa:79903:NAA60|hsa:84289:ING5|hsa:23186:RCOR1|hsa:29072:SETD2|hsa:1387:CREBBP	http://amigo.geneontology.org/amigo/term/GO:0016569
cell death	biological_process	GO:0008219	42	1914	1.22	2.66309e-07	6.70049e-06	hsa:116:ADCYAP1|hsa:2872:MKNK2|hsa:8997:KALRN|hsa:5883:RAD9A|hsa:54806:AHI1|hsa:399687:MYO18A|hsa:56892:C8orf4|hsa:5607:MAP2K5|hsa:84289:ING5|hsa:25:ABL1|hsa:8535:CBX4|hsa:25946:ZNF385A|hsa:4915:NTRK2|hsa:57551:TAOK1|hsa:9766:SUSD6|hsa:6326:SCN2A|hsa:23593:HEBP2|hsa:3313:HSPA9|hsa:23705:CADM1|hsa:3688:ITGB1|hsa:10570:DPYSL4|hsa:1969:EPHA2|hsa:84433:CARD11|hsa:5521:PPP2R2B|hsa:94241:TP53INP1|hsa:8…	http://amigo.geneontology.org/amigo/term/GO:0008219
regulation of protein modification process	biological_process	GO:0031399	38	1641	1.29	2.8751e-07	7.19663e-06	hsa:3688:ITGB1|hsa:116:ADCYAP1|hsa:28952:CCDC22|hsa:1969:EPHA2|hsa:3454:IFNAR1|hsa:5607:MAP2K5|hsa:25:ABL1|hsa:65009:NDRG4|hsa:990:CDC6|hsa:28999:KLF15|hsa:6500:SKP1|hsa:3300:DNAJB2|hsa:5291:PIK3CB|hsa:4915:NTRK2|hsa:9682:KDM4A|hsa:116496:FAM129A|hsa:9611:NCOR1|hsa:10718:NRG3|hsa:4602:MYB|hsa:23410:SIRT3|hsa:5521:PPP2R2B|hsa:5334:PLCL1|hsa:57551:TAOK1|hsa:84867:PTPN5|hsa:23162:MAPK8IP3|hsa:655:BM…	http://amigo.geneontology.org/amigo/term/GO:0031399
regulation of transcription from RNA polymerase II promoter	biological_process	GO:0006357	40	1782	1.25	2.99263e-07	7.45242e-06	hsa:116:ADCYAP1|hsa:7988:ZNF212|hsa:8535:CBX4|hsa:387893:KMT5A|hsa:54806:AHI1|hsa:9150:CTDP1|hsa:23373:CRTC1|hsa:23186:RCOR1|hsa:5607:MAP2K5|hsa:25:ABL1|hsa:7003:TEAD1|hsa:10608:MXD4|hsa:170506:DHX36|hsa:57673:BEND3|hsa:55273:TMEM100|hsa:28999:KLF15|hsa:136259:KLF14|hsa:390874:ONECUT3|hsa:9611:NCOR1|hsa:219541:MED19|hsa:4602:MYB|hsa:4899:NRF1|hsa:5933:RBL1|hsa:4010:LMX1B|hsa:23316:CUX2|hsa:5296:A…	http://amigo.geneontology.org/amigo/term/GO:0006357
somatodendritic compartment	cellular_component	GO:0036477	22	651	1.88	3.2035e-07	7.93683e-06	hsa:6531:SLC6A3|hsa:3688:ITGB1|hsa:30009:TBX21|hsa:23373:CRTC1|hsa:25946:ZNF385A|hsa:4915:NTRK2|hsa:58512:DLGAP3|hsa:124925:SEZ6|hsa:2048:EPHB2|hsa:55238:SLC38A7|hsa:10814:CPLX2|hsa:2026:ENO2|hsa:23109:DDN|hsa:55273:TMEM100|hsa:23098:SARM1|hsa:84867:PTPN5|hsa:23162:MAPK8IP3|hsa:25828:TXN2|hsa:6861:SYT5|hsa:114088:TRIM9|hsa:7466:WFS1|hsa:4651:MYO10	http://amigo.geneontology.org/amigo/term/GO:0036477
secretion	biological_process	GO:0046903	29	1066	1.52	3.61627e-07	8.91402e-06	hsa:6531:SLC6A3|hsa:3749:KCNC4|hsa:116:ADCYAP1|hsa:57818:G6PC2|hsa:399687:MYO18A|hsa:3454:IFNAR1|hsa:2030:SLC29A1|hsa:25:ABL1|hsa:9611:NCOR1|hsa:4915:NTRK2|hsa:5213:PFKM|hsa:57553:MICAL3|hsa:376267:RAB15|hsa:23705:CADM1|hsa:192683:SCAMP5|hsa:387597:ILDR2|hsa:3784:KCNQ1|hsa:10814:CPLX2|hsa:27183:VPS4A|hsa:1149:CIDEA|hsa:624:BDKRB2|hsa:23265:EXOC7|hsa:81:ACTN4|hsa:3589:IL11|hsa:6861:SYT5|hsa:114088…	http://amigo.geneontology.org/amigo/term/GO:0046903
regulation of biological quality	biological_process	GO:0065008	61	3386	1	4.01769e-07	9.85348e-06	hsa:6531:SLC6A3|hsa:92162:TMEM88|hsa:37:ACADVL|hsa:2030:SLC29A1|hsa:6331:SCN5A|hsa:28952:CCDC22|hsa:25828:TXN2|hsa:57818:G6PC2|hsa:57175:CORO1B|hsa:23186:RCOR1|hsa:4651:MYO10|hsa:116:ADCYAP1|hsa:25:ABL1|hsa:2317:FLNB|hsa:23395:LARS2|hsa:170506:DHX36|hsa:6861:SYT5|hsa:148229:ATP8B3|hsa:80115:BAIAP2L2|hsa:25946:ZNF385A|hsa:5213:PFKM|hsa:4915:NTRK2|hsa:103:ADAR|hsa:6326:SCN2A|hsa:10568:SLC34A2|hsa:9…	http://amigo.geneontology.org/amigo/term/GO:0065008
protein transport	biological_process	GO:0015031	40	1813	1.23	4.59218e-07	1.11681e-05	hsa:3313:HSPA9|hsa:29886:SNX8|hsa:28952:CCDC22|hsa:57818:G6PC2|hsa:399687:MYO18A|hsa:55733:HHAT|hsa:3454:IFNAR1|hsa:25:ABL1|hsa:10425:ARIH2|hsa:50999:TMED5|hsa:377:ARF3|hsa:103:ADAR|hsa:55048:VPS37C|hsa:56892:C8orf4|hsa:5213:PFKM|hsa:376267:RAB15|hsa:23705:CADM1|hsa:3688:ITGB1|hsa:113178:SCAMP4|hsa:192683:SCAMP5|hsa:387597:ILDR2|hsa:6228:RPS23|hsa:25839:COG4|hsa:5296:AC007192.4|hsa:3753:KCNE1B|hs…	http://amigo.geneontology.org/amigo/term/GO:0015031
enzyme binding	molecular_function	GO:0019899	39	1743	1.25	4.59972e-07	1.11681e-05	hsa:6531:SLC6A3|hsa:6331:SCN5A|hsa:55824:PAG1|hsa:5883:RAD9A|hsa:81619:TSPAN14|hsa:25:ABL1|hsa:8535:CBX4|hsa:64423:INF2|hsa:990:CDC6|hsa:23329:TBC1D30|hsa:3300:DNAJB2|hsa:5213:PFKM|hsa:4915:NTRK2|hsa:9682:KDM4A|hsa:57553:MICAL3|hsa:170506:DHX36|hsa:10718:NRG3|hsa:3313:HSPA9|hsa:3688:ITGB1|hsa:9611:NCOR1|hsa:8408:ULK1|hsa:10425:ARIH2|hsa:53358:SHC3|hsa:23305:CTB-127M13.1|hsa:3784:KCNQ1|hsa:5296:AC…	http://amigo.geneontology.org/amigo/term/GO:0019899
extracellular region part	cellular_component	GO:0044421	65	3743	0.97	5.57156e-07	1.34605e-05	hsa:146556:LINC00959|hsa:116:ADCYAP1|hsa:146556:MFGE8|hsa:8997:KALRN|hsa:3313:HSPA9|hsa:1674:DES|hsa:57515:SERINC1|hsa:157869:SBSPON|hsa:57175:CORO1B|hsa:1955:MEGF9|hsa:9943:OXSR1|hsa:131873:COL6A6|hsa:2317:FLNB|hsa:11120:BTN2A1|hsa:170506:DHX36|hsa:85369:STRIP1|hsa:84612:PARD6B|hsa:6500:SKP1|hsa:377:ARF3|hsa:5291:PIK3CB|hsa:55048:VPS37C|hsa:5213:PFKM|hsa:57551:TAOK1|hsa:85301:COL27A1|hsa:2194:FA…	http://amigo.geneontology.org/amigo/term/GO:0044421
cell-cell signaling	biological_process	GO:0007267	35	1485	1.31	5.88324e-07	1.41431e-05	hsa:6531:SLC6A3|hsa:92162:TMEM88|hsa:116:ADCYAP1|hsa:1949:EFNB3|hsa:57818:G6PC2|hsa:23373:CRTC1|hsa:5334:PLCL1|hsa:2030:SLC29A1|hsa:25:ABL1|hsa:6861:SYT5|hsa:6500:SKP1|hsa:23316:CUX2|hsa:5213:PFKM|hsa:4915:NTRK2|hsa:9736:AHSA2|hsa:124925:SEZ6|hsa:30819:KCNIP2|hsa:2048:EPHB2|hsa:26050:SLITRK5|hsa:387597:ILDR2|hsa:53358:SHC3|hsa:3784:KCNQ1|hsa:10814:CPLX2|hsa:3749:KCNC4|hsa:64106:NPFFR1|hsa:84867:P…	http://amigo.geneontology.org/amigo/term/GO:0007267
positive regulation of gene expression	biological_process	GO:0010628	37	1623	1.27	6.00088e-07	1.43548e-05	hsa:5607:MAP2K5|hsa:30009:TBX21|hsa:54806:AHI1|hsa:9150:CTDP1|hsa:23373:CRTC1|hsa:3454:IFNAR1|hsa:116:ADCYAP1|hsa:7003:TEAD1|hsa:170506:DHX36|hsa:28999:KLF15|hsa:136259:KLF14|hsa:5291:PIK3CB|hsa:4915:NTRK2|hsa:6199:RPS6KB2|hsa:390874:ONECUT3|hsa:116496:FAM129A|hsa:9611:NCOR1|hsa:81606:LBH|hsa:4602:MYB|hsa:5933:RBL1|hsa:4010:LMX1B|hsa:23316:CUX2|hsa:94241:TP53INP1|hsa:23109:DDN|hsa:84289:ING5|hsa:…	http://amigo.geneontology.org/amigo/term/GO:0010628
cellular component biogenesis	biological_process	GO:0044085	52	2724	1.06	6.23603e-07	1.48442e-05	hsa:3749:KCNC4|hsa:3688:ITGB1|hsa:79903:NAA60|hsa:1969:EPHA2|hsa:57175:CORO1B|hsa:79869:CPSF7|hsa:4698:NDUFA5|hsa:26011:TENM4|hsa:25:ABL1|hsa:5526:PPP2R5B|hsa:8408:ULK1|hsa:114088:TRIM9|hsa:80115:BAIAP2L2|hsa:103:ADAR|hsa:55048:VPS37C|hsa:84612:PARD6B|hsa:4915:NTRK2|hsa:92170:MTG1|hsa:5213:PFKM|hsa:9611:NCOR1|hsa:6585:SLIT1|hsa:10718:NRG3|hsa:2048:EPHB2|hsa:26050:SLITRK5|hsa:6228:RPS23|hsa:26100:…	http://amigo.geneontology.org/amigo/term/GO:0044085
mitochondrion	cellular_component	GO:0005739	37	1630	1.26	6.63163e-07	1.57089e-05	hsa:9172:MYOM2|hsa:37:ACADVL|hsa:54516:MTRF1L|hsa:1375:CHKB-CPT1B|hsa:11074:TRIM31|hsa:51204:TACO1|hsa:4698:NDUFA5|hsa:25:ABL1|hsa:23395:LARS2|hsa:65009:NDRG4|hsa:81570:CLPB|hsa:56953:NT5M|hsa:92170:MTG1|hsa:2194:FASN|hsa:55735:DNAJC11|hsa:23593:HEBP2|hsa:3313:HSPA9|hsa:23410:SIRT3|hsa:28998:MRPL13|hsa:23305:CTB-127M13.1|hsa:5521:PPP2R2B|hsa:25828:TXN2|hsa:57546:PDP2|hsa:113000:RPUSD1|hsa:8739:HR…	http://amigo.geneontology.org/amigo/term/GO:0005739
regulation of cellular component biogenesis	biological_process	GO:0044087	23	739	1.73	6.85418e-07	1.61572e-05	hsa:1969:EPHA2|hsa:57175:CORO1B|hsa:8408:ULK1|hsa:25:ABL1|hsa:23329:TBC1D30|hsa:80115:BAIAP2L2|hsa:4915:NTRK2|hsa:6585:SLIT1|hsa:2048:EPHB2|hsa:26050:SLITRK5|hsa:91807:MYLK3|hsa:23316:CUX2|hsa:27183:VPS4A|hsa:8739:HRK|hsa:55626:WFDC1|hsa:655:BMP7|hsa:51763:INPP5K|hsa:114088:TRIM9|hsa:3300:DNAJB2|hsa:6047:RNF4|hsa:154796:AMOT|hsa:5526:PPP2R5B|hsa:4651:MYO10	http://amigo.geneontology.org/amigo/term/GO:0044087
transferase activity, transferring phosphorus-containing groups	molecular_function	GO:0016772	27	977	1.54	6.91989e-07	1.62333e-05	hsa:1439:CSF2RB|hsa:1949:EFNB3|hsa:5607:MAP2K5|hsa:2872:MKNK2|hsa:8997:KALRN|hsa:8899:PRPF4B|hsa:1969:EPHA2|hsa:9943:OXSR1|hsa:25:ABL1|hsa:5291:PIK3CB|hsa:4915:NTRK2|hsa:6199:RPS6KB2|hsa:5213:PFKM|hsa:55561:CDC42BPG|hsa:283455:KSR2|hsa:2048:EPHB2|hsa:8408:ULK1|hsa:84433:CARD11|hsa:91807:MYLK3|hsa:5296:AC007192.4|hsa:388228:SBK1|hsa:57551:TAOK1|hsa:56903:PAPOLB|hsa:85465:EPT1|hsa:9175:MAP3K13|hsa:…	http://amigo.geneontology.org/amigo/term/GO:0016772
cell projection part	cellular_component	GO:0044463	26	918	1.58	7.1914e-07	1.67892e-05	hsa:3749:KCNC4|hsa:23307:FKBP15|hsa:2121:EVC|hsa:54806:AHI1|hsa:116:ADCYAP1|hsa:65009:NDRG4|hsa:5213:PFKM|hsa:4915:NTRK2|hsa:58512:DLGAP3|hsa:6326:SCN2A|hsa:10568:SLC34A2|hsa:124925:SEZ6|hsa:3688:ITGB1|hsa:1969:EPHA2|hsa:10814:CPLX2|hsa:23109:DDN|hsa:55626:WFDC1|hsa:84867:PTPN5|hsa:23162:MAPK8IP3|hsa:23265:EXOC7|hsa:92211:CDHR1|hsa:51763:INPP5K|hsa:23329:TBC1D30|hsa:6753:SSTR3|hsa:6573:SLC19A1|hs…	http://amigo.geneontology.org/amigo/term/GO:0044463
nuclear part	cellular_component	GO:0044428	66	3872	0.95	8.51619e-07	1.97869e-05	hsa:37:ACADVL|hsa:94241:TP53INP1|hsa:103:ADAR|hsa:51111:KMT5B|hsa:144715:RAD9B|hsa:5883:RAD9A|hsa:387893:KMT5A|hsa:8899:PRPF4B|hsa:9150:CTDP1|hsa:23373:CRTC1|hsa:79869:CPSF7|hsa:80344:DCAF11|hsa:201255:LRRC45|hsa:25:ABL1|hsa:7003:TEAD1|hsa:8535:CBX4|hsa:399687:MYO18A|hsa:990:CDC6|hsa:57673:BEND3|hsa:54934:KANSL2|hsa:29072:SETD2|hsa:6500:SKP1|hsa:25946:ZNF385A|hsa:9682:KDM4A|hsa:56892:C8orf4|hsa:6…	http://amigo.geneontology.org/amigo/term/GO:0044428
generation of neurons	biological_process	GO:0048699	32	1311	1.36	8.89808e-07	2.05758e-05	hsa:81559:TRIM11|hsa:1949:EFNB3|hsa:1969:EPHA2|hsa:23373:CRTC1|hsa:10090:UST|hsa:116:ADCYAP1|hsa:26011:TENM4|hsa:25:ABL1|hsa:65009:NDRG4|hsa:8408:ULK1|hsa:84612:PARD6B|hsa:4915:NTRK2|hsa:6585:SLIT1|hsa:124925:SEZ6|hsa:10718:NRG3|hsa:23162:MAPK8IP3|hsa:30819:KCNIP2|hsa:2048:EPHB2|hsa:118738:ZNF488|hsa:10570:DPYSL4|hsa:26050:SLITRK5|hsa:54806:AHI1|hsa:23316:CUX2|hsa:3688:ITGB1|hsa:4010:LMX1B|hsa:23…	http://amigo.geneontology.org/amigo/term/GO:0048699
regulation of cell projection organization	biological_process	GO:0031344	19	534	1.98	9.90963e-07	2.28062e-05	hsa:655:BMP7|hsa:2048:EPHB2|hsa:6585:SLIT1|hsa:23373:CRTC1|hsa:23329:TBC1D30|hsa:1969:EPHA2|hsa:4915:NTRK2|hsa:57175:CORO1B|hsa:124925:SEZ6|hsa:23316:CUX2|hsa:10090:UST|hsa:3688:ITGB1|hsa:5526:PPP2R5B|hsa:116:ADCYAP1|hsa:25:ABL1|hsa:65009:NDRG4|hsa:23098:SARM1|hsa:84867:PTPN5|hsa:4651:MYO10	http://amigo.geneontology.org/amigo/term/GO:0031344
regulation of cell development	biological_process	GO:0060284	24	818	1.63	1.07156e-06	2.45447e-05	hsa:81559:TRIM11|hsa:3688:ITGB1|hsa:9150:CTDP1|hsa:23373:CRTC1|hsa:10090:UST|hsa:116:ADCYAP1|hsa:26011:TENM4|hsa:25:ABL1|hsa:65009:NDRG4|hsa:4915:NTRK2|hsa:6585:SLIT1|hsa:124925:SEZ6|hsa:10718:NRG3|hsa:2048:EPHB2|hsa:118738:ZNF488|hsa:91807:MYLK3|hsa:23316:CUX2|hsa:23098:SARM1|hsa:84867:PTPN5|hsa:655:BMP7|hsa:81:ACTN4|hsa:5515:PPP2CA|hsa:9289:ADGRG1|hsa:5526:PPP2R5B	http://amigo.geneontology.org/amigo/term/GO:0060284
neuronal cell body	cellular_component	GO:0043025	17	436	2.17	1.12864e-06	2.5731e-05	hsa:6531:SLC6A3|hsa:2048:EPHB2|hsa:55238:SLC38A7|hsa:30009:TBX21|hsa:23373:CRTC1|hsa:6861:SYT5|hsa:4915:NTRK2|hsa:10814:CPLX2|hsa:58512:DLGAP3|hsa:2026:ENO2|hsa:23109:DDN|hsa:124925:SEZ6|hsa:25828:TXN2|hsa:55273:TMEM100|hsa:25946:ZNF385A|hsa:84867:PTPN5|hsa:4651:MYO10	http://amigo.geneontology.org/amigo/term/GO:0043025
phosphotransferase activity, alcohol group as acceptor	molecular_function	GO:0016773	23	763	1.68	1.15971e-06	2.63156e-05	hsa:1439:CSF2RB|hsa:1949:EFNB3|hsa:5607:MAP2K5|hsa:2872:MKNK2|hsa:8997:KALRN|hsa:8899:PRPF4B|hsa:1969:EPHA2|hsa:9943:OXSR1|hsa:25:ABL1|hsa:5291:PIK3CB|hsa:4915:NTRK2|hsa:6199:RPS6KB2|hsa:5213:PFKM|hsa:55561:CDC42BPG|hsa:283455:KSR2|hsa:2048:EPHB2|hsa:8408:ULK1|hsa:91807:MYLK3|hsa:5296:AC007192.4|hsa:388228:SBK1|hsa:57551:TAOK1|hsa:9175:MAP3K13|hsa:51232:CRIM1	http://amigo.geneontology.org/amigo/term/GO:0016773
neurogenesis	biological_process	GO:0022008	33	1396	1.32	1.17954e-06	2.6641e-05	hsa:81559:TRIM11|hsa:1949:EFNB3|hsa:1969:EPHA2|hsa:23373:CRTC1|hsa:10090:UST|hsa:116:ADCYAP1|hsa:26011:TENM4|hsa:25:ABL1|hsa:65009:NDRG4|hsa:8408:ULK1|hsa:28999:KLF15|hsa:84612:PARD6B|hsa:4915:NTRK2|hsa:6585:SLIT1|hsa:124925:SEZ6|hsa:10718:NRG3|hsa:23162:MAPK8IP3|hsa:30819:KCNIP2|hsa:2048:EPHB2|hsa:118738:ZNF488|hsa:10570:DPYSL4|hsa:26050:SLITRK5|hsa:54806:AHI1|hsa:23316:CUX2|hsa:3688:ITGB1|hsa:4…	http://amigo.geneontology.org/amigo/term/GO:0022008
kinase activity	molecular_function	GO:0016301	24	833	1.61	1.45524e-06	3.25988e-05	hsa:1439:CSF2RB|hsa:1949:EFNB3|hsa:5607:MAP2K5|hsa:2872:MKNK2|hsa:8997:KALRN|hsa:8899:PRPF4B|hsa:1969:EPHA2|hsa:9943:OXSR1|hsa:25:ABL1|hsa:5291:PIK3CB|hsa:4915:NTRK2|hsa:6199:RPS6KB2|hsa:5213:PFKM|hsa:55561:CDC42BPG|hsa:283455:KSR2|hsa:2048:EPHB2|hsa:8408:ULK1|hsa:84433:CARD11|hsa:91807:MYLK3|hsa:5296:AC007192.4|hsa:388228:SBK1|hsa:57551:TAOK1|hsa:9175:MAP3K13|hsa:51232:CRIM1	http://amigo.geneontology.org/amigo/term/GO:0016301
identical protein binding	molecular_function	GO:0042802	30	1210	1.38	1.45674e-06	3.25988e-05	hsa:146556:LINC00959|hsa:146556:MFGE8|hsa:7988:ZNF212|hsa:29886:SNX8|hsa:54806:AHI1|hsa:57175:CORO1B|hsa:4915:NTRK2|hsa:26011:TENM4|hsa:56006:SMG9|hsa:57488:ESYT2|hsa:5213:PFKM|hsa:2194:FASN|hsa:30819:KCNIP2|hsa:23705:CADM1|hsa:2048:EPHB2|hsa:1674:DES|hsa:6047:RNF4|hsa:23305:CTB-127M13.1|hsa:6945:MLX|hsa:2317:FLNB|hsa:1149:CIDEA|hsa:80274:SCUBE1|hsa:81:ACTN4|hsa:10021:HCN4|hsa:114088:TRIM9|hsa:81…	http://amigo.geneontology.org/amigo/term/GO:0042802
central nervous system development	biological_process	GO:0007417	25	897	1.55	1.55987e-06	3.47464e-05	hsa:6531:SLC6A3|hsa:3688:ITGB1|hsa:54806:AHI1|hsa:116:ADCYAP1|hsa:26011:TENM4|hsa:25:ABL1|hsa:65009:NDRG4|hsa:9611:NCOR1|hsa:4915:NTRK2|hsa:6585:SLIT1|hsa:124925:SEZ6|hsa:10718:NRG3|hsa:2048:EPHB2|hsa:26050:SLITRK5|hsa:53615:MBD3|hsa:53358:SHC3|hsa:8455:ATRN|hsa:29072:SETD2|hsa:23162:MAPK8IP3|hsa:118738:ZNF488|hsa:6753:SSTR3|hsa:9289:ADGRG1|hsa:404037:HAPLN4|hsa:6331:SCN5A|hsa:22903:BTBD3	http://amigo.geneontology.org/amigo/term/GO:0007417
positive regulation of cellular component organization	biological_process	GO:0051130	29	1150	1.41	1.58627e-06	3.50956e-05	hsa:3688:ITGB1|hsa:1969:EPHA2|hsa:57175:CORO1B|hsa:55733:HHAT|hsa:116:ADCYAP1|hsa:65009:NDRG4|hsa:170506:DHX36|hsa:80115:BAIAP2L2|hsa:4915:NTRK2|hsa:124925:SEZ6|hsa:4602:MYB|hsa:2048:EPHB2|hsa:26050:SLITRK5|hsa:10425:ARIH2|hsa:91807:MYLK3|hsa:54806:AHI1|hsa:23316:CUX2|hsa:27183:VPS4A|hsa:8739:HRK|hsa:55626:WFDC1|hsa:84867:PTPN5|hsa:655:BMP7|hsa:23373:CRTC1|hsa:81:ACTN4|hsa:7334:UBE2N|hsa:85465:EP…	http://amigo.geneontology.org/amigo/term/GO:0051130
endoplasmic reticulum	cellular_component	GO:0005783	36	1623	1.24	1.59e-06	3.50956e-05	hsa:57515:SERINC1|hsa:57818:G6PC2|hsa:283208:P4HA3|hsa:57488:ESYT2|hsa:387597:ILDR2|hsa:64131:XYLT1|hsa:65009:NDRG4|hsa:50999:TMED5|hsa:113419:AC007040.11|hsa:4915:NTRK2|hsa:85301:COL27A1|hsa:55214:P3H2|hsa:124925:SEZ6|hsa:221035:REEP3|hsa:55733:HHAT|hsa:57333:RCN3|hsa:126410:CYP4F22|hsa:23305:CTB-127M13.1|hsa:3784:KCNQ1|hsa:23109:DDN|hsa:55273:TMEM100|hsa:114881:OSBPL7|hsa:84867:PTPN5|hsa:23162:…	http://amigo.geneontology.org/amigo/term/GO:0005783
mitochondrion organization	biological_process	GO:0007005	22	728	1.68	1.90943e-06	4.19556e-05	hsa:54516:MTRF1L|hsa:55733:HHAT|hsa:64423:INF2|hsa:25758:KIAA1549L|hsa:92170:MTG1|hsa:23593:HEBP2|hsa:23410:SIRT3|hsa:28998:MRPL13|hsa:10425:ARIH2|hsa:26100:WIPI2|hsa:4698:NDUFA5|hsa:8739:HRK|hsa:55626:WFDC1|hsa:84867:PTPN5|hsa:55037:PTCD3|hsa:85465:EPT1|hsa:4719:NDUFS1|hsa:92667:MGME1|hsa:92170:RP11-108K14.8|hsa:740:MRPL49|hsa:51095:TRNT1|hsa:4899:NRF1	http://amigo.geneontology.org/amigo/term/GO:0007005
cellular response to organic substance	biological_process	GO:0071310	43	2149	1.11	2.03954e-06	4.46126e-05	hsa:2840:GPR17|hsa:1439:CSF2RB|hsa:37:ACADVL|hsa:5607:MAP2K5|hsa:30009:TBX21|hsa:11074:TRIM31|hsa:57175:CORO1B|hsa:3454:IFNAR1|hsa:116:ADCYAP1|hsa:25:ABL1|hsa:990:CDC6|hsa:55273:TMEM100|hsa:28999:KLF15|hsa:80115:BAIAP2L2|hsa:103:ADAR|hsa:4915:NTRK2|hsa:2194:FASN|hsa:9611:NCOR1|hsa:51274:KLF3|hsa:3313:HSPA9|hsa:3688:ITGB1|hsa:91807:MYLK3|hsa:64106:NPFFR1|hsa:23316:CUX2|hsa:94241:TP53INP1|hsa:5296:…	http://amigo.geneontology.org/amigo/term/GO:0071310
nucleic acid binding	molecular_function	GO:0003676	65	3893	0.93	2.09327e-06	4.55827e-05	hsa:54516:MTRF1L|hsa:7988:ZNF212|hsa:399687:MYO18A|hsa:4858:NOVA2|hsa:3313:HSPA9|hsa:55893:FBXO16|hsa:23119:HIC2|hsa:79869:CPSF7|hsa:23186:RCOR1|hsa:25:ABL1|hsa:7003:TEAD1|hsa:10608:MXD4|hsa:170506:DHX36|hsa:6228:RPS23|hsa:8535:CBX4|hsa:28999:KLF15|hsa:136259:KLF14|hsa:23217:ZFR2|hsa:25946:ZNF385A|hsa:390874:ONECUT3|hsa:8899:PRPF4B|hsa:284307:ZIK1|hsa:286128:ZFP41|hsa:30009:TBX21|hsa:2194:FASN|hs…	http://amigo.geneontology.org/amigo/term/GO:0003676
apoptotic process	biological_process	GO:0006915	38	1786	1.19	2.10665e-06	4.56691e-05	hsa:116:ADCYAP1|hsa:2872:MKNK2|hsa:8997:KALRN|hsa:5883:RAD9A|hsa:1969:EPHA2|hsa:399687:MYO18A|hsa:56892:C8orf4|hsa:5607:MAP2K5|hsa:84289:ING5|hsa:25:ABL1|hsa:8535:CBX4|hsa:25946:ZNF385A|hsa:4915:NTRK2|hsa:57551:TAOK1|hsa:6326:SCN2A|hsa:3313:HSPA9|hsa:23705:CADM1|hsa:3688:ITGB1|hsa:84433:CARD11|hsa:54806:AHI1|hsa:94241:TP53INP1|hsa:8739:HRK|hsa:55626:WFDC1|hsa:651:BMP3|hsa:5521:PPP2R2B|hsa:23098:S…	http://amigo.geneontology.org/amigo/term/GO:0006915
chromatin organization	biological_process	GO:0006325	22	734	1.67	2.17102e-06	4.68555e-05	hsa:51111:KMT5B|hsa:387893:KMT5A|hsa:23186:RCOR1|hsa:79903:NAA60|hsa:8535:CBX4|hsa:9611:NCOR1|hsa:57673:BEND3|hsa:54934:KANSL2|hsa:6500:SKP1|hsa:9682:KDM4A|hsa:9736:AHSA2|hsa:4602:MYB|hsa:23410:SIRT3|hsa:5933:RBL1|hsa:84289:ING5|hsa:29072:SETD2|hsa:7334:UBE2N|hsa:1810:DR1|hsa:27000:DNAJC2|hsa:11108:PRDM4|hsa:53615:MBD3|hsa:1387:CREBBP	http://amigo.geneontology.org/amigo/term/GO:0006325
brain development	biological_process	GO:0007420	21	677	1.73	2.21135e-06	4.75147e-05	hsa:6531:SLC6A3|hsa:2048:EPHB2|hsa:116:ADCYAP1|hsa:26050:SLITRK5|hsa:6585:SLIT1|hsa:53615:MBD3|hsa:54806:AHI1|hsa:4915:NTRK2|hsa:8455:ATRN|hsa:124925:SEZ6|hsa:6753:SSTR3|hsa:3688:ITGB1|hsa:29072:SETD2|hsa:9611:NCOR1|hsa:9289:ADGRG1|hsa:25:ABL1|hsa:10718:NRG3|hsa:6331:SCN5A|hsa:65009:NDRG4|hsa:22903:BTBD3|hsa:23162:MAPK8IP3	http://amigo.geneontology.org/amigo/term/GO:0007420
positive regulation of molecular function	biological_process	GO:0044093	38	1791	1.18	2.24594e-06	4.80453e-05	hsa:1439:CSF2RB|hsa:5607:MAP2K5|hsa:8997:KALRN|hsa:11074:TRIM31|hsa:57515:SERINC1|hsa:1969:EPHA2|hsa:23373:CRTC1|hsa:10156:RASA4B|hsa:116:ADCYAP1|hsa:25:ABL1|hsa:414918:DENND6B|hsa:990:CDC6|hsa:23526:ARHGAP45|hsa:6500:SKP1|hsa:5291:PIK3CB|hsa:10718:NRG3|hsa:644139:PIRT|hsa:3688:ITGB1|hsa:53358:SHC3|hsa:84433:CARD11|hsa:5334:PLCL1|hsa:5296:AC007192.4|hsa:57221:ARFGEF3|hsa:55626:WFDC1|hsa:163486:DE…	http://amigo.geneontology.org/amigo/term/GO:0044093
programmed cell death	biological_process	GO:0012501	38	1808	1.17	2.7861e-06	5.89784e-05	hsa:116:ADCYAP1|hsa:2872:MKNK2|hsa:8997:KALRN|hsa:5883:RAD9A|hsa:1969:EPHA2|hsa:399687:MYO18A|hsa:56892:C8orf4|hsa:5607:MAP2K5|hsa:84289:ING5|hsa:25:ABL1|hsa:8535:CBX4|hsa:25946:ZNF385A|hsa:4915:NTRK2|hsa:57551:TAOK1|hsa:6326:SCN2A|hsa:3313:HSPA9|hsa:23705:CADM1|hsa:3688:ITGB1|hsa:84433:CARD11|hsa:54806:AHI1|hsa:94241:TP53INP1|hsa:8739:HRK|hsa:55626:WFDC1|hsa:651:BMP3|hsa:5521:PPP2R2B|hsa:23098:S…	http://amigo.geneontology.org/amigo/term/GO:0012501
positive regulation of transport	biological_process	GO:0051050	25	928	1.5	2.79181e-06	5.89784e-05	hsa:54806:AHI1|hsa:399687:MYO18A|hsa:55733:HHAT|hsa:116:ADCYAP1|hsa:25:ABL1|hsa:56892:C8orf4|hsa:5213:PFKM|hsa:644139:PIRT|hsa:376267:RAB15|hsa:23705:CADM1|hsa:3688:ITGB1|hsa:192683:SCAMP5|hsa:10425:ARIH2|hsa:3784:KCNQ1|hsa:5296:AC007192.4|hsa:3753:KCNE1B|hsa:84867:PTPN5|hsa:7466:WFS1|hsa:81:ACTN4|hsa:51763:INPP5K|hsa:85465:EPT1|hsa:3454:IFNAR1|hsa:7275:TUB|hsa:6331:SCN5A|hsa:27183:VPS4A	http://amigo.geneontology.org/amigo/term/GO:0051050
nucleoplasm	cellular_component	GO:0005654	53	2949	1	2.79346e-06	5.89784e-05	hsa:94241:TP53INP1|hsa:399687:MYO18A|hsa:144715:RAD9B|hsa:5883:RAD9A|hsa:387893:KMT5A|hsa:8899:PRPF4B|hsa:9150:CTDP1|hsa:23373:CRTC1|hsa:79869:CPSF7|hsa:80344:DCAF11|hsa:201255:LRRC45|hsa:25:ABL1|hsa:7003:TEAD1|hsa:8535:CBX4|hsa:990:CDC6|hsa:6228:RPS23|hsa:54934:KANSL2|hsa:29072:SETD2|hsa:6500:SKP1|hsa:25946:ZNF385A|hsa:9682:KDM4A|hsa:56892:C8orf4|hsa:6199:RPS6KB2|hsa:84126:ATRIP|hsa:9736:AHSA2|h…	http://amigo.geneontology.org/amigo/term/GO:0005654
phosphatidylinositol binding	molecular_function	GO:0035091	11	192	3.19	2.94409e-06	6.18896e-05	hsa:23503:ZFYVE26|hsa:64342:HS1BP3|hsa:26100:WIPI2|hsa:653145:ANXA8|hsa:29886:SNX8|hsa:57488:ESYT2|hsa:3784:KCNQ1|hsa:7275:TUB|hsa:644139:PIRT|hsa:124460:SNX20|hsa:4651:MYO10	http://amigo.geneontology.org/amigo/term/GO:0035091
positive regulation of cellular biosynthetic process	biological_process	GO:0031328	36	1673	1.2	3.10475e-06	6.49857e-05	hsa:5607:MAP2K5|hsa:30009:TBX21|hsa:54806:AHI1|hsa:9150:CTDP1|hsa:23373:CRTC1|hsa:3454:IFNAR1|hsa:116:ADCYAP1|hsa:7003:TEAD1|hsa:170506:DHX36|hsa:28999:KLF15|hsa:136259:KLF14|hsa:6199:RPS6KB2|hsa:390874:ONECUT3|hsa:116496:FAM129A|hsa:9611:NCOR1|hsa:81606:LBH|hsa:4602:MYB|hsa:4899:NRF1|hsa:5933:RBL1|hsa:84433:CARD11|hsa:4010:LMX1B|hsa:94241:TP53INP1|hsa:23109:DDN|hsa:84289:ING5|hsa:10691:GMEB1|hsa…	http://amigo.geneontology.org/amigo/term/GO:0031328
protein kinase activity	molecular_function	GO:0004672	20	636	1.75	3.16981e-06	6.60626e-05	hsa:2048:EPHB2|hsa:1949:EFNB3|hsa:51232:CRIM1|hsa:9943:OXSR1|hsa:2872:MKNK2|hsa:8997:KALRN|hsa:1439:CSF2RB|hsa:8899:PRPF4B|hsa:91807:MYLK3|hsa:4915:NTRK2|hsa:1969:EPHA2|hsa:9175:MAP3K13|hsa:55561:CDC42BPG|hsa:5607:MAP2K5|hsa:6199:RPS6KB2|hsa:25:ABL1|hsa:283455:KSR2|hsa:388228:SBK1|hsa:57551:TAOK1|hsa:8408:ULK1	http://amigo.geneontology.org/amigo/term/GO:0004672
endomembrane system organization	biological_process	GO:0010256	18	526	1.91	3.2274e-06	6.67404e-05	hsa:3688:ITGB1|hsa:92162:TMEM88|hsa:50999:TMED5|hsa:5515:PPP2CA|hsa:80115:BAIAP2L2|hsa:25946:ZNF385A|hsa:51763:INPP5K|hsa:81619:TSPAN14|hsa:1969:EPHA2|hsa:25839:COG4|hsa:129303:TMEM150A|hsa:399687:MYO18A|hsa:55048:VPS37C|hsa:27183:VPS4A|hsa:8675:STX16|hsa:148229:ATP8B3|hsa:221035:REEP3|hsa:653145:ANXA8	http://amigo.geneontology.org/amigo/term/GO:0010256
neuron development	biological_process	GO:0048666	25	936	1.49	3.22982e-06	6.67404e-05	hsa:1949:EFNB3|hsa:54806:AHI1|hsa:23373:CRTC1|hsa:10090:UST|hsa:116:ADCYAP1|hsa:26011:TENM4|hsa:25:ABL1|hsa:65009:NDRG4|hsa:8408:ULK1|hsa:84612:PARD6B|hsa:4915:NTRK2|hsa:6585:SLIT1|hsa:124925:SEZ6|hsa:30819:KCNIP2|hsa:2048:EPHB2|hsa:10570:DPYSL4|hsa:26050:SLITRK5|hsa:23316:CUX2|hsa:3688:ITGB1|hsa:23098:SARM1|hsa:84867:PTPN5|hsa:23162:MAPK8IP3|hsa:655:BMP7|hsa:5526:PPP2R5B|hsa:22903:BTBD3	http://amigo.geneontology.org/amigo/term/GO:0048666
chromosome organization	biological_process	GO:0051276	28	1130	1.38	3.33225e-06	6.85653e-05	hsa:51111:KMT5B|hsa:387893:KMT5A|hsa:23186:RCOR1|hsa:79903:NAA60|hsa:8535:CBX4|hsa:170506:DHX36|hsa:5933:RBL1|hsa:54934:KANSL2|hsa:6500:SKP1|hsa:9682:KDM4A|hsa:9736:AHSA2|hsa:990:CDC6|hsa:4602:MYB|hsa:23410:SIRT3|hsa:9611:NCOR1|hsa:57673:BEND3|hsa:27183:VPS4A|hsa:84289:ING5|hsa:29072:SETD2|hsa:57551:TAOK1|hsa:129563:DIS3L2|hsa:7334:UBE2N|hsa:1810:DR1|hsa:27000:DNAJC2|hsa:11108:PRDM4|hsa:53615:MBD…	http://amigo.geneontology.org/amigo/term/GO:0051276
positive regulation of macromolecule biosynthetic process	biological_process	GO:0010557	34	1538	1.23	3.37603e-06	6.87354e-05	hsa:5607:MAP2K5|hsa:30009:TBX21|hsa:54806:AHI1|hsa:9150:CTDP1|hsa:23373:CRTC1|hsa:3454:IFNAR1|hsa:116:ADCYAP1|hsa:7003:TEAD1|hsa:170506:DHX36|hsa:28999:KLF15|hsa:136259:KLF14|hsa:6199:RPS6KB2|hsa:390874:ONECUT3|hsa:116496:FAM129A|hsa:9611:NCOR1|hsa:81606:LBH|hsa:4602:MYB|hsa:5933:RBL1|hsa:84433:CARD11|hsa:4010:LMX1B|hsa:94241:TP53INP1|hsa:23109:DDN|hsa:84289:ING5|hsa:10691:GMEB1|hsa:655:BMP7|hsa:…	http://amigo.geneontology.org/amigo/term/GO:0010557
synaptic signaling	biological_process	GO:0099536	19	583	1.82	3.41129e-06	6.87354e-05	hsa:6531:SLC6A3|hsa:3749:KCNC4|hsa:26050:SLITRK5|hsa:2030:SLC29A1|hsa:53358:SHC3|hsa:23373:CRTC1|hsa:2048:EPHB2|hsa:23316:CUX2|hsa:4915:NTRK2|hsa:64106:NPFFR1|hsa:10814:CPLX2|hsa:6753:SSTR3|hsa:116:ADCYAP1|hsa:124925:SEZ6|hsa:114088:TRIM9|hsa:5334:PLCL1|hsa:30819:KCNIP2|hsa:84867:PTPN5|hsa:6861:SYT5	http://amigo.geneontology.org/amigo/term/GO:0099536
trans-synaptic signaling	biological_process	GO:0099537	19	583	1.82	3.41129e-06	6.87354e-05	hsa:6531:SLC6A3|hsa:3749:KCNC4|hsa:26050:SLITRK5|hsa:2030:SLC29A1|hsa:53358:SHC3|hsa:23373:CRTC1|hsa:2048:EPHB2|hsa:23316:CUX2|hsa:4915:NTRK2|hsa:64106:NPFFR1|hsa:10814:CPLX2|hsa:6753:SSTR3|hsa:116:ADCYAP1|hsa:124925:SEZ6|hsa:114088:TRIM9|hsa:5334:PLCL1|hsa:30819:KCNIP2|hsa:84867:PTPN5|hsa:6861:SYT5	http://amigo.geneontology.org/amigo/term/GO:0099537
anterograde trans-synaptic signaling	biological_process	GO:0098916	19	583	1.82	3.41129e-06	6.87354e-05	hsa:6531:SLC6A3|hsa:3749:KCNC4|hsa:26050:SLITRK5|hsa:2030:SLC29A1|hsa:53358:SHC3|hsa:23373:CRTC1|hsa:2048:EPHB2|hsa:23316:CUX2|hsa:4915:NTRK2|hsa:64106:NPFFR1|hsa:10814:CPLX2|hsa:6753:SSTR3|hsa:116:ADCYAP1|hsa:124925:SEZ6|hsa:114088:TRIM9|hsa:5334:PLCL1|hsa:30819:KCNIP2|hsa:84867:PTPN5|hsa:6861:SYT5	http://amigo.geneontology.org/amigo/term/GO:0098916
chemical synaptic transmission	biological_process	GO:0007268	19	583	1.82	3.41129e-06	6.87354e-05	hsa:6531:SLC6A3|hsa:3749:KCNC4|hsa:26050:SLITRK5|hsa:2030:SLC29A1|hsa:53358:SHC3|hsa:23373:CRTC1|hsa:2048:EPHB2|hsa:23316:CUX2|hsa:4915:NTRK2|hsa:64106:NPFFR1|hsa:10814:CPLX2|hsa:6753:SSTR3|hsa:116:ADCYAP1|hsa:124925:SEZ6|hsa:114088:TRIM9|hsa:5334:PLCL1|hsa:30819:KCNIP2|hsa:84867:PTPN5|hsa:6861:SYT5	http://amigo.geneontology.org/amigo/term/GO:0007268
DNA metabolic process	biological_process	GO:0006259	25	940	1.48	3.47164e-06	6.96623e-05	hsa:30009:TBX21|hsa:144715:RAD9B|hsa:5883:RAD9A|hsa:399687:MYO18A|hsa:25:ABL1|hsa:170506:DHX36|hsa:56953:NT5M|hsa:84126:ATRIP|hsa:990:CDC6|hsa:57673:BEND3|hsa:1787:TRDMT1|hsa:84289:ING5|hsa:29072:SETD2|hsa:57551:TAOK1|hsa:1149:CIDEA|hsa:23503:ZFYVE26|hsa:7334:UBE2N|hsa:5515:PPP2CA|hsa:51763:INPP5K|hsa:27000:DNAJC2|hsa:140739:UBE2F|hsa:92667:MGME1|hsa:197370:NSMCE1|hsa:53615:MBD3|hsa:56160:NSMCE3	http://amigo.geneontology.org/amigo/term/GO:0006259
phospholipid binding	molecular_function	GO:0005543	14	327	2.39	3.59e-06	7.16554e-05	hsa:23503:ZFYVE26|hsa:80772:CPTP|hsa:64342:HS1BP3|hsa:26100:WIPI2|hsa:80115:BAIAP2L2|hsa:29886:SNX8|hsa:6861:SYT5|hsa:57488:ESYT2|hsa:3784:KCNQ1|hsa:653145:ANXA8|hsa:124460:SNX20|hsa:644139:PIRT|hsa:7275:TUB|hsa:4651:MYO10	http://amigo.geneontology.org/amigo/term/GO:0005543
extracellular exosome	cellular_component	GO:0070062	50	2738	1.02	3.60048e-06	7.16554e-05	hsa:146556:LINC00959|hsa:146556:MFGE8|hsa:8997:KALRN|hsa:3313:HSPA9|hsa:1674:DES|hsa:57515:SERINC1|hsa:57175:CORO1B|hsa:7450:VWF|hsa:9943:OXSR1|hsa:2317:FLNB|hsa:11120:BTN2A1|hsa:170506:DHX36|hsa:85369:STRIP1|hsa:6500:SKP1|hsa:377:ARF3|hsa:55048:VPS37C|hsa:84612:PARD6B|hsa:5213:PFKM|hsa:2194:FASN|hsa:55735:DNAJC11|hsa:116496:FAM129A|hsa:23593:HEBP2|hsa:2495:FTH1|hsa:376267:RAB15|hsa:23705:CADM1|h…	http://amigo.geneontology.org/amigo/term/GO:0070062
bounding membrane of organelle	cellular_component	GO:0098588	36	1694	1.18	4.07327e-06	8.07339e-05	hsa:1375:CHKB-CPT1B|hsa:29886:SNX8|hsa:8128:ST8SIA2|hsa:399687:MYO18A|hsa:10090:UST|hsa:79903:NAA60|hsa:8408:ULK1|hsa:50999:TMED5|hsa:377:ARF3|hsa:55048:VPS37C|hsa:4915:NTRK2|hsa:80772:CPTP|hsa:4166:CHST6|hsa:376267:RAB15|hsa:192683:SCAMP5|hsa:23305:CTB-127M13.1|hsa:653145:ANXA8|hsa:5521:PPP2R2B|hsa:64131:XYLT1|hsa:2121:EVC|hsa:27183:VPS4A|hsa:57221:ARFGEF3|hsa:55626:WFDC1|hsa:25839:COG4|hsa:2309…	http://amigo.geneontology.org/amigo/term/GO:0098588
extracellular vesicle	cellular_component	GO:1903561	50	2751	1.01	4.09436e-06	8.08219e-05	hsa:146556:LINC00959|hsa:146556:MFGE8|hsa:8997:KALRN|hsa:3313:HSPA9|hsa:1674:DES|hsa:57515:SERINC1|hsa:57175:CORO1B|hsa:7450:VWF|hsa:9943:OXSR1|hsa:2317:FLNB|hsa:11120:BTN2A1|hsa:170506:DHX36|hsa:85369:STRIP1|hsa:6500:SKP1|hsa:377:ARF3|hsa:55048:VPS37C|hsa:84612:PARD6B|hsa:5213:PFKM|hsa:2194:FASN|hsa:55735:DNAJC11|hsa:116496:FAM129A|hsa:23593:HEBP2|hsa:2495:FTH1|hsa:376267:RAB15|hsa:23705:CADM1|h…	http://amigo.geneontology.org/amigo/term/GO:1903561
extracellular organelle	cellular_component	GO:0043230	50	2752	1.01	4.13485e-06	8.12908e-05	hsa:146556:LINC00959|hsa:146556:MFGE8|hsa:8997:KALRN|hsa:3313:HSPA9|hsa:1674:DES|hsa:57515:SERINC1|hsa:57175:CORO1B|hsa:7450:VWF|hsa:9943:OXSR1|hsa:2317:FLNB|hsa:11120:BTN2A1|hsa:170506:DHX36|hsa:85369:STRIP1|hsa:6500:SKP1|hsa:377:ARF3|hsa:55048:VPS37C|hsa:84612:PARD6B|hsa:5213:PFKM|hsa:2194:FASN|hsa:55735:DNAJC11|hsa:116496:FAM129A|hsa:23593:HEBP2|hsa:2495:FTH1|hsa:376267:RAB15|hsa:23705:CADM1|h…	http://amigo.geneontology.org/amigo/term/GO:0043230
positive regulation of nitrogen compound metabolic process	biological_process	GO:0051173	36	1699	1.18	4.34178e-06	8.50148e-05	hsa:5607:MAP2K5|hsa:30009:TBX21|hsa:54806:AHI1|hsa:9150:CTDP1|hsa:23373:CRTC1|hsa:3454:IFNAR1|hsa:116:ADCYAP1|hsa:7003:TEAD1|hsa:170506:DHX36|hsa:28999:KLF15|hsa:136259:KLF14|hsa:6199:RPS6KB2|hsa:390874:ONECUT3|hsa:116496:FAM129A|hsa:9611:NCOR1|hsa:81606:LBH|hsa:4602:MYB|hsa:4899:NRF1|hsa:5933:RBL1|hsa:4010:LMX1B|hsa:94241:TP53INP1|hsa:23109:DDN|hsa:84289:ING5|hsa:10691:GMEB1|hsa:655:BMP7|hsa:733…	http://amigo.geneontology.org/amigo/term/GO:0051173
regulation of developmental process	biological_process	GO:0050793	43	2217	1.08	4.40056e-06	8.58199e-05	hsa:6531:SLC6A3|hsa:3688:ITGB1|hsa:116:ADCYAP1|hsa:30009:TBX21|hsa:1969:EPHA2|hsa:9150:CTDP1|hsa:57175:CORO1B|hsa:10090:UST|hsa:56892:C8orf4|hsa:5607:MAP2K5|hsa:26011:TENM4|hsa:25:ABL1|hsa:65009:NDRG4|hsa:64423:INF2|hsa:85369:STRIP1|hsa:55273:TMEM100|hsa:25946:ZNF385A|hsa:4915:NTRK2|hsa:6585:SLIT1|hsa:124925:SEZ6|hsa:10718:NRG3|hsa:4602:MYB|hsa:2048:EPHB2|hsa:118738:ZNF488|hsa:26050:SLITRK5|hsa:8…	http://amigo.geneontology.org/amigo/term/GO:0050793
positive regulation of biosynthetic process	biological_process	GO:0009891	36	1705	1.18	4.68555e-06	9.10122e-05	hsa:5607:MAP2K5|hsa:30009:TBX21|hsa:54806:AHI1|hsa:9150:CTDP1|hsa:23373:CRTC1|hsa:3454:IFNAR1|hsa:116:ADCYAP1|hsa:7003:TEAD1|hsa:170506:DHX36|hsa:28999:KLF15|hsa:136259:KLF14|hsa:6199:RPS6KB2|hsa:390874:ONECUT3|hsa:116496:FAM129A|hsa:9611:NCOR1|hsa:81606:LBH|hsa:4602:MYB|hsa:4899:NRF1|hsa:5933:RBL1|hsa:84433:CARD11|hsa:4010:LMX1B|hsa:94241:TP53INP1|hsa:23109:DDN|hsa:84289:ING5|hsa:10691:GMEB1|hsa…	http://amigo.geneontology.org/amigo/term/GO:0009891
regulation of organelle organization	biological_process	GO:0033043	27	1086	1.39	4.71762e-06	9.127e-05	hsa:57175:CORO1B|hsa:25:ABL1|hsa:64423:INF2|hsa:170506:DHX36|hsa:114088:TRIM9|hsa:80115:BAIAP2L2|hsa:92170:MTG1|hsa:9682:KDM4A|hsa:990:CDC6|hsa:4602:MYB|hsa:146691:TOM1L2|hsa:55733:HHAT|hsa:10425:ARIH2|hsa:91807:MYLK3|hsa:27183:VPS4A|hsa:8739:HRK|hsa:55626:WFDC1|hsa:57551:TAOK1|hsa:84867:PTPN5|hsa:655:BMP7|hsa:7334:UBE2N|hsa:51763:INPP5K|hsa:85465:EPT1|hsa:23329:TBC1D30|hsa:92170:RP11-108K14.8|hs…	http://amigo.geneontology.org/amigo/term/GO:0033043
cellular component assembly	biological_process	GO:0022607	46	2458	1.04	4.9699e-06	9.57691e-05	hsa:3749:KCNC4|hsa:3688:ITGB1|hsa:79903:NAA60|hsa:1969:EPHA2|hsa:57175:CORO1B|hsa:79869:CPSF7|hsa:4698:NDUFA5|hsa:26011:TENM4|hsa:25:ABL1|hsa:8408:ULK1|hsa:114088:TRIM9|hsa:80115:BAIAP2L2|hsa:103:ADAR|hsa:55048:VPS37C|hsa:84612:PARD6B|hsa:4915:NTRK2|hsa:5213:PFKM|hsa:9611:NCOR1|hsa:6585:SLIT1|hsa:10718:NRG3|hsa:2048:EPHB2|hsa:26050:SLITRK5|hsa:26100:WIPI2|hsa:91807:MYLK3|hsa:54806:AHI1|hsa:23316:…	http://amigo.geneontology.org/amigo/term/GO:0022607
head development	biological_process	GO:0060322	21	716	1.63	5.1074e-06	9.80299e-05	hsa:6531:SLC6A3|hsa:2048:EPHB2|hsa:116:ADCYAP1|hsa:26050:SLITRK5|hsa:6585:SLIT1|hsa:53615:MBD3|hsa:54806:AHI1|hsa:4915:NTRK2|hsa:8455:ATRN|hsa:124925:SEZ6|hsa:6753:SSTR3|hsa:3688:ITGB1|hsa:29072:SETD2|hsa:9611:NCOR1|hsa:9289:ADGRG1|hsa:25:ABL1|hsa:10718:NRG3|hsa:6331:SCN5A|hsa:65009:NDRG4|hsa:22903:BTBD3|hsa:23162:MAPK8IP3	http://amigo.geneontology.org/amigo/term/GO:0060322
cell morphogenesis involved in differentiation	biological_process	GO:0000904	21	721	1.62	5.66044e-06	0.000108217	hsa:655:BMP7|hsa:1949:EFNB3|hsa:26050:SLITRK5|hsa:81:ACTN4|hsa:5515:PPP2CA|hsa:25946:ZNF385A|hsa:2048:EPHB2|hsa:1969:EPHA2|hsa:4915:NTRK2|hsa:84612:PARD6B|hsa:23316:CUX2|hsa:10090:UST|hsa:3688:ITGB1|hsa:6585:SLIT1|hsa:25:ABL1|hsa:8408:ULK1|hsa:2317:FLNB|hsa:55273:TMEM100|hsa:23098:SARM1|hsa:22903:BTBD3|hsa:23162:MAPK8IP3	http://amigo.geneontology.org/amigo/term/GO:0000904
regulation of neurogenesis	biological_process	GO:0050767	20	663	1.68	5.75488e-06	0.000109591	hsa:655:BMP7|hsa:2048:EPHB2|hsa:6585:SLIT1|hsa:81559:TRIM11|hsa:9289:ADGRG1|hsa:4915:NTRK2|hsa:23373:CRTC1|hsa:124925:SEZ6|hsa:23316:CUX2|hsa:10090:UST|hsa:3688:ITGB1|hsa:5526:PPP2R5B|hsa:116:ADCYAP1|hsa:26011:TENM4|hsa:25:ABL1|hsa:10718:NRG3|hsa:65009:NDRG4|hsa:23098:SARM1|hsa:84867:PTPN5|hsa:118738:ZNF488	http://amigo.geneontology.org/amigo/term/GO:0050767
macromolecular complex binding	molecular_function	GO:0044877	29	1232	1.31	5.80333e-06	0.000110082	hsa:6531:SLC6A3|hsa:54516:MTRF1L|hsa:57175:CORO1B|hsa:399687:MYO18A|hsa:8515:ITGA10|hsa:22801:ITGA11|hsa:25:ABL1|hsa:8535:CBX4|hsa:6047:RNF4|hsa:9611:NCOR1|hsa:136259:KLF14|hsa:3300:DNAJB2|hsa:53615:MBD3|hsa:3688:ITGB1|hsa:8408:ULK1|hsa:5933:RBL1|hsa:653145:ANXA8|hsa:1059:CENPB|hsa:25828:TXN2|hsa:84289:ING5|hsa:7450:VWF|hsa:81:ACTN4|hsa:55037:PTCD3|hsa:27000:DNAJC2|hsa:9289:ADGRG1|hsa:2774:GNAL|h…	http://amigo.geneontology.org/amigo/term/GO:0044877
cell body	cellular_component	GO:0044297	17	496	1.91	5.92796e-06	0.000112008	hsa:6531:SLC6A3|hsa:2048:EPHB2|hsa:55238:SLC38A7|hsa:30009:TBX21|hsa:23373:CRTC1|hsa:6861:SYT5|hsa:4915:NTRK2|hsa:10814:CPLX2|hsa:58512:DLGAP3|hsa:2026:ENO2|hsa:23109:DDN|hsa:124925:SEZ6|hsa:25828:TXN2|hsa:55273:TMEM100|hsa:25946:ZNF385A|hsa:84867:PTPN5|hsa:4651:MYO10	http://amigo.geneontology.org/amigo/term/GO:0044297
regulation of membrane potential	biological_process	GO:0042391	14	343	2.27	6.06217e-06	0.0001141	hsa:116:ADCYAP1|hsa:3753:KCNE1B|hsa:23316:CUX2|hsa:10021:HCN4|hsa:3784:KCNQ1|hsa:23373:CRTC1|hsa:4719:NDUFS1|hsa:6326:SCN2A|hsa:2030:SLC29A1|hsa:25:ABL1|hsa:23593:HEBP2|hsa:6331:SCN5A|hsa:30819:KCNIP2|hsa:124925:SEZ6	http://amigo.geneontology.org/amigo/term/GO:0042391
endosome	cellular_component	GO:0005768	22	792	1.55	7.00158e-06	0.000131273	hsa:23307:FKBP15|hsa:29886:SNX8|hsa:8128:ST8SIA2|hsa:192683:SCAMP5|hsa:414918:DENND6B|hsa:55048:VPS37C|hsa:4915:NTRK2|hsa:80772:CPTP|hsa:376267:RAB15|hsa:3688:ITGB1|hsa:28952:CCDC22|hsa:653145:ANXA8|hsa:3784:KCNQ1|hsa:27183:VPS4A|hsa:66005:CHID1|hsa:23621:BACE1|hsa:624:BDKRB2|hsa:6861:SYT5|hsa:3454:IFNAR1|hsa:84888:SPPL2A|hsa:124460:SNX20|hsa:256764:WDR72	http://amigo.geneontology.org/amigo/term/GO:0005768
regulation of phosphate metabolic process	biological_process	GO:0019220	34	1595	1.19	7.17915e-06	0.000134084	hsa:23307:FKBP15|hsa:116:ADCYAP1|hsa:1969:EPHA2|hsa:3454:IFNAR1|hsa:5607:MAP2K5|hsa:25:ABL1|hsa:65009:NDRG4|hsa:990:CDC6|hsa:5291:PIK3CB|hsa:4915:NTRK2|hsa:116496:FAM129A|hsa:9611:NCOR1|hsa:10718:NRG3|hsa:3688:ITGB1|hsa:5933:RBL1|hsa:5521:PPP2R2B|hsa:5296:AC007192.4|hsa:57221:ARFGEF3|hsa:55626:WFDC1|hsa:5334:PLCL1|hsa:57551:TAOK1|hsa:84867:PTPN5|hsa:23162:MAPK8IP3|hsa:655:BMP7|hsa:624:BDKRB2|hsa:…	http://amigo.geneontology.org/amigo/term/GO:0019220
regulation of phosphorus metabolic process	biological_process	GO:0051174	34	1596	1.19	7.27197e-06	0.000135298	hsa:23307:FKBP15|hsa:116:ADCYAP1|hsa:1969:EPHA2|hsa:3454:IFNAR1|hsa:5607:MAP2K5|hsa:25:ABL1|hsa:65009:NDRG4|hsa:990:CDC6|hsa:5291:PIK3CB|hsa:4915:NTRK2|hsa:116496:FAM129A|hsa:9611:NCOR1|hsa:10718:NRG3|hsa:3688:ITGB1|hsa:5933:RBL1|hsa:5521:PPP2R2B|hsa:5296:AC007192.4|hsa:57221:ARFGEF3|hsa:55626:WFDC1|hsa:5334:PLCL1|hsa:57551:TAOK1|hsa:84867:PTPN5|hsa:23162:MAPK8IP3|hsa:655:BMP7|hsa:624:BDKRB2|hsa:…	http://amigo.geneontology.org/amigo/term/GO:0051174
positive regulation of RNA biosynthetic process	biological_process	GO:1902680	30	1317	1.27	7.43408e-06	0.000137786	hsa:5607:MAP2K5|hsa:30009:TBX21|hsa:54806:AHI1|hsa:9150:CTDP1|hsa:23373:CRTC1|hsa:3454:IFNAR1|hsa:116:ADCYAP1|hsa:7003:TEAD1|hsa:170506:DHX36|hsa:28999:KLF15|hsa:136259:KLF14|hsa:390874:ONECUT3|hsa:81606:LBH|hsa:4602:MYB|hsa:5933:RBL1|hsa:4010:LMX1B|hsa:94241:TP53INP1|hsa:23109:DDN|hsa:84289:ING5|hsa:10691:GMEB1|hsa:655:BMP7|hsa:3589:IL11|hsa:51763:INPP5K|hsa:27000:DNAJC2|hsa:5526:PPP2R5B|hsa:604…	http://amigo.geneontology.org/amigo/term/GO:1902680
cellular component morphogenesis	biological_process	GO:0032989	29	1250	1.29	7.58159e-06	0.000139986	hsa:1949:EFNB3|hsa:1969:EPHA2|hsa:57175:CORO1B|hsa:10090:UST|hsa:26011:TENM4|hsa:25:ABL1|hsa:8408:ULK1|hsa:85369:STRIP1|hsa:25946:ZNF385A|hsa:84612:PARD6B|hsa:4915:NTRK2|hsa:6585:SLIT1|hsa:2048:EPHB2|hsa:10570:DPYSL4|hsa:26050:SLITRK5|hsa:91807:MYLK3|hsa:54806:AHI1|hsa:23316:CUX2|hsa:3688:ITGB1|hsa:55273:TMEM100|hsa:23098:SARM1|hsa:23162:MAPK8IP3|hsa:655:BMP7|hsa:81:ACTN4|hsa:5515:PPP2CA|hsa:2332…	http://amigo.geneontology.org/amigo/term/GO:0032989
actin filament-based process	biological_process	GO:0030029	19	620	1.71	7.95077e-06	0.000146246	hsa:3688:ITGB1|hsa:85369:STRIP1|hsa:51763:INPP5K|hsa:81:ACTN4|hsa:80115:BAIAP2L2|hsa:1674:DES|hsa:22808:MRAS|hsa:3784:KCNQ1|hsa:57175:CORO1B|hsa:399687:MYO18A|hsa:57553:MICAL3|hsa:55561:CDC42BPG|hsa:3753:KCNE1B|hsa:91807:MYLK3|hsa:25:ABL1|hsa:2317:FLNB|hsa:6331:SCN5A|hsa:64423:INF2|hsa:154796:AMOT	http://amigo.geneontology.org/amigo/term/GO:0030029
neuron projection development	biological_process	GO:0031175	22	801	1.53	8.30723e-06	0.000152226	hsa:1949:EFNB3|hsa:23373:CRTC1|hsa:10090:UST|hsa:116:ADCYAP1|hsa:25:ABL1|hsa:65009:NDRG4|hsa:8408:ULK1|hsa:84612:PARD6B|hsa:4915:NTRK2|hsa:6585:SLIT1|hsa:124925:SEZ6|hsa:2048:EPHB2|hsa:10570:DPYSL4|hsa:26050:SLITRK5|hsa:23316:CUX2|hsa:3688:ITGB1|hsa:23098:SARM1|hsa:84867:PTPN5|hsa:23162:MAPK8IP3|hsa:655:BMP7|hsa:5526:PPP2R5B|hsa:22903:BTBD3	http://amigo.geneontology.org/amigo/term/GO:0031175
regulation of neuron projection development	biological_process	GO:0010975	15	404	2.07	8.45307e-06	0.000154316	hsa:655:BMP7|hsa:2048:EPHB2|hsa:6585:SLIT1|hsa:4915:NTRK2|hsa:23373:CRTC1|hsa:124925:SEZ6|hsa:23316:CUX2|hsa:10090:UST|hsa:3688:ITGB1|hsa:5526:PPP2R5B|hsa:116:ADCYAP1|hsa:25:ABL1|hsa:65009:NDRG4|hsa:23098:SARM1|hsa:84867:PTPN5	http://amigo.geneontology.org/amigo/term/GO:0010975
positive regulation of cellular protein metabolic process	biological_process	GO:0032270	31	1398	1.24	8.75795e-06	0.000159283	hsa:116:ADCYAP1|hsa:28952:CCDC22|hsa:8078:USP5|hsa:5607:MAP2K5|hsa:25:ABL1|hsa:65009:NDRG4|hsa:990:CDC6|hsa:6500:SKP1|hsa:3300:DNAJB2|hsa:5291:PIK3CB|hsa:4915:NTRK2|hsa:6199:RPS6KB2|hsa:116496:FAM129A|hsa:9611:NCOR1|hsa:10718:NRG3|hsa:4602:MYB|hsa:90637:ZFAND2A|hsa:3688:ITGB1|hsa:10425:ARIH2|hsa:57551:TAOK1|hsa:114881:OSBPL7|hsa:84867:PTPN5|hsa:23162:MAPK8IP3|hsa:655:BMP7|hsa:651:BMP3|hsa:7334:UB…	http://amigo.geneontology.org/amigo/term/GO:0032270
regulation of nervous system development	biological_process	GO:0051960	21	749	1.56	9.89004e-06	0.000179202	hsa:655:BMP7|hsa:2048:EPHB2|hsa:26050:SLITRK5|hsa:6585:SLIT1|hsa:81559:TRIM11|hsa:9289:ADGRG1|hsa:4915:NTRK2|hsa:23373:CRTC1|hsa:124925:SEZ6|hsa:23316:CUX2|hsa:10090:UST|hsa:3688:ITGB1|hsa:5526:PPP2R5B|hsa:116:ADCYAP1|hsa:26011:TENM4|hsa:25:ABL1|hsa:10718:NRG3|hsa:65009:NDRG4|hsa:23098:SARM1|hsa:84867:PTPN5|hsa:118738:ZNF488	http://amigo.geneontology.org/amigo/term/GO:0051960
regulation of protein localization	biological_process	GO:0032880	24	938	1.43	1.01736e-05	0.000183655	hsa:28952:CCDC22|hsa:1969:EPHA2|hsa:57818:G6PC2|hsa:399687:MYO18A|hsa:55733:HHAT|hsa:116:ADCYAP1|hsa:25:ABL1|hsa:3300:DNAJB2|hsa:56892:C8orf4|hsa:5213:PFKM|hsa:23705:CADM1|hsa:3688:ITGB1|hsa:192683:SCAMP5|hsa:10425:ARIH2|hsa:27183:VPS4A|hsa:3753:KCNE1B|hsa:84867:PTPN5|hsa:1149:CIDEA|hsa:655:BMP7|hsa:51763:INPP5K|hsa:85465:EPT1|hsa:81603:TRIM8|hsa:3454:IFNAR1|hsa:5296:AC007192.4	http://amigo.geneontology.org/amigo/term/GO:0032880
secretion by cell	biological_process	GO:0032940	24	939	1.42	1.03481e-05	0.000186112	hsa:3749:KCNC4|hsa:57818:G6PC2|hsa:399687:MYO18A|hsa:3454:IFNAR1|hsa:116:ADCYAP1|hsa:25:ABL1|hsa:4915:NTRK2|hsa:5213:PFKM|hsa:57553:MICAL3|hsa:376267:RAB15|hsa:23705:CADM1|hsa:192683:SCAMP5|hsa:387597:ILDR2|hsa:10814:CPLX2|hsa:27183:VPS4A|hsa:1149:CIDEA|hsa:23265:EXOC7|hsa:81:ACTN4|hsa:3589:IL11|hsa:6861:SYT5|hsa:114088:TRIM9|hsa:7450:VWF|hsa:6512:SLC1A7|hsa:5452:POU2F2	http://amigo.geneontology.org/amigo/term/GO:0032940
transferase complex	cellular_component	GO:1990234	20	693	1.61	1.07524e-05	0.000192669	hsa:1387:CREBBP|hsa:54934:KANSL2|hsa:55295:KLHL26|hsa:25896:INTS7|hsa:10425:ARIH2|hsa:7334:UBE2N|hsa:1810:DR1|hsa:5291:PIK3CB|hsa:6500:SKP1|hsa:9736:AHSA2|hsa:9150:CTDP1|hsa:11108:PRDM4|hsa:80344:DCAF11|hsa:9175:MAP3K13|hsa:5296:AC007192.4|hsa:84289:ING5|hsa:6047:RNF4|hsa:8535:CBX4|hsa:8408:ULK1|hsa:5213:PFKM	http://amigo.geneontology.org/amigo/term/GO:1990234
positive regulation of protein metabolic process	biological_process	GO:0051247	32	1484	1.2	1.07934e-05	0.000192693	hsa:116:ADCYAP1|hsa:28952:CCDC22|hsa:8078:USP5|hsa:5607:MAP2K5|hsa:25:ABL1|hsa:65009:NDRG4|hsa:990:CDC6|hsa:6500:SKP1|hsa:3300:DNAJB2|hsa:5291:PIK3CB|hsa:4915:NTRK2|hsa:6199:RPS6KB2|hsa:116496:FAM129A|hsa:9611:NCOR1|hsa:10718:NRG3|hsa:4602:MYB|hsa:90637:ZFAND2A|hsa:3688:ITGB1|hsa:10425:ARIH2|hsa:57551:TAOK1|hsa:84433:CARD11|hsa:114881:OSBPL7|hsa:84867:PTPN5|hsa:23162:MAPK8IP3|hsa:655:BMP7|hsa:651…	http://amigo.geneontology.org/amigo/term/GO:0051247
whole membrane	cellular_component	GO:0098805	30	1344	1.24	1.08634e-05	0.000192961	hsa:6531:SLC6A3|hsa:80772:CPTP|hsa:55824:PAG1|hsa:29886:SNX8|hsa:8408:ULK1|hsa:55048:VPS37C|hsa:4915:NTRK2|hsa:26100:WIPI2|hsa:1375:CHKB-CPT1B|hsa:376267:RAB15|hsa:3688:ITGB1|hsa:192683:SCAMP5|hsa:23305:CTB-127M13.1|hsa:653145:ANXA8|hsa:84433:CARD11|hsa:3784:KCNQ1|hsa:27183:VPS4A|hsa:3753:KCNE1B|hsa:57221:ARFGEF3|hsa:55626:WFDC1|hsa:5521:PPP2R2B|hsa:23098:SARM1|hsa:23621:BACE1|hsa:23503:ZFYVE26|h…	http://amigo.geneontology.org/amigo/term/GO:0098805
enzyme linked receptor protein signaling pathway	biological_process	GO:0007167	24	942	1.42	1.08878e-05	0.000192961	hsa:1949:EFNB3|hsa:8997:KALRN|hsa:54806:AHI1|hsa:25:ABL1|hsa:65009:NDRG4|hsa:80115:BAIAP2L2|hsa:5291:PIK3CB|hsa:4915:NTRK2|hsa:55824:PAG1|hsa:10718:NRG3|hsa:2048:EPHB2|hsa:53358:SHC3|hsa:1969:EPHA2|hsa:5296:AC007192.4|hsa:9040:UBE2M|hsa:55273:TMEM100|hsa:1149:CIDEA|hsa:655:BMP7|hsa:624:BDKRB2|hsa:651:BMP3|hsa:63893:UBE2O|hsa:51763:INPP5K|hsa:51232:CRIM1|hsa:5526:PPP2R5B	http://amigo.geneontology.org/amigo/term/GO:0007167
protein ubiquitination	biological_process	GO:0016567	21	755	1.55	1.11043e-05	0.000196081	hsa:81559:TRIM11|hsa:55295:KLHL26|hsa:9040:UBE2M|hsa:10425:ARIH2|hsa:63893:UBE2O|hsa:7334:UBE2N|hsa:134111:UBE2QL1|hsa:3300:DNAJB2|hsa:11074:TRIM31|hsa:28952:CCDC22|hsa:140739:UBE2F|hsa:114088:TRIM9|hsa:81603:TRIM8|hsa:80344:DCAF11|hsa:6500:SKP1|hsa:197370:NSMCE1|hsa:56160:NSMCE3|hsa:25:ABL1|hsa:6047:RNF4|hsa:7466:WFS1|hsa:89122:TRIM4	http://amigo.geneontology.org/amigo/term/GO:0016567
signal transduction by protein phosphorylation	biological_process	GO:0023014	23	886	1.45	1.24721e-05	0.000219437	hsa:1439:CSF2RB|hsa:9943:OXSR1|hsa:5607:MAP2K5|hsa:1969:EPHA2|hsa:10156:RASA4B|hsa:116:ADCYAP1|hsa:25:ABL1|hsa:65009:NDRG4|hsa:9611:NCOR1|hsa:6500:SKP1|hsa:5291:PIK3CB|hsa:4915:NTRK2|hsa:3688:ITGB1|hsa:53358:SHC3|hsa:57551:TAOK1|hsa:84867:PTPN5|hsa:23162:MAPK8IP3|hsa:655:BMP7|hsa:651:BMP3|hsa:5515:PPP2CA|hsa:3589:IL11|hsa:51763:INPP5K|hsa:9175:MAP3K13	http://amigo.geneontology.org/amigo/term/GO:0023014
cell projection organization	biological_process	GO:0030030	28	1217	1.28	1.26563e-05	0.000221874	hsa:1949:EFNB3|hsa:54806:AHI1|hsa:23373:CRTC1|hsa:10090:UST|hsa:116:ADCYAP1|hsa:25:ABL1|hsa:65009:NDRG4|hsa:8408:ULK1|hsa:84612:PARD6B|hsa:4915:NTRK2|hsa:6585:SLIT1|hsa:124925:SEZ6|hsa:2048:EPHB2|hsa:10570:DPYSL4|hsa:26050:SLITRK5|hsa:1969:EPHA2|hsa:23316:CUX2|hsa:3688:ITGB1|hsa:23098:SARM1|hsa:84867:PTPN5|hsa:23162:MAPK8IP3|hsa:655:BMP7|hsa:57175:CORO1B|hsa:51763:INPP5K|hsa:23329:TBC1D30|hsa:552…	http://amigo.geneontology.org/amigo/term/GO:0030030
positive regulation of RNA metabolic process	biological_process	GO:0051254	30	1359	1.23	1.33428e-05	0.000233067	hsa:5607:MAP2K5|hsa:30009:TBX21|hsa:54806:AHI1|hsa:9150:CTDP1|hsa:23373:CRTC1|hsa:3454:IFNAR1|hsa:116:ADCYAP1|hsa:7003:TEAD1|hsa:170506:DHX36|hsa:28999:KLF15|hsa:136259:KLF14|hsa:390874:ONECUT3|hsa:81606:LBH|hsa:4602:MYB|hsa:5933:RBL1|hsa:4010:LMX1B|hsa:94241:TP53INP1|hsa:23109:DDN|hsa:84289:ING5|hsa:10691:GMEB1|hsa:655:BMP7|hsa:3589:IL11|hsa:51763:INPP5K|hsa:27000:DNAJC2|hsa:5526:PPP2R5B|hsa:604…	http://amigo.geneontology.org/amigo/term/GO:0051254
dendrite development	biological_process	GO:0016358	10	186	3	1.40357e-05	0.000244291	hsa:655:BMP7|hsa:2048:EPHB2|hsa:26050:SLITRK5|hsa:4915:NTRK2|hsa:23373:CRTC1|hsa:23316:CUX2|hsa:3688:ITGB1|hsa:124925:SEZ6|hsa:23098:SARM1|hsa:22903:BTBD3	http://amigo.geneontology.org/amigo/term/GO:0016358
regulation of vesicle-mediated transport	biological_process	GO:0060627	15	423	1.98	1.42374e-05	0.000246916	hsa:3688:ITGB1|hsa:23329:TBC1D30|hsa:192683:SCAMP5|hsa:81:ACTN4|hsa:65009:NDRG4|hsa:5291:PIK3CB|hsa:54806:AHI1|hsa:6861:SYT5|hsa:10814:CPLX2|hsa:27183:VPS4A|hsa:25:ABL1|hsa:7275:TUB|hsa:376267:RAB15|hsa:114088:TRIM9|hsa:84867:PTPN5	http://amigo.geneontology.org/amigo/term/GO:0060627
positive regulation of transcription, DNA-templated	biological_process	GO:0045893	29	1299	1.24	1.52414e-05	0.000262456	hsa:5607:MAP2K5|hsa:30009:TBX21|hsa:54806:AHI1|hsa:23373:CRTC1|hsa:3454:IFNAR1|hsa:116:ADCYAP1|hsa:7003:TEAD1|hsa:170506:DHX36|hsa:28999:KLF15|hsa:136259:KLF14|hsa:390874:ONECUT3|hsa:81606:LBH|hsa:4602:MYB|hsa:5933:RBL1|hsa:4010:LMX1B|hsa:94241:TP53INP1|hsa:23109:DDN|hsa:84289:ING5|hsa:10691:GMEB1|hsa:655:BMP7|hsa:3589:IL11|hsa:51763:INPP5K|hsa:27000:DNAJC2|hsa:5526:PPP2R5B|hsa:6047:RNF4|hsa:4899…	http://amigo.geneontology.org/amigo/term/GO:0045893
positive regulation of nucleic acid-templated transcription	biological_process	GO:1903508	29	1299	1.24	1.52414e-05	0.000262456	hsa:5607:MAP2K5|hsa:30009:TBX21|hsa:54806:AHI1|hsa:23373:CRTC1|hsa:3454:IFNAR1|hsa:116:ADCYAP1|hsa:7003:TEAD1|hsa:170506:DHX36|hsa:28999:KLF15|hsa:136259:KLF14|hsa:390874:ONECUT3|hsa:81606:LBH|hsa:4602:MYB|hsa:5933:RBL1|hsa:4010:LMX1B|hsa:94241:TP53INP1|hsa:23109:DDN|hsa:84289:ING5|hsa:10691:GMEB1|hsa:655:BMP7|hsa:3589:IL11|hsa:51763:INPP5K|hsa:27000:DNAJC2|hsa:5526:PPP2R5B|hsa:6047:RNF4|hsa:4899…	http://amigo.geneontology.org/amigo/term/GO:1903508
membrane protein complex	cellular_component	GO:0098796	25	1028	1.35	1.5298e-05	0.000262498	hsa:6531:SLC6A3|hsa:3749:KCNC4|hsa:29886:SNX8|hsa:8515:ITGA10|hsa:22801:ITGA11|hsa:80115:BAIAP2L2|hsa:5291:PIK3CB|hsa:55048:VPS37C|hsa:6326:SCN2A|hsa:84433:CARD11|hsa:3688:ITGB1|hsa:192683:SCAMP5|hsa:4698:NDUFA5|hsa:3784:KCNQ1|hsa:10814:CPLX2|hsa:5296:AC007192.4|hsa:3753:KCNE1B|hsa:3763:KCNJ6|hsa:57165:GJC2|hsa:30819:KCNIP2|hsa:4719:NDUFS1|hsa:1439:CSF2RB|hsa:8675:STX16|hsa:6331:SCN5A|hsa:27183:V…	http://amigo.geneontology.org/amigo/term/GO:0098796
cell morphogenesis	biological_process	GO:0000902	27	1170	1.29	1.72184e-05	0.00029441	hsa:1949:EFNB3|hsa:54806:AHI1|hsa:57175:CORO1B|hsa:10090:UST|hsa:25:ABL1|hsa:8408:ULK1|hsa:85369:STRIP1|hsa:25946:ZNF385A|hsa:84612:PARD6B|hsa:4915:NTRK2|hsa:6585:SLIT1|hsa:2048:EPHB2|hsa:10570:DPYSL4|hsa:26050:SLITRK5|hsa:1969:EPHA2|hsa:23316:CUX2|hsa:3688:ITGB1|hsa:55273:TMEM100|hsa:23098:SARM1|hsa:23162:MAPK8IP3|hsa:655:BMP7|hsa:81:ACTN4|hsa:5515:PPP2CA|hsa:23329:TBC1D30|hsa:2317:FLNB|hsa:2290…	http://amigo.geneontology.org/amigo/term/GO:0000902
positive regulation of nucleobase-containing compound metabolic process	biological_process	GO:0045935	33	1595	1.15	1.77238e-05	0.000301989	hsa:5607:MAP2K5|hsa:30009:TBX21|hsa:54806:AHI1|hsa:9150:CTDP1|hsa:23373:CRTC1|hsa:3454:IFNAR1|hsa:116:ADCYAP1|hsa:7003:TEAD1|hsa:170506:DHX36|hsa:28999:KLF15|hsa:136259:KLF14|hsa:390874:ONECUT3|hsa:81606:LBH|hsa:4602:MYB|hsa:4899:NRF1|hsa:5933:RBL1|hsa:4010:LMX1B|hsa:94241:TP53INP1|hsa:23109:DDN|hsa:84289:ING5|hsa:10691:GMEB1|hsa:655:BMP7|hsa:7334:UBE2N|hsa:3589:IL11|hsa:51763:INPP5K|hsa:27000:DN…	http://amigo.geneontology.org/amigo/term/GO:0045935
behavior	biological_process	GO:0007610	17	547	1.73	2.00405e-05	0.000340268	hsa:6531:SLC6A3|hsa:1949:EFNB3|hsa:26050:SLITRK5|hsa:53358:SHC3|hsa:25946:ZNF385A|hsa:2048:EPHB2|hsa:54806:AHI1|hsa:4915:NTRK2|hsa:23373:CRTC1|hsa:23316:CUX2|hsa:3688:ITGB1|hsa:116:ADCYAP1|hsa:124925:SEZ6|hsa:10882:C1QL1|hsa:644139:PIRT|hsa:65009:NDRG4|hsa:84867:PTPN5	http://amigo.geneontology.org/amigo/term/GO:0007610
MAPK cascade	biological_process	GO:0000165	22	850	1.44	2.01311e-05	0.000340615	hsa:1439:CSF2RB|hsa:5607:MAP2K5|hsa:1969:EPHA2|hsa:10156:RASA4B|hsa:116:ADCYAP1|hsa:25:ABL1|hsa:65009:NDRG4|hsa:9611:NCOR1|hsa:6500:SKP1|hsa:5291:PIK3CB|hsa:4915:NTRK2|hsa:3688:ITGB1|hsa:53358:SHC3|hsa:57551:TAOK1|hsa:84867:PTPN5|hsa:23162:MAPK8IP3|hsa:655:BMP7|hsa:651:BMP3|hsa:5515:PPP2CA|hsa:3589:IL11|hsa:51763:INPP5K|hsa:9175:MAP3K13	http://amigo.geneontology.org/amigo/term/GO:0000165
regulation of catalytic activity	biological_process	GO:0050790	42	2289	1.02	2.09285e-05	0.000352878	hsa:1439:CSF2RB|hsa:23307:FKBP15|hsa:5607:MAP2K5|hsa:8997:KALRN|hsa:57515:SERINC1|hsa:1969:EPHA2|hsa:10156:RASA4B|hsa:116:ADCYAP1|hsa:25:ABL1|hsa:414918:DENND6B|hsa:990:CDC6|hsa:23526:ARHGAP45|hsa:6500:SKP1|hsa:5291:PIK3CB|hsa:4915:NTRK2|hsa:10718:NRG3|hsa:3688:ITGB1|hsa:5933:RBL1|hsa:53358:SHC3|hsa:653145:ANXA8|hsa:5521:PPP2R2B|hsa:90199:WFDC8|hsa:5296:AC007192.4|hsa:57221:ARFGEF3|hsa:55626:WFDC…	http://amigo.geneontology.org/amigo/term/GO:0050790
negative regulation of cellular metabolic process	biological_process	GO:0031324	42	2290	1.02	2.1138e-05	0.000355176	hsa:81559:TRIM11|hsa:23307:FKBP15|hsa:11074:TRIM31|hsa:387893:KMT5A|hsa:23186:RCOR1|hsa:37:ACADVL|hsa:5607:MAP2K5|hsa:25:ABL1|hsa:10608:MXD4|hsa:990:CDC6|hsa:57673:BEND3|hsa:8535:CBX4|hsa:28999:KLF15|hsa:3300:DNAJB2|hsa:103:ADAR|hsa:9682:KDM4A|hsa:116496:FAM129A|hsa:9611:NCOR1|hsa:4602:MYB|hsa:605:BCL7A|hsa:23410:SIRT3|hsa:118738:ZNF488|hsa:7466:WFS1|hsa:5933:RBL1|hsa:653145:ANXA8|hsa:90199:WFDC8…	http://amigo.geneontology.org/amigo/term/GO:0031324
peptidyl-lysine acetylation	biological_process	GO:0018394	9	155	3.24	2.12235e-05	0.000355384	hsa:23410:SIRT3|hsa:54934:KANSL2|hsa:57673:BEND3|hsa:28999:KLF15|hsa:1810:DR1|hsa:53615:MBD3|hsa:79903:NAA60|hsa:84289:ING5|hsa:1387:CREBBP	http://amigo.geneontology.org/amigo/term/GO:0018394
cytoskeleton	cellular_component	GO:0005856	38	1983	1.07	2.13462e-05	0.00035621	hsa:9172:MYOM2|hsa:23307:FKBP15|hsa:8997:KALRN|hsa:1674:DES|hsa:54806:AHI1|hsa:9150:CTDP1|hsa:57175:CORO1B|hsa:399687:MYO18A|hsa:201255:LRRC45|hsa:5607:MAP2K5|hsa:25:ABL1|hsa:990:CDC6|hsa:114088:TRIM9|hsa:115098:CCDC124|hsa:144501:KRT80|hsa:80115:BAIAP2L2|hsa:23098:SARM1|hsa:57553:MICAL3|hsa:9611:NCOR1|hsa:221035:REEP3|hsa:30848:CTAG1A|hsa:2121:EVC|hsa:91807:MYLK3|hsa:5521:PPP2R2B|hsa:84173:ELMOD…	http://amigo.geneontology.org/amigo/term/GO:0005856
regulation of postsynaptic membrane potential	biological_process	GO:0060078	7	85	4.59	2.19641e-05	0.000365266	hsa:116:ADCYAP1|hsa:6326:SCN2A|hsa:10021:HCN4|hsa:23316:CUX2|hsa:2030:SLC29A1|hsa:124925:SEZ6|hsa:6331:SCN5A	http://amigo.geneontology.org/amigo/term/GO:0060078
immune response	biological_process	GO:0006955	31	1474	1.17	2.37277e-05	0.000393248	hsa:81559:TRIM11|hsa:103:ADAR|hsa:30009:TBX21|hsa:55824:PAG1|hsa:11074:TRIM31|hsa:157869:SBSPON|hsa:3454:IFNAR1|hsa:116:ADCYAP1|hsa:25:ABL1|hsa:2495:FTH1|hsa:6500:SKP1|hsa:5291:PIK3CB|hsa:56892:C8orf4|hsa:4602:MYB|hsa:23705:CADM1|hsa:3688:ITGB1|hsa:84433:CARD11|hsa:10814:CPLX2|hsa:5296:AC007192.4|hsa:163486:DENND1B|hsa:23098:SARM1|hsa:624:BDKRB2|hsa:7334:UBE2N|hsa:81603:TRIM8|hsa:150372:NFAM1|hsa…	http://amigo.geneontology.org/amigo/term/GO:0006955
neuron differentiation	biological_process	GO:0030182	27	1195	1.26	2.46336e-05	0.000406874	hsa:1949:EFNB3|hsa:54806:AHI1|hsa:23373:CRTC1|hsa:10090:UST|hsa:116:ADCYAP1|hsa:26011:TENM4|hsa:25:ABL1|hsa:65009:NDRG4|hsa:8408:ULK1|hsa:84612:PARD6B|hsa:4915:NTRK2|hsa:6585:SLIT1|hsa:124925:SEZ6|hsa:30819:KCNIP2|hsa:2048:EPHB2|hsa:10570:DPYSL4|hsa:26050:SLITRK5|hsa:1969:EPHA2|hsa:23316:CUX2|hsa:3688:ITGB1|hsa:4010:LMX1B|hsa:23098:SARM1|hsa:84867:PTPN5|hsa:23162:MAPK8IP3|hsa:655:BMP7|hsa:5526:PP…	http://amigo.geneontology.org/amigo/term/GO:0030182
cellular macromolecule localization	biological_process	GO:0070727	32	1550	1.15	2.48426e-05	0.000408934	hsa:92162:TMEM88|hsa:3313:HSPA9|hsa:28952:CCDC22|hsa:81619:TSPAN14|hsa:54806:AHI1|hsa:57175:CORO1B|hsa:55733:HHAT|hsa:10425:ARIH2|hsa:25946:ZNF385A|hsa:56892:C8orf4|hsa:129303:TMEM150A|hsa:3688:ITGB1|hsa:29886:SNX8|hsa:6228:RPS23|hsa:26100:WIPI2|hsa:5296:AC007192.4|hsa:1969:EPHA2|hsa:27183:VPS4A|hsa:3753:KCNE1B|hsa:2317:FLNB|hsa:84867:PTPN5|hsa:655:BMP7|hsa:51763:INPP5K|hsa:85465:EPT1|hsa:23329:T…	http://amigo.geneontology.org/amigo/term/GO:0070727
regulation of ion transport	biological_process	GO:0043269	17	557	1.7	2.50024e-05	0.000409942	hsa:3749:KCNC4|hsa:644139:PIRT|hsa:6331:SCN5A|hsa:116:ADCYAP1|hsa:81:ACTN4|hsa:51763:INPP5K|hsa:10021:HCN4|hsa:3784:KCNQ1|hsa:9943:OXSR1|hsa:7809:BSND|hsa:3763:KCNJ6|hsa:3753:KCNE1B|hsa:25:ABL1|hsa:7466:WFS1|hsa:30819:KCNIP2|hsa:9611:NCOR1|hsa:6326:SCN2A	http://amigo.geneontology.org/amigo/term/GO:0043269
negative regulation of metabolic process	biological_process	GO:0009892	44	2465	0.99	2.51321e-05	0.000409942	hsa:81559:TRIM11|hsa:23307:FKBP15|hsa:11074:TRIM31|hsa:387893:KMT5A|hsa:23186:RCOR1|hsa:37:ACADVL|hsa:5607:MAP2K5|hsa:25:ABL1|hsa:10608:MXD4|hsa:990:CDC6|hsa:57673:BEND3|hsa:8535:CBX4|hsa:28999:KLF15|hsa:3300:DNAJB2|hsa:103:ADAR|hsa:9682:KDM4A|hsa:116496:FAM129A|hsa:9611:NCOR1|hsa:4602:MYB|hsa:605:BCL7A|hsa:23410:SIRT3|hsa:118738:ZNF488|hsa:7466:WFS1|hsa:5933:RBL1|hsa:653145:ANXA8|hsa:3784:KCNQ1|…	http://amigo.geneontology.org/amigo/term/GO:0009892
positive regulation of multicellular organismal process	biological_process	GO:0051240	30	1407	1.19	2.5157e-05	0.000409942	hsa:6531:SLC6A3|hsa:2048:EPHB2|hsa:30009:TBX21|hsa:23373:CRTC1|hsa:192683:SCAMP5|hsa:116:ADCYAP1|hsa:26011:TENM4|hsa:25:ABL1|hsa:65009:NDRG4|hsa:170506:DHX36|hsa:4915:NTRK2|hsa:124925:SEZ6|hsa:4602:MYB|hsa:23705:CADM1|hsa:3688:ITGB1|hsa:118738:ZNF488|hsa:26050:SLITRK5|hsa:84433:CARD11|hsa:3784:KCNQ1|hsa:23316:CUX2|hsa:55273:TMEM100|hsa:84867:PTPN5|hsa:655:BMP7|hsa:51763:INPP5K|hsa:150372:NFAM1|hs…	http://amigo.geneontology.org/amigo/term/GO:0051240
protein modification by small protein conjugation or removal	biological_process	GO:0070647	24	996	1.34	2.61462e-05	0.000424636	hsa:81559:TRIM11|hsa:55295:KLHL26|hsa:134111:UBE2QL1|hsa:11074:TRIM31|hsa:28952:CCDC22|hsa:8078:USP5|hsa:80344:DCAF11|hsa:25:ABL1|hsa:8535:CBX4|hsa:6500:SKP1|hsa:3300:DNAJB2|hsa:9736:AHSA2|hsa:10425:ARIH2|hsa:9040:UBE2M|hsa:63893:UBE2O|hsa:7334:UBE2N|hsa:140739:UBE2F|hsa:114088:TRIM9|hsa:81603:TRIM8|hsa:197370:NSMCE1|hsa:56160:NSMCE3|hsa:6047:RNF4|hsa:7466:WFS1|hsa:89122:TRIM4	http://amigo.geneontology.org/amigo/term/GO:0070647
cell projection membrane	cellular_component	GO:0031253	12	294	2.27	2.78434e-05	0.000450692	hsa:3688:ITGB1|hsa:2121:EVC|hsa:6573:SLC19A1|hsa:92211:CDHR1|hsa:51763:INPP5K|hsa:1969:EPHA2|hsa:6753:SSTR3|hsa:10568:SLC34A2|hsa:23109:DDN|hsa:4651:MYO10|hsa:65009:NDRG4|hsa:23162:MAPK8IP3	http://amigo.geneontology.org/amigo/term/GO:0031253
regulation of signal transduction by p53 class mediator	biological_process	GO:1901796	9	161	3.11	2.81887e-05	0.000453447	hsa:624:BDKRB2|hsa:144715:RAD9B|hsa:5883:RAD9A|hsa:387893:KMT5A|hsa:84126:ATRIP|hsa:94241:TP53INP1|hsa:53615:MBD3|hsa:84289:ING5|hsa:25946:ZNF385A	http://amigo.geneontology.org/amigo/term/GO:1901796
single-organism behavior	Undef	GO:0044708	14	396	1.97	2.82903e-05	0.000453447	hsa:2048:EPHB2|hsa:1949:EFNB3|hsa:26050:SLITRK5|hsa:53358:SHC3|hsa:25946:ZNF385A|hsa:4915:NTRK2|hsa:23373:CRTC1|hsa:23316:CUX2|hsa:3688:ITGB1|hsa:116:ADCYAP1|hsa:124925:SEZ6|hsa:644139:PIRT|hsa:65009:NDRG4|hsa:84867:PTPN5	http://amigo.geneontology.org/amigo/term/GO:0044708
protein modification by small protein conjugation	biological_process	GO:0032446	22	870	1.41	2.82938e-05	0.000453447	hsa:81559:TRIM11|hsa:55295:KLHL26|hsa:134111:UBE2QL1|hsa:11074:TRIM31|hsa:28952:CCDC22|hsa:80344:DCAF11|hsa:25:ABL1|hsa:8535:CBX4|hsa:6500:SKP1|hsa:3300:DNAJB2|hsa:10425:ARIH2|hsa:9040:UBE2M|hsa:63893:UBE2O|hsa:7334:UBE2N|hsa:140739:UBE2F|hsa:114088:TRIM9|hsa:81603:TRIM8|hsa:197370:NSMCE1|hsa:56160:NSMCE3|hsa:6047:RNF4|hsa:7466:WFS1|hsa:89122:TRIM4	http://amigo.geneontology.org/amigo/term/GO:0032446
transcription regulatory region DNA binding	molecular_function	GO:0044212	21	810	1.44	3.03054e-05	0.000484089	hsa:4010:LMX1B|hsa:1387:CREBBP|hsa:9611:NCOR1|hsa:4602:MYB|hsa:28999:KLF15|hsa:81:ACTN4|hsa:8535:CBX4|hsa:55893:FBXO16|hsa:23316:CUX2|hsa:390874:ONECUT3|hsa:284307:ZIK1|hsa:30009:TBX21|hsa:23186:RCOR1|hsa:23109:DDN|hsa:53615:MBD3|hsa:6945:MLX|hsa:10691:GMEB1|hsa:5452:POU2F2|hsa:7003:TEAD1|hsa:170506:DHX36|hsa:4899:NRF1	http://amigo.geneontology.org/amigo/term/GO:0044212
regulatory region DNA binding	Undef	GO:0000975	21	813	1.44	3.1921e-05	0.000508224	hsa:4010:LMX1B|hsa:1387:CREBBP|hsa:9611:NCOR1|hsa:4602:MYB|hsa:28999:KLF15|hsa:81:ACTN4|hsa:8535:CBX4|hsa:55893:FBXO16|hsa:23316:CUX2|hsa:390874:ONECUT3|hsa:284307:ZIK1|hsa:30009:TBX21|hsa:23186:RCOR1|hsa:23109:DDN|hsa:53615:MBD3|hsa:6945:MLX|hsa:10691:GMEB1|hsa:5452:POU2F2|hsa:7003:TEAD1|hsa:170506:DHX36|hsa:4899:NRF1	http://amigo.geneontology.org/amigo/term/GO:0000975
regulatory region nucleic acid binding	molecular_function	GO:0001067	21	814	1.44	3.24764e-05	0.000515378	hsa:4010:LMX1B|hsa:1387:CREBBP|hsa:9611:NCOR1|hsa:4602:MYB|hsa:28999:KLF15|hsa:81:ACTN4|hsa:8535:CBX4|hsa:55893:FBXO16|hsa:23316:CUX2|hsa:390874:ONECUT3|hsa:284307:ZIK1|hsa:30009:TBX21|hsa:23186:RCOR1|hsa:23109:DDN|hsa:53615:MBD3|hsa:6945:MLX|hsa:10691:GMEB1|hsa:5452:POU2F2|hsa:7003:TEAD1|hsa:170506:DHX36|hsa:4899:NRF1	http://amigo.geneontology.org/amigo/term/GO:0001067
cell junction	cellular_component	GO:0030054	26	1150	1.26	3.45015e-05	0.000545731	hsa:54806:AHI1|hsa:3313:HSPA9|hsa:1674:DES|hsa:1969:EPHA2|hsa:57175:CORO1B|hsa:22801:ITGA11|hsa:80115:BAIAP2L2|hsa:84612:PARD6B|hsa:58512:DLGAP3|hsa:6326:SCN2A|hsa:23705:CADM1|hsa:3688:ITGB1|hsa:192683:SCAMP5|hsa:171024:SYNPO2|hsa:57608:KIAA1462|hsa:23098:SARM1|hsa:23732:FRRS1L|hsa:112476:AC009133.23|hsa:81:ACTN4|hsa:57165:GJC2|hsa:6861:SYT5|hsa:114088:TRIM9|hsa:8675:STX16|hsa:2317:FLNB|hsa:6331:…	http://amigo.geneontology.org/amigo/term/GO:0030054
growth	biological_process	GO:0040007	23	951	1.35	3.64446e-05	0.000574594	hsa:6531:SLC6A3|hsa:2121:EVC|hsa:9150:CTDP1|hsa:5607:MAP2K5|hsa:26011:TENM4|hsa:25:ABL1|hsa:65009:NDRG4|hsa:85301:COL27A1|hsa:6585:SLIT1|hsa:10718:NRG3|hsa:3688:ITGB1|hsa:8408:ULK1|hsa:10425:ARIH2|hsa:8455:ATRN|hsa:84289:ING5|hsa:655:BMP7|hsa:7466:WFS1|hsa:651:BMP3|hsa:5515:PPP2CA|hsa:27000:DNAJC2|hsa:11108:PRDM4|hsa:56160:NSMCE3|hsa:51232:CRIM1	http://amigo.geneontology.org/amigo/term/GO:0040007
regulation of phosphorylation	biological_process	GO:0042325	29	1371	1.18	3.95505e-05	0.000621545	hsa:116:ADCYAP1|hsa:1969:EPHA2|hsa:3454:IFNAR1|hsa:5607:MAP2K5|hsa:25:ABL1|hsa:65009:NDRG4|hsa:990:CDC6|hsa:5291:PIK3CB|hsa:4915:NTRK2|hsa:116496:FAM129A|hsa:9611:NCOR1|hsa:10718:NRG3|hsa:3688:ITGB1|hsa:5933:RBL1|hsa:5334:PLCL1|hsa:5296:AC007192.4|hsa:55626:WFDC1|hsa:57551:TAOK1|hsa:84867:PTPN5|hsa:23162:MAPK8IP3|hsa:655:BMP7|hsa:624:BDKRB2|hsa:651:BMP3|hsa:5515:PPP2CA|hsa:3589:IL11|hsa:51763:INP…	http://amigo.geneontology.org/amigo/term/GO:0042325
collagen binding involved in cell-matrix adhesion	molecular_function	GO:0098639	3	5	33.43	4.04152e-05	0.000633085	hsa:3688:ITGB1|hsa:8515:ITGA10|hsa:22801:ITGA11	http://amigo.geneontology.org/amigo/term/GO:0098639
mitochondrial part	cellular_component	GO:0044429	23	958	1.34	4.06406e-05	0.000634076	hsa:37:ACADVL|hsa:54516:MTRF1L|hsa:1375:CHKB-CPT1B|hsa:3313:HSPA9|hsa:4698:NDUFA5|hsa:23395:LARS2|hsa:56953:NT5M|hsa:92170:MTG1|hsa:55735:DNAJC11|hsa:23410:SIRT3|hsa:28998:MRPL13|hsa:23305:CTB-127M13.1|hsa:5521:PPP2R2B|hsa:25828:TXN2|hsa:57546:PDP2|hsa:55626:WFDC1|hsa:23098:SARM1|hsa:1149:CIDEA|hsa:55037:PTCD3|hsa:4719:NDUFS1|hsa:92170:RP11-108K14.8|hsa:740:MRPL49|hsa:51095:TRNT1	http://amigo.geneontology.org/amigo/term/GO:0044429
protein acylation	biological_process	GO:0043543	10	212	2.63	4.07397e-05	0.000634076	hsa:23410:SIRT3|hsa:54934:KANSL2|hsa:55733:HHAT|hsa:57673:BEND3|hsa:28999:KLF15|hsa:1810:DR1|hsa:53615:MBD3|hsa:79903:NAA60|hsa:84289:ING5|hsa:1387:CREBBP	http://amigo.geneontology.org/amigo/term/GO:0043543
regulation of multicellular organismal development	biological_process	GO:2000026	33	1666	1.1	4.09443e-05	0.000635225	hsa:81559:TRIM11|hsa:3688:ITGB1|hsa:5607:MAP2K5|hsa:30009:TBX21|hsa:1969:EPHA2|hsa:9150:CTDP1|hsa:23373:CRTC1|hsa:10090:UST|hsa:56892:C8orf4|hsa:116:ADCYAP1|hsa:26011:TENM4|hsa:25:ABL1|hsa:65009:NDRG4|hsa:4915:NTRK2|hsa:6585:SLIT1|hsa:124925:SEZ6|hsa:10718:NRG3|hsa:4602:MYB|hsa:2048:EPHB2|hsa:118738:ZNF488|hsa:26050:SLITRK5|hsa:84433:CARD11|hsa:54806:AHI1|hsa:23316:CUX2|hsa:55273:TMEM100|hsa:2309…	http://amigo.geneontology.org/amigo/term/GO:2000026
mitochondrial matrix	cellular_component	GO:0005759	14	412	1.89	4.2818e-05	0.000662179	hsa:23410:SIRT3|hsa:37:ACADVL|hsa:56953:NT5M|hsa:54516:MTRF1L|hsa:3313:HSPA9|hsa:92170:MTG1|hsa:25828:TXN2|hsa:4719:NDUFS1|hsa:57546:PDP2|hsa:28998:MRPL13|hsa:92170:RP11-108K14.8|hsa:740:MRPL49|hsa:23395:LARS2|hsa:51095:TRNT1	http://amigo.geneontology.org/amigo/term/GO:0005759
amide binding	molecular_function	GO:0033218	11	260	2.36	4.38571e-05	0.000676095	hsa:3688:ITGB1|hsa:23621:BACE1|hsa:80772:CPTP|hsa:64106:NPFFR1|hsa:58512:DLGAP3|hsa:6753:SSTR3|hsa:2194:FASN|hsa:9360:PPIG|hsa:6199:RPS6KB2|hsa:30819:KCNIP2|hsa:6573:SLC19A1	http://amigo.geneontology.org/amigo/term/GO:0033218
forebrain development	biological_process	GO:0030900	13	360	2.01	4.41535e-05	0.000678511	hsa:6531:SLC6A3|hsa:2048:EPHB2|hsa:116:ADCYAP1|hsa:26050:SLITRK5|hsa:6585:SLIT1|hsa:4915:NTRK2|hsa:6753:SSTR3|hsa:29072:SETD2|hsa:9289:ADGRG1|hsa:10718:NRG3|hsa:6331:SCN5A|hsa:22903:BTBD3|hsa:23162:MAPK8IP3	http://amigo.geneontology.org/amigo/term/GO:0030900
perinuclear region of cytoplasm	cellular_component	GO:0048471	18	645	1.55	4.50736e-05	0.000690465	hsa:3688:ITGB1|hsa:11145:PLA2G16|hsa:81:ACTN4|hsa:377:ARF3|hsa:51763:INPP5K|hsa:10021:HCN4|hsa:114881:OSBPL7|hsa:57175:CORO1B|hsa:55626:WFDC1|hsa:27183:VPS4A|hsa:124925:SEZ6|hsa:8675:STX16|hsa:25:ABL1|hsa:55273:TMEM100|hsa:376267:RAB15|hsa:64423:INF2|hsa:9611:NCOR1|hsa:6861:SYT5	http://amigo.geneontology.org/amigo/term/GO:0048471
negative regulation of cellular component organization	biological_process	GO:0051129	17	589	1.61	4.90185e-05	0.000748534	hsa:655:BMP7|hsa:2048:EPHB2|hsa:192683:SCAMP5|hsa:3753:KCNE1B|hsa:81:ACTN4|hsa:5515:PPP2CA|hsa:3300:DNAJB2|hsa:51763:INPP5K|hsa:57175:CORO1B|hsa:9682:KDM4A|hsa:8408:ULK1|hsa:3688:ITGB1|hsa:146691:TOM1L2|hsa:6585:SLIT1|hsa:124925:SEZ6|hsa:114088:TRIM9|hsa:23329:TBC1D30	http://amigo.geneontology.org/amigo/term/GO:0051129
transmembrane receptor protein tyrosine kinase signaling pathway	biological_process	GO:0007169	18	654	1.53	5.35398e-05	0.000815013	hsa:2048:EPHB2|hsa:1949:EFNB3|hsa:624:BDKRB2|hsa:53358:SHC3|hsa:80115:BAIAP2L2|hsa:5291:PIK3CB|hsa:51763:INPP5K|hsa:54806:AHI1|hsa:4915:NTRK2|hsa:1969:EPHA2|hsa:8997:KALRN|hsa:5296:AC007192.4|hsa:55824:PAG1|hsa:25:ABL1|hsa:10718:NRG3|hsa:51232:CRIM1|hsa:65009:NDRG4|hsa:5526:PPP2R5B	http://amigo.geneontology.org/amigo/term/GO:0007169
cellular protein localization	biological_process	GO:0034613	31	1542	1.12	5.40298e-05	0.000819903	hsa:92162:TMEM88|hsa:3313:HSPA9|hsa:28952:CCDC22|hsa:81619:TSPAN14|hsa:54806:AHI1|hsa:57175:CORO1B|hsa:55733:HHAT|hsa:10425:ARIH2|hsa:103:ADAR|hsa:56892:C8orf4|hsa:129303:TMEM150A|hsa:3688:ITGB1|hsa:29886:SNX8|hsa:6228:RPS23|hsa:26100:WIPI2|hsa:5296:AC007192.4|hsa:1969:EPHA2|hsa:27183:VPS4A|hsa:3753:KCNE1B|hsa:2317:FLNB|hsa:84867:PTPN5|hsa:655:BMP7|hsa:51763:INPP5K|hsa:85465:EPT1|hsa:23329:TBC1D3…	http://amigo.geneontology.org/amigo/term/GO:0034613
regulation of MAPK cascade	biological_process	GO:0043408	18	657	1.53	5.66597e-05	0.000857132	hsa:655:BMP7|hsa:3688:ITGB1|hsa:651:BMP3|hsa:116:ADCYAP1|hsa:5515:PPP2CA|hsa:3589:IL11|hsa:5291:PIK3CB|hsa:51763:INPP5K|hsa:1969:EPHA2|hsa:4915:NTRK2|hsa:9175:MAP3K13|hsa:9611:NCOR1|hsa:5607:MAP2K5|hsa:25:ABL1|hsa:65009:NDRG4|hsa:57551:TAOK1|hsa:84867:PTPN5|hsa:23162:MAPK8IP3	http://amigo.geneontology.org/amigo/term/GO:0043408
protein binding involved in cell-matrix adhesion	molecular_function	GO:0098634	3	6	27.86	6.02135e-05	0.000908065	hsa:3688:ITGB1|hsa:8515:ITGA10|hsa:22801:ITGA11	http://amigo.geneontology.org/amigo/term/GO:0098634
nucleoplasm part	cellular_component	GO:0044451	19	723	1.46	6.06613e-05	0.000911985	hsa:54934:KANSL2|hsa:25896:INTS7|hsa:2872:MKNK2|hsa:1810:DR1|hsa:56892:C8orf4|hsa:9150:CTDP1|hsa:11108:PRDM4|hsa:81603:TRIM8|hsa:9736:AHSA2|hsa:9360:PPIG|hsa:94241:TP53INP1|hsa:9611:NCOR1|hsa:53615:MBD3|hsa:84289:ING5|hsa:79869:CPSF7|hsa:219541:MED19|hsa:6047:RNF4|hsa:8535:CBX4|hsa:1387:CREBBP	http://amigo.geneontology.org/amigo/term/GO:0044451
neuron projection morphogenesis	biological_process	GO:0048812	16	541	1.65	6.17538e-05	0.000924118	hsa:655:BMP7|hsa:1949:EFNB3|hsa:10570:DPYSL4|hsa:26050:SLITRK5|hsa:2048:EPHB2|hsa:84612:PARD6B|hsa:4915:NTRK2|hsa:23316:CUX2|hsa:10090:UST|hsa:3688:ITGB1|hsa:6585:SLIT1|hsa:25:ABL1|hsa:8408:ULK1|hsa:23098:SARM1|hsa:22903:BTBD3|hsa:23162:MAPK8IP3	http://amigo.geneontology.org/amigo/term/GO:0048812
regulation of cell death	biological_process	GO:0010941	30	1480	1.13	6.18489e-05	0.000924118	hsa:116:ADCYAP1|hsa:8997:KALRN|hsa:5883:RAD9A|hsa:54806:AHI1|hsa:399687:MYO18A|hsa:5607:MAP2K5|hsa:84289:ING5|hsa:25:ABL1|hsa:8535:CBX4|hsa:25946:ZNF385A|hsa:4915:NTRK2|hsa:23593:HEBP2|hsa:3313:HSPA9|hsa:3688:ITGB1|hsa:84433:CARD11|hsa:94241:TP53INP1|hsa:8739:HRK|hsa:55626:WFDC1|hsa:651:BMP3|hsa:23098:SARM1|hsa:84867:PTPN5|hsa:1149:CIDEA|hsa:655:BMP7|hsa:624:BDKRB2|hsa:9040:UBE2M|hsa:81:ACTN4|hsa…	http://amigo.geneontology.org/amigo/term/GO:0010941
establishment of localization in cell	biological_process	GO:0051649	36	1935	1.04	6.41044e-05	0.00095488	hsa:6531:SLC6A3|hsa:3749:KCNC4|hsa:1375:CHKB-CPT1B|hsa:3313:HSPA9|hsa:28952:CCDC22|hsa:55733:HHAT|hsa:56892:C8orf4|hsa:25:ABL1|hsa:6228:RPS23|hsa:114088:TRIM9|hsa:113419:AC007040.11|hsa:103:ADAR|hsa:55048:VPS37C|hsa:4915:NTRK2|hsa:6585:SLIT1|hsa:3688:ITGB1|hsa:29886:SNX8|hsa:10425:ARIH2|hsa:25839:COG4|hsa:10814:CPLX2|hsa:5296:AC007192.4|hsa:3753:KCNE1B|hsa:29072:SETD2|hsa:84867:PTPN5|hsa:655:BMP7…	http://amigo.geneontology.org/amigo/term/GO:0051649
regulation of cell differentiation	biological_process	GO:0045595	30	1484	1.13	6.48353e-05	0.000962814	hsa:81559:TRIM11|hsa:3688:ITGB1|hsa:54806:AHI1|hsa:9150:CTDP1|hsa:23373:CRTC1|hsa:10090:UST|hsa:116:ADCYAP1|hsa:26011:TENM4|hsa:25:ABL1|hsa:65009:NDRG4|hsa:25946:ZNF385A|hsa:4915:NTRK2|hsa:6585:SLIT1|hsa:124925:SEZ6|hsa:10718:NRG3|hsa:4602:MYB|hsa:2048:EPHB2|hsa:118738:ZNF488|hsa:84433:CARD11|hsa:91807:MYLK3|hsa:23316:CUX2|hsa:55273:TMEM100|hsa:23098:SARM1|hsa:84867:PTPN5|hsa:655:BMP7|hsa:81:ACTN…	http://amigo.geneontology.org/amigo/term/GO:0045595
positive regulation of protein modification process	biological_process	GO:0031401	25	1131	1.23	6.92708e-05	0.00102555	hsa:116:ADCYAP1|hsa:28952:CCDC22|hsa:5607:MAP2K5|hsa:25:ABL1|hsa:65009:NDRG4|hsa:990:CDC6|hsa:6500:SKP1|hsa:3300:DNAJB2|hsa:5291:PIK3CB|hsa:4915:NTRK2|hsa:116496:FAM129A|hsa:10718:NRG3|hsa:4602:MYB|hsa:3688:ITGB1|hsa:57551:TAOK1|hsa:84867:PTPN5|hsa:23162:MAPK8IP3|hsa:655:BMP7|hsa:651:BMP3|hsa:7334:UBE2N|hsa:5515:PPP2CA|hsa:3589:IL11|hsa:9175:MAP3K13|hsa:56160:NSMCE3|hsa:7466:WFS1	http://amigo.geneontology.org/amigo/term/GO:0031401
protein acetylation	biological_process	GO:0006473	9	182	2.76	6.97433e-05	0.0010294	hsa:23410:SIRT3|hsa:54934:KANSL2|hsa:57673:BEND3|hsa:28999:KLF15|hsa:1810:DR1|hsa:53615:MBD3|hsa:79903:NAA60|hsa:84289:ING5|hsa:1387:CREBBP	http://amigo.geneontology.org/amigo/term/GO:0006473
regulation of secretion	biological_process	GO:0051046	18	669	1.5	7.0811e-05	0.00104199	hsa:3749:KCNC4|hsa:114088:TRIM9|hsa:192683:SCAMP5|hsa:1149:CIDEA|hsa:3589:IL11|hsa:6861:SYT5|hsa:4915:NTRK2|hsa:3784:KCNQ1|hsa:10814:CPLX2|hsa:399687:MYO18A|hsa:5213:PFKM|hsa:3454:IFNAR1|hsa:27183:VPS4A|hsa:116:ADCYAP1|hsa:25:ABL1|hsa:57818:G6PC2|hsa:376267:RAB15|hsa:23705:CADM1	http://amigo.geneontology.org/amigo/term/GO:0051046
synapse	cellular_component	GO:0045202	19	732	1.45	7.10504e-05	0.00104236	hsa:6531:SLC6A3|hsa:3749:KCNC4|hsa:192683:SCAMP5|hsa:112476:AC009133.23|hsa:2030:SLC29A1|hsa:23732:FRRS1L|hsa:23373:CRTC1|hsa:1674:DES|hsa:6861:SYT5|hsa:4915:NTRK2|hsa:10814:CPLX2|hsa:58512:DLGAP3|hsa:3688:ITGB1|hsa:23109:DDN|hsa:116:ADCYAP1|hsa:124925:SEZ6|hsa:114088:TRIM9|hsa:23098:SARM1|hsa:23705:CADM1	http://amigo.geneontology.org/amigo/term/GO:0045202
positive regulation of neurogenesis	biological_process	GO:0050769	13	379	1.91	7.29742e-05	0.00106736	hsa:655:BMP7|hsa:2048:EPHB2|hsa:4915:NTRK2|hsa:23373:CRTC1|hsa:23316:CUX2|hsa:3688:ITGB1|hsa:5526:PPP2R5B|hsa:116:ADCYAP1|hsa:26011:TENM4|hsa:124925:SEZ6|hsa:65009:NDRG4|hsa:84867:PTPN5|hsa:118738:ZNF488	http://amigo.geneontology.org/amigo/term/GO:0050769
hindbrain development	biological_process	GO:0030902	8	142	3.14	7.44196e-05	0.00108523	hsa:3688:ITGB1|hsa:54806:AHI1|hsa:8455:ATRN|hsa:124925:SEZ6|hsa:6753:SSTR3|hsa:25:ABL1|hsa:6331:SCN5A|hsa:9611:NCOR1	http://amigo.geneontology.org/amigo/term/GO:0030902
protein K63-linked ubiquitination	biological_process	GO:0070534	5	43	6.48	7.52579e-05	0.00109417	hsa:6047:RNF4|hsa:7334:UBE2N|hsa:10425:ARIH2|hsa:63893:UBE2O|hsa:140739:UBE2F	http://amigo.geneontology.org/amigo/term/GO:0070534
plasma membrane region	cellular_component	GO:0098590	22	932	1.32	7.58035e-05	0.00109881	hsa:6531:SLC6A3|hsa:2121:EVC|hsa:1969:EPHA2|hsa:7809:BSND|hsa:2030:SLC29A1|hsa:65009:NDRG4|hsa:4651:MYO10|hsa:4915:NTRK2|hsa:58512:DLGAP3|hsa:5213:PFKM|hsa:10568:SLC34A2|hsa:23705:CADM1|hsa:3688:ITGB1|hsa:3784:KCNQ1|hsa:23109:DDN|hsa:3753:KCNE1B|hsa:23162:MAPK8IP3|hsa:92211:CDHR1|hsa:51763:INPP5K|hsa:6753:SSTR3|hsa:6331:SCN5A|hsa:6573:SLC19A1	http://amigo.geneontology.org/amigo/term/GO:0098590
negative regulation of macromolecule metabolic process	biological_process	GO:0010605	40	2269	0.98	7.83001e-05	0.00113162	hsa:81559:TRIM11|hsa:11074:TRIM31|hsa:387893:KMT5A|hsa:23186:RCOR1|hsa:5607:MAP2K5|hsa:25:ABL1|hsa:10608:MXD4|hsa:990:CDC6|hsa:57673:BEND3|hsa:8535:CBX4|hsa:28999:KLF15|hsa:3300:DNAJB2|hsa:103:ADAR|hsa:9682:KDM4A|hsa:116496:FAM129A|hsa:9611:NCOR1|hsa:4602:MYB|hsa:605:BCL7A|hsa:23410:SIRT3|hsa:118738:ZNF488|hsa:7466:WFS1|hsa:5933:RBL1|hsa:653145:ANXA8|hsa:3784:KCNQ1|hsa:90199:WFDC8|hsa:23316:CUX2|…	http://amigo.geneontology.org/amigo/term/GO:0010605
regulation of secretion by cell	biological_process	GO:1903530	17	614	1.54	8.01655e-05	0.00115514	hsa:3749:KCNC4|hsa:114088:TRIM9|hsa:192683:SCAMP5|hsa:3589:IL11|hsa:6861:SYT5|hsa:4915:NTRK2|hsa:57818:G6PC2|hsa:10814:CPLX2|hsa:399687:MYO18A|hsa:5213:PFKM|hsa:3454:IFNAR1|hsa:27183:VPS4A|hsa:116:ADCYAP1|hsa:25:ABL1|hsa:1149:CIDEA|hsa:376267:RAB15|hsa:23705:CADM1	http://amigo.geneontology.org/amigo/term/GO:1903530
positive regulation of nervous system development	biological_process	GO:0051962	14	438	1.78	8.04598e-05	0.00115595	hsa:655:BMP7|hsa:2048:EPHB2|hsa:26050:SLITRK5|hsa:4915:NTRK2|hsa:23373:CRTC1|hsa:23316:CUX2|hsa:3688:ITGB1|hsa:5526:PPP2R5B|hsa:116:ADCYAP1|hsa:26011:TENM4|hsa:124925:SEZ6|hsa:65009:NDRG4|hsa:84867:PTPN5|hsa:118738:ZNF488	http://amigo.geneontology.org/amigo/term/GO:0051962
embryo development	biological_process	GO:0009790	22	937	1.31	8.17214e-05	0.00117062	hsa:3688:ITGB1|hsa:54806:AHI1|hsa:5607:MAP2K5|hsa:26011:TENM4|hsa:65009:NDRG4|hsa:55273:TMEM100|hsa:5291:PIK3CB|hsa:10568:SLC34A2|hsa:4010:LMX1B|hsa:2048:EPHB2|hsa:1969:EPHA2|hsa:55626:WFDC1|hsa:29072:SETD2|hsa:23162:MAPK8IP3|hsa:655:BMP7|hsa:51763:INPP5K|hsa:1303:COL12A1|hsa:53615:MBD3|hsa:56243:KIAA1217|hsa:103:ADAR|hsa:1387:CREBBP|hsa:154796:AMOT	http://amigo.geneontology.org/amigo/term/GO:0009790
regulation of ion transmembrane transport	biological_process	GO:0034765	13	384	1.89	8.28454e-05	0.00118323	hsa:3749:KCNC4|hsa:644139:PIRT|hsa:3753:KCNE1B|hsa:81:ACTN4|hsa:10021:HCN4|hsa:3784:KCNQ1|hsa:6326:SCN2A|hsa:7809:BSND|hsa:9943:OXSR1|hsa:25:ABL1|hsa:6331:SCN5A|hsa:30819:KCNIP2|hsa:3763:KCNJ6	http://amigo.geneontology.org/amigo/term/GO:0034765
positive regulation of neuron projection development	biological_process	GO:0010976	10	232	2.4	8.37181e-05	0.00119219	hsa:655:BMP7|hsa:3688:ITGB1|hsa:4915:NTRK2|hsa:23373:CRTC1|hsa:23316:CUX2|hsa:5526:PPP2R5B|hsa:116:ADCYAP1|hsa:124925:SEZ6|hsa:65009:NDRG4|hsa:84867:PTPN5	http://amigo.geneontology.org/amigo/term/GO:0010976
cell morphogenesis involved in neuron differentiation	biological_process	GO:0048667	15	498	1.68	8.57502e-05	0.00121755	hsa:655:BMP7|hsa:1949:EFNB3|hsa:26050:SLITRK5|hsa:2048:EPHB2|hsa:84612:PARD6B|hsa:4915:NTRK2|hsa:23316:CUX2|hsa:10090:UST|hsa:3688:ITGB1|hsa:6585:SLIT1|hsa:25:ABL1|hsa:8408:ULK1|hsa:23098:SARM1|hsa:22903:BTBD3|hsa:23162:MAPK8IP3	http://amigo.geneontology.org/amigo/term/GO:0048667
catabolic process	biological_process	GO:0009056	35	1889	1.03	8.79469e-05	0.00124394	hsa:6531:SLC6A3|hsa:37:ACADVL|hsa:729330:RP11-240B13.2|hsa:1375:CHKB-CPT1B|hsa:28952:CCDC22|hsa:8078:USP5|hsa:729330:OC90|hsa:6047:RNF4|hsa:9611:NCOR1|hsa:10425:ARIH2|hsa:56953:NT5M|hsa:6500:SKP1|hsa:3300:DNAJB2|hsa:56006:SMG9|hsa:5213:PFKM|hsa:129303:TMEM150A|hsa:9736:AHSA2|hsa:1149:CIDEA|hsa:90637:ZFAND2A|hsa:3688:ITGB1|hsa:6228:RPS23|hsa:2026:ENO2|hsa:27183:VPS4A|hsa:114881:OSBPL7|hsa:129563:D…	http://amigo.geneontology.org/amigo/term/GO:0009056
voltage-gated ion channel activity	molecular_function	GO:0005244	9	188	2.67	8.83771e-05	0.00124394	hsa:3749:KCNC4|hsa:3763:KCNJ6|hsa:10021:HCN4|hsa:3784:KCNQ1|hsa:6326:SCN2A|hsa:7809:BSND|hsa:3753:KCNE1B|hsa:6331:SCN5A|hsa:30819:KCNIP2	http://amigo.geneontology.org/amigo/term/GO:0005244
voltage-gated channel activity	molecular_function	GO:0022832	9	188	2.67	8.83771e-05	0.00124394	hsa:3749:KCNC4|hsa:3763:KCNJ6|hsa:10021:HCN4|hsa:3784:KCNQ1|hsa:6326:SCN2A|hsa:7809:BSND|hsa:3753:KCNE1B|hsa:6331:SCN5A|hsa:30819:KCNIP2	http://amigo.geneontology.org/amigo/term/GO:0022832
regulation of establishment of protein localization	biological_process	GO:0070201	20	815	1.37	9.67176e-05	0.0013574	hsa:655:BMP7|hsa:3688:ITGB1|hsa:192683:SCAMP5|hsa:10425:ARIH2|hsa:5213:PFKM|hsa:28952:CCDC22|hsa:56892:C8orf4|hsa:1969:EPHA2|hsa:85465:EPT1|hsa:57818:G6PC2|hsa:399687:MYO18A|hsa:55733:HHAT|hsa:3454:IFNAR1|hsa:5296:AC007192.4|hsa:3753:KCNE1B|hsa:25:ABL1|hsa:1149:CIDEA|hsa:51763:INPP5K|hsa:84867:PTPN5|hsa:23705:CADM1	http://amigo.geneontology.org/amigo/term/GO:0070201
positive regulation of intracellular signal transduction	biological_process	GO:1902533	21	882	1.33	9.80105e-05	0.00137158	hsa:3688:ITGB1|hsa:116:ADCYAP1|hsa:57551:TAOK1|hsa:81:ACTN4|hsa:5291:PIK3CB|hsa:3589:IL11|hsa:5883:RAD9A|hsa:28952:CCDC22|hsa:9289:ADGRG1|hsa:4915:NTRK2|hsa:25946:ZNF385A|hsa:81603:TRIM8|hsa:9175:MAP3K13|hsa:56892:C8orf4|hsa:5607:MAP2K5|hsa:25:ABL1|hsa:23162:MAPK8IP3|hsa:65009:NDRG4|hsa:84433:CARD11|hsa:1387:CREBBP|hsa:7334:UBE2N	http://amigo.geneontology.org/amigo/term/GO:1902533
endoplasmic reticulum part	cellular_component	GO:0044432	25	1158	1.2	9.93695e-05	0.0013866	hsa:57515:SERINC1|hsa:57818:G6PC2|hsa:283208:P4HA3|hsa:387597:ILDR2|hsa:65009:NDRG4|hsa:50999:TMED5|hsa:113419:AC007040.11|hsa:57488:ESYT2|hsa:85301:COL27A1|hsa:55214:P3H2|hsa:221035:REEP3|hsa:55733:HHAT|hsa:57333:RCN3|hsa:126410:CYP4F22|hsa:23305:CTB-127M13.1|hsa:64131:XYLT1|hsa:23109:DDN|hsa:114881:OSBPL7|hsa:84867:PTPN5|hsa:23621:BACE1|hsa:85465:EPT1|hsa:148229:ATP8B3|hsa:84888:SPPL2A|hsa:7466…	http://amigo.geneontology.org/amigo/term/GO:0044432
phosphatidylinositol phosphate binding	molecular_function	GO:1901981	7	110	3.55	0.000102432	0.00142524	hsa:23503:ZFYVE26|hsa:26100:WIPI2|hsa:653145:ANXA8|hsa:3784:KCNQ1|hsa:124460:SNX20|hsa:644139:PIRT|hsa:4651:MYO10	http://amigo.geneontology.org/amigo/term/GO:1901981
protein complex binding	Undef	GO:0032403	19	754	1.4	0.000103361	0.00143405	hsa:6531:SLC6A3|hsa:3688:ITGB1|hsa:8408:ULK1|hsa:53615:MBD3|hsa:81:ACTN4|hsa:399687:MYO18A|hsa:3300:DNAJB2|hsa:25828:TXN2|hsa:57175:CORO1B|hsa:2774:GNAL|hsa:8515:ITGA10|hsa:22801:ITGA11|hsa:9289:ADGRG1|hsa:653145:ANXA8|hsa:25:ABL1|hsa:7275:TUB|hsa:6047:RNF4|hsa:7450:VWF|hsa:4651:MYO10	http://amigo.geneontology.org/amigo/term/GO:0032403
hydrolase activity	molecular_function	GO:0016787	41	2382	0.96	0.000105424	0.00145794	hsa:729330:RP11-240B13.2|hsa:144715:RAD9B|hsa:5883:RAD9A|hsa:8078:USP5|hsa:57818:G6PC2|hsa:23186:RCOR1|hsa:23395:LARS2|hsa:170506:DHX36|hsa:81570:CLPB|hsa:56953:NT5M|hsa:377:ARF3|hsa:103:ADAR|hsa:729330:OC90|hsa:92170:MTG1|hsa:9736:AHSA2|hsa:2194:FASN|hsa:126767:AADACL3|hsa:129563:DIS3L2|hsa:23410:SIRT3|hsa:10570:DPYSL4|hsa:22808:MRAS|hsa:5334:PLCL1|hsa:2774:GNAL|hsa:57546:PDP2|hsa:27183:VPS4A|hs…	http://amigo.geneontology.org/amigo/term/GO:0016787
actin cytoskeleton	cellular_component	GO:0015629	14	450	1.73	0.000105902	0.00145794	hsa:9172:MYOM2|hsa:23307:FKBP15|hsa:81:ACTN4|hsa:80115:BAIAP2L2|hsa:171024:SYNPO2|hsa:91807:MYLK3|hsa:9150:CTDP1|hsa:57175:CORO1B|hsa:399687:MYO18A|hsa:8997:KALRN|hsa:25:ABL1|hsa:2317:FLNB|hsa:4651:MYO10|hsa:154796:AMOT	http://amigo.geneontology.org/amigo/term/GO:0015629
regulation of apoptotic process	biological_process	GO:0042981	28	1379	1.13	0.000105983	0.00145794	hsa:116:ADCYAP1|hsa:8997:KALRN|hsa:5883:RAD9A|hsa:54806:AHI1|hsa:399687:MYO18A|hsa:5607:MAP2K5|hsa:25:ABL1|hsa:8535:CBX4|hsa:25946:ZNF385A|hsa:4915:NTRK2|hsa:3313:HSPA9|hsa:3688:ITGB1|hsa:84433:CARD11|hsa:94241:TP53INP1|hsa:8739:HRK|hsa:55626:WFDC1|hsa:84289:ING5|hsa:23098:SARM1|hsa:1149:CIDEA|hsa:655:BMP7|hsa:624:BDKRB2|hsa:9040:UBE2M|hsa:81:ACTN4|hsa:64342:HS1BP3|hsa:651:BMP3|hsa:7466:WFS1|hsa:…	http://amigo.geneontology.org/amigo/term/GO:0042981
dendrite	cellular_component	GO:0030425	14	452	1.73	0.00011076	0.00151935	hsa:2048:EPHB2|hsa:3688:ITGB1|hsa:23373:CRTC1|hsa:25828:TXN2|hsa:4915:NTRK2|hsa:25946:ZNF385A|hsa:10814:CPLX2|hsa:58512:DLGAP3|hsa:124925:SEZ6|hsa:114088:TRIM9|hsa:7466:WFS1|hsa:23098:SARM1|hsa:84867:PTPN5|hsa:23162:MAPK8IP3	http://amigo.geneontology.org/amigo/term/GO:0030425
regulation of immune response	biological_process	GO:0050776	20	824	1.35	0.000111589	0.00152641	hsa:3688:ITGB1|hsa:4651:MYO10|hsa:103:ADAR|hsa:7334:UBE2N|hsa:30009:TBX21|hsa:55824:PAG1|hsa:84433:CARD11|hsa:6500:SKP1|hsa:5291:PIK3CB|hsa:25:ABL1|hsa:150372:NFAM1|hsa:3454:IFNAR1|hsa:5296:AC007192.4|hsa:116:ADCYAP1|hsa:84888:SPPL2A|hsa:163486:DENND1B|hsa:4602:MYB|hsa:23098:SARM1|hsa:1387:CREBBP|hsa:23705:CADM1	http://amigo.geneontology.org/amigo/term/GO:0050776
regulation of transmembrane transport	biological_process	GO:0034762	13	398	1.82	0.000116876	0.00158978	hsa:3749:KCNC4|hsa:644139:PIRT|hsa:3753:KCNE1B|hsa:81:ACTN4|hsa:10021:HCN4|hsa:3784:KCNQ1|hsa:6326:SCN2A|hsa:7809:BSND|hsa:9943:OXSR1|hsa:25:ABL1|hsa:6331:SCN5A|hsa:30819:KCNIP2|hsa:3763:KCNJ6	http://amigo.geneontology.org/amigo/term/GO:0034762
ligase activity	molecular_function	GO:0016874	13	398	1.82	0.000116876	0.00158978	hsa:81559:TRIM11|hsa:8535:CBX4|hsa:9040:UBE2M|hsa:10425:ARIH2|hsa:23305:CTB-127M13.1|hsa:11074:TRIM31|hsa:140739:UBE2F|hsa:114088:TRIM9|hsa:81603:TRIM8|hsa:197370:NSMCE1|hsa:6047:RNF4|hsa:23395:LARS2|hsa:89122:TRIM4	http://amigo.geneontology.org/amigo/term/GO:0016874
regulation of programmed cell death	biological_process	GO:0043067	28	1391	1.12	0.000122052	0.00165555	hsa:116:ADCYAP1|hsa:8997:KALRN|hsa:5883:RAD9A|hsa:54806:AHI1|hsa:399687:MYO18A|hsa:5607:MAP2K5|hsa:25:ABL1|hsa:8535:CBX4|hsa:25946:ZNF385A|hsa:4915:NTRK2|hsa:3313:HSPA9|hsa:3688:ITGB1|hsa:84433:CARD11|hsa:94241:TP53INP1|hsa:8739:HRK|hsa:55626:WFDC1|hsa:84289:ING5|hsa:23098:SARM1|hsa:1149:CIDEA|hsa:655:BMP7|hsa:624:BDKRB2|hsa:9040:UBE2M|hsa:81:ACTN4|hsa:64342:HS1BP3|hsa:651:BMP3|hsa:7466:WFS1|hsa:…	http://amigo.geneontology.org/amigo/term/GO:0043067
immune response-activating cell surface receptor signaling pathway	biological_process	GO:0002429	11	295	2.08	0.000129037	0.00174542	hsa:7334:UBE2N|hsa:55824:PAG1|hsa:84433:CARD11|hsa:6500:SKP1|hsa:150372:NFAM1|hsa:5296:AC007192.4|hsa:25:ABL1|hsa:163486:DENND1B|hsa:5291:PIK3CB|hsa:1387:CREBBP|hsa:4651:MYO10	http://amigo.geneontology.org/amigo/term/GO:0002429
negative regulation of cell development	biological_process	GO:0010721	11	296	2.07	0.000132764	0.00179084	hsa:655:BMP7|hsa:2048:EPHB2|hsa:116:ADCYAP1|hsa:81:ACTN4|hsa:5515:PPP2CA|hsa:9150:CTDP1|hsa:3688:ITGB1|hsa:9289:ADGRG1|hsa:124925:SEZ6|hsa:10718:NRG3|hsa:81559:TRIM11	http://amigo.geneontology.org/amigo/term/GO:0010721
negative regulation of viral transcription	biological_process	GO:0032897	4	25	8.91	0.000133638	0.00179763	hsa:81559:TRIM11|hsa:81603:TRIM8|hsa:11074:TRIM31|hsa:51763:INPP5K	http://amigo.geneontology.org/amigo/term/GO:0032897
single-organism organelle organization	Undef	GO:1902589	32	1702	1.05	0.000137402	0.00184315	hsa:1674:DES|hsa:54806:AHI1|hsa:57175:CORO1B|hsa:399687:MYO18A|hsa:25:ABL1|hsa:64423:INF2|hsa:990:CDC6|hsa:85369:STRIP1|hsa:25758:KIAA1549L|hsa:80115:BAIAP2L2|hsa:55561:CDC42BPG|hsa:9611:NCOR1|hsa:23593:HEBP2|hsa:114088:TRIM9|hsa:3688:ITGB1|hsa:6047:RNF4|hsa:26100:WIPI2|hsa:22808:MRAS|hsa:91807:MYLK3|hsa:27183:VPS4A|hsa:55626:WFDC1|hsa:57551:TAOK1|hsa:129563:DIS3L2|hsa:81:ACTN4|hsa:51763:INPP5K|h…	http://amigo.geneontology.org/amigo/term/GO:1902589
immune system process	biological_process	GO:0002376	41	2414	0.95	0.000139331	0.00186388	hsa:81559:TRIM11|hsa:1949:EFNB3|hsa:103:ADAR|hsa:30009:TBX21|hsa:55824:PAG1|hsa:11074:TRIM31|hsa:1969:EPHA2|hsa:157869:SBSPON|hsa:3454:IFNAR1|hsa:116:ADCYAP1|hsa:25:ABL1|hsa:2495:FTH1|hsa:25758:KIAA1549L|hsa:6500:SKP1|hsa:25946:ZNF385A|hsa:56892:C8orf4|hsa:2872:MKNK2|hsa:147808:ZNF784|hsa:4602:MYB|hsa:3313:HSPA9|hsa:23705:CADM1|hsa:3688:ITGB1|hsa:10425:ARIH2|hsa:84433:CARD11|hsa:3784:KCNQ1|hsa:10…	http://amigo.geneontology.org/amigo/term/GO:0002376
hydrolase activity, acting on ester bonds	molecular_function	GO:0016788	18	711	1.41	0.00014803	0.00197482	hsa:11145:PLA2G16|hsa:624:BDKRB2|hsa:729330:RP11-240B13.2|hsa:5515:PPP2CA|hsa:729330:OC90|hsa:5883:RAD9A|hsa:51763:INPP5K|hsa:57546:PDP2|hsa:57818:G6PC2|hsa:9150:CTDP1|hsa:92667:MGME1|hsa:2194:FASN|hsa:144715:RAD9B|hsa:56953:NT5M|hsa:5334:PLCL1|hsa:23395:LARS2|hsa:84867:PTPN5|hsa:129563:DIS3L2	http://amigo.geneontology.org/amigo/term/GO:0016788
cell projection morphogenesis	biological_process	GO:0048858	19	778	1.36	0.00015282	0.00203314	hsa:655:BMP7|hsa:1949:EFNB3|hsa:10570:DPYSL4|hsa:26050:SLITRK5|hsa:2048:EPHB2|hsa:54806:AHI1|hsa:4915:NTRK2|hsa:84612:PARD6B|hsa:57175:CORO1B|hsa:23316:CUX2|hsa:10090:UST|hsa:3688:ITGB1|hsa:6585:SLIT1|hsa:25:ABL1|hsa:8408:ULK1|hsa:23329:TBC1D30|hsa:23098:SARM1|hsa:22903:BTBD3|hsa:23162:MAPK8IP3	http://amigo.geneontology.org/amigo/term/GO:0048858
positive regulation of cell development	biological_process	GO:0010720	14	467	1.67	0.000153768	0.00204016	hsa:655:BMP7|hsa:2048:EPHB2|hsa:91807:MYLK3|hsa:4915:NTRK2|hsa:23373:CRTC1|hsa:23316:CUX2|hsa:3688:ITGB1|hsa:5526:PPP2R5B|hsa:116:ADCYAP1|hsa:26011:TENM4|hsa:124925:SEZ6|hsa:65009:NDRG4|hsa:84867:PTPN5|hsa:118738:ZNF488	http://amigo.geneontology.org/amigo/term/GO:0010720
histone H4-K20 methylation	biological_process	GO:0034770	3	9	18.57	0.000154532	0.00204471	hsa:51111:KMT5B|hsa:387893:KMT5A|hsa:57673:BEND3	http://amigo.geneontology.org/amigo/term/GO:0034770
DNA binding	molecular_function	GO:0003677	41	2429	0.94	0.000158395	0.00209013	hsa:7988:ZNF212|hsa:30009:TBX21|hsa:55893:FBXO16|hsa:399687:MYO18A|hsa:23186:RCOR1|hsa:25:ABL1|hsa:7003:TEAD1|hsa:10608:MXD4|hsa:170506:DHX36|hsa:8535:CBX4|hsa:28999:KLF15|hsa:25946:ZNF385A|hsa:284307:ZIK1|hsa:286128:ZFP41|hsa:390874:ONECUT3|hsa:51274:KLF3|hsa:9611:NCOR1|hsa:147808:ZNF784|hsa:4602:MYB|hsa:23119:HIC2|hsa:57673:BEND3|hsa:1059:CENPB|hsa:4010:LMX1B|hsa:23316:CUX2|hsa:23109:DDN|hsa:69…	http://amigo.geneontology.org/amigo/term/GO:0003677
ion transport	biological_process	GO:0006811	28	1415	1.1	0.000160889	0.00211728	hsa:6531:SLC6A3|hsa:3749:KCNC4|hsa:9943:OXSR1|hsa:1375:CHKB-CPT1B|hsa:57515:SERINC1|hsa:644139:PIRT|hsa:7809:BSND|hsa:116:ADCYAP1|hsa:25:ABL1|hsa:9611:NCOR1|hsa:4915:NTRK2|hsa:6326:SCN2A|hsa:10568:SLC34A2|hsa:2495:FTH1|hsa:30819:KCNIP2|hsa:6512:SLC1A7|hsa:55238:SLC38A7|hsa:7466:WFS1|hsa:3784:KCNQ1|hsa:28232:SLCO3A1|hsa:3753:KCNE1B|hsa:624:BDKRB2|hsa:3763:KCNJ6|hsa:81:ACTN4|hsa:51763:INPP5K|hsa:10…	http://amigo.geneontology.org/amigo/term/GO:0006811
anatomical structure morphogenesis	biological_process	GO:0009653	42	2513	0.93	0.000161553	0.00212028	hsa:1949:EFNB3|hsa:54806:AHI1|hsa:57175:CORO1B|hsa:10090:UST|hsa:5607:MAP2K5|hsa:26011:TENM4|hsa:25:ABL1|hsa:65009:NDRG4|hsa:64423:INF2|hsa:8408:ULK1|hsa:1387:CREBBP|hsa:4651:MYO10|hsa:29072:SETD2|hsa:25946:ZNF385A|hsa:84612:PARD6B|hsa:4915:NTRK2|hsa:85301:COL27A1|hsa:6585:SLIT1|hsa:10718:NRG3|hsa:2048:EPHB2|hsa:10570:DPYSL4|hsa:26050:SLITRK5|hsa:85369:STRIP1|hsa:91807:MYLK3|hsa:1969:EPHA2|hsa:23…	http://amigo.geneontology.org/amigo/term/GO:0009653
cardiovascular system development	biological_process	GO:0072358	21	919	1.27	0.000169661	0.00221472	hsa:655:BMP7|hsa:2048:EPHB2|hsa:1969:EPHA2|hsa:26050:SLITRK5|hsa:54806:AHI1|hsa:5607:MAP2K5|hsa:6331:SCN5A|hsa:53615:MBD3|hsa:5291:PIK3CB|hsa:91807:MYLK3|hsa:4915:NTRK2|hsa:3784:KCNQ1|hsa:9150:CTDP1|hsa:29072:SETD2|hsa:80274:SCUBE1|hsa:3688:ITGB1|hsa:9289:ADGRG1|hsa:26011:TENM4|hsa:55273:TMEM100|hsa:65009:NDRG4|hsa:154796:AMOT	http://amigo.geneontology.org/amigo/term/GO:0072358
circulatory system development	biological_process	GO:0072359	21	919	1.27	0.000169661	0.00221472	hsa:655:BMP7|hsa:2048:EPHB2|hsa:1969:EPHA2|hsa:26050:SLITRK5|hsa:54806:AHI1|hsa:5607:MAP2K5|hsa:6331:SCN5A|hsa:53615:MBD3|hsa:5291:PIK3CB|hsa:91807:MYLK3|hsa:4915:NTRK2|hsa:3784:KCNQ1|hsa:9150:CTDP1|hsa:29072:SETD2|hsa:80274:SCUBE1|hsa:3688:ITGB1|hsa:9289:ADGRG1|hsa:26011:TENM4|hsa:55273:TMEM100|hsa:65009:NDRG4|hsa:154796:AMOT	http://amigo.geneontology.org/amigo/term/GO:0072359
ubiquitin-like protein binding	molecular_function	GO:0032182	7	120	3.25	0.000170816	0.00222081	hsa:7334:UBE2N|hsa:3300:DNAJB2|hsa:8078:USP5|hsa:27000:DNAJC2|hsa:84126:ATRIP|hsa:6047:RNF4|hsa:8535:CBX4	http://amigo.geneontology.org/amigo/term/GO:0032182
antigen receptor-mediated signaling pathway	biological_process	GO:0050851	9	206	2.43	0.000171043	0.00222081	hsa:7334:UBE2N|hsa:55824:PAG1|hsa:84433:CARD11|hsa:6500:SKP1|hsa:150372:NFAM1|hsa:5296:AC007192.4|hsa:25:ABL1|hsa:163486:DENND1B|hsa:5291:PIK3CB	http://amigo.geneontology.org/amigo/term/GO:0050851
cell adhesion	biological_process	GO:0007155	28	1421	1.1	0.000172179	0.00222961	hsa:1949:EFNB3|hsa:30009:TBX21|hsa:55824:PAG1|hsa:57608:KIAA1462|hsa:8515:ITGA10|hsa:22801:ITGA11|hsa:5607:MAP2K5|hsa:25:ABL1|hsa:29930:PCDHB1|hsa:4602:MYB|hsa:23705:CADM1|hsa:3688:ITGB1|hsa:84433:CARD11|hsa:1969:EPHA2|hsa:655:BMP7|hsa:81:ACTN4|hsa:5515:PPP2CA|hsa:92211:CDHR1|hsa:10446:LRRN2|hsa:3454:IFNAR1|hsa:1387:CREBBP|hsa:9289:ADGRG1|hsa:404037:HAPLN4|hsa:7450:VWF|hsa:131873:COL6A6|hsa:5291:…	http://amigo.geneontology.org/amigo/term/GO:0007155
lipid metabolic process	biological_process	GO:0006629	26	1275	1.14	0.00017493	0.0022592	hsa:37:ACADVL|hsa:729330:RP11-240B13.2|hsa:1375:CHKB-CPT1B|hsa:57515:SERINC1|hsa:11120:BTN2A1|hsa:9611:NCOR1|hsa:377:ARF3|hsa:79829:NAA40|hsa:5291:PIK3CB|hsa:729330:OC90|hsa:129303:TMEM150A|hsa:2194:FASN|hsa:5933:RBL1|hsa:23305:CTB-127M13.1|hsa:80772:CPTP|hsa:5334:PLCL1|hsa:57546:PDP2|hsa:5296:AC007192.4|hsa:55626:WFDC1|hsa:1149:CIDEA|hsa:11145:PLA2G16|hsa:5515:PPP2CA|hsa:51763:INPP5K|hsa:8128:ST…	http://amigo.geneontology.org/amigo/term/GO:0006629
symbiosis, encompassing mutualism through parasitism	biological_process	GO:0044403	23	1062	1.21	0.000179781	0.00230878	hsa:81559:TRIM11|hsa:1949:EFNB3|hsa:30009:TBX21|hsa:11074:TRIM31|hsa:1969:EPHA2|hsa:9150:CTDP1|hsa:23373:CRTC1|hsa:23186:RCOR1|hsa:3454:IFNAR1|hsa:170506:DHX36|hsa:6228:RPS23|hsa:25758:KIAA1549L|hsa:103:ADAR|hsa:55048:VPS37C|hsa:9682:KDM4A|hsa:3688:ITGB1|hsa:5933:RBL1|hsa:3784:KCNQ1|hsa:27183:VPS4A|hsa:23265:EXOC7|hsa:51763:INPP5K|hsa:81603:TRIM8|hsa:1387:CREBBP	http://amigo.geneontology.org/amigo/term/GO:0044403
interspecies interaction between organisms	biological_process	GO:0044419	23	1062	1.21	0.000179781	0.00230878	hsa:81559:TRIM11|hsa:1949:EFNB3|hsa:30009:TBX21|hsa:11074:TRIM31|hsa:1969:EPHA2|hsa:9150:CTDP1|hsa:23373:CRTC1|hsa:23186:RCOR1|hsa:3454:IFNAR1|hsa:170506:DHX36|hsa:6228:RPS23|hsa:25758:KIAA1549L|hsa:103:ADAR|hsa:55048:VPS37C|hsa:9682:KDM4A|hsa:3688:ITGB1|hsa:5933:RBL1|hsa:3784:KCNQ1|hsa:27183:VPS4A|hsa:23265:EXOC7|hsa:51763:INPP5K|hsa:81603:TRIM8|hsa:1387:CREBBP	http://amigo.geneontology.org/amigo/term/GO:0044419
positive regulation of cell projection organization	biological_process	GO:0031346	11	307	2	0.000180195	0.00230878	hsa:655:BMP7|hsa:3688:ITGB1|hsa:23373:CRTC1|hsa:4915:NTRK2|hsa:57175:CORO1B|hsa:23316:CUX2|hsa:5526:PPP2R5B|hsa:116:ADCYAP1|hsa:124925:SEZ6|hsa:65009:NDRG4|hsa:84867:PTPN5	http://amigo.geneontology.org/amigo/term/GO:0031346
ubiquitin-like protein transferase activity	molecular_function	GO:0019787	13	417	1.74	0.000181926	0.00232482	hsa:81559:TRIM11|hsa:55295:KLHL26|hsa:9040:UBE2M|hsa:10425:ARIH2|hsa:63893:UBE2O|hsa:7334:UBE2N|hsa:134111:UBE2QL1|hsa:140739:UBE2F|hsa:114088:TRIM9|hsa:6500:SKP1|hsa:197370:NSMCE1|hsa:6047:RNF4|hsa:8535:CBX4	http://amigo.geneontology.org/amigo/term/GO:0019787
single-organism membrane organization	Undef	GO:0044802	20	857	1.3	0.000184898	0.0023566	hsa:3688:ITGB1|hsa:92162:TMEM88|hsa:6228:RPS23|hsa:5515:PPP2CA|hsa:80115:BAIAP2L2|hsa:7275:TUB|hsa:51763:INPP5K|hsa:81619:TSPAN14|hsa:1969:EPHA2|hsa:6861:SYT5|hsa:129303:TMEM150A|hsa:30819:KCNIP2|hsa:27183:VPS4A|hsa:3753:KCNE1B|hsa:8675:STX16|hsa:148229:ATP8B3|hsa:221035:REEP3|hsa:23329:TBC1D30|hsa:23593:HEBP2|hsa:114088:TRIM9	http://amigo.geneontology.org/amigo/term/GO:0044802
biological adhesion	biological_process	GO:0022610	28	1428	1.09	0.000186242	0.0023643	hsa:1949:EFNB3|hsa:30009:TBX21|hsa:55824:PAG1|hsa:57608:KIAA1462|hsa:8515:ITGA10|hsa:22801:ITGA11|hsa:5607:MAP2K5|hsa:25:ABL1|hsa:29930:PCDHB1|hsa:4602:MYB|hsa:23705:CADM1|hsa:3688:ITGB1|hsa:84433:CARD11|hsa:1969:EPHA2|hsa:655:BMP7|hsa:81:ACTN4|hsa:5515:PPP2CA|hsa:92211:CDHR1|hsa:10446:LRRN2|hsa:3454:IFNAR1|hsa:1387:CREBBP|hsa:9289:ADGRG1|hsa:404037:HAPLN4|hsa:7450:VWF|hsa:131873:COL6A6|hsa:5291:…	http://amigo.geneontology.org/amigo/term/GO:0022610
actin cytoskeleton organization	biological_process	GO:0030036	15	536	1.56	0.000186534	0.0023643	hsa:3688:ITGB1|hsa:85369:STRIP1|hsa:81:ACTN4|hsa:80115:BAIAP2L2|hsa:51763:INPP5K|hsa:22808:MRAS|hsa:91807:MYLK3|hsa:57175:CORO1B|hsa:399687:MYO18A|hsa:57553:MICAL3|hsa:55561:CDC42BPG|hsa:25:ABL1|hsa:2317:FLNB|hsa:64423:INF2|hsa:154796:AMOT	http://amigo.geneontology.org/amigo/term/GO:0030036
receptor tyrosine kinase binding	molecular_function	GO:0030971	5	53	5.26	0.000186963	0.0023643	hsa:55824:PAG1|hsa:10718:NRG3|hsa:5296:AC007192.4|hsa:4915:NTRK2|hsa:53358:SHC3	http://amigo.geneontology.org/amigo/term/GO:0030971
regulation of protein phosphorylation	biological_process	GO:0001932	26	1281	1.13	0.000187871	0.00236961	hsa:116:ADCYAP1|hsa:1969:EPHA2|hsa:3454:IFNAR1|hsa:5607:MAP2K5|hsa:25:ABL1|hsa:65009:NDRG4|hsa:990:CDC6|hsa:5291:PIK3CB|hsa:4915:NTRK2|hsa:116496:FAM129A|hsa:9611:NCOR1|hsa:10718:NRG3|hsa:3688:ITGB1|hsa:5334:PLCL1|hsa:57551:TAOK1|hsa:84867:PTPN5|hsa:23162:MAPK8IP3|hsa:655:BMP7|hsa:624:BDKRB2|hsa:651:BMP3|hsa:5515:PPP2CA|hsa:3589:IL11|hsa:51763:INPP5K|hsa:9175:MAP3K13|hsa:103:ADAR|hsa:5526:PPP2R5B	http://amigo.geneontology.org/amigo/term/GO:0001932
axon	cellular_component	GO:0030424	13	420	1.72	0.000194616	0.00244833	hsa:6531:SLC6A3|hsa:23621:BACE1|hsa:55238:SLC38A7|hsa:23307:FKBP15|hsa:2048:EPHB2|hsa:6326:SCN2A|hsa:4915:NTRK2|hsa:10814:CPLX2|hsa:3749:KCNC4|hsa:116:ADCYAP1|hsa:23098:SARM1|hsa:84867:PTPN5|hsa:23162:MAPK8IP3	http://amigo.geneontology.org/amigo/term/GO:0030424
regulation of anatomical structure morphogenesis	biological_process	GO:0022603	22	1001	1.22	0.000203127	0.00254879	hsa:1969:EPHA2|hsa:57175:CORO1B|hsa:10090:UST|hsa:5607:MAP2K5|hsa:26011:TENM4|hsa:25:ABL1|hsa:64423:INF2|hsa:85369:STRIP1|hsa:4915:NTRK2|hsa:6585:SLIT1|hsa:2048:EPHB2|hsa:91807:MYLK3|hsa:54806:AHI1|hsa:23316:CUX2|hsa:55273:TMEM100|hsa:23098:SARM1|hsa:655:BMP7|hsa:81:ACTN4|hsa:5515:PPP2CA|hsa:23329:TBC1D30|hsa:154796:AMOT|hsa:4651:MYO10	http://amigo.geneontology.org/amigo/term/GO:0022603
cell cycle	biological_process	GO:0007049	31	1665	1.04	0.000206621	0.00258596	hsa:144715:RAD9B|hsa:5883:RAD9A|hsa:387893:KMT5A|hsa:9150:CTDP1|hsa:116:ADCYAP1|hsa:25:ABL1|hsa:990:CDC6|hsa:115098:CCDC124|hsa:6500:SKP1|hsa:25946:ZNF385A|hsa:84612:PARD6B|hsa:56892:C8orf4|hsa:84126:ATRIP|hsa:9611:NCOR1|hsa:221035:REEP3|hsa:146691:TOM1L2|hsa:3688:ITGB1|hsa:25896:INTS7|hsa:5933:RBL1|hsa:94241:TP53INP1|hsa:27183:VPS4A|hsa:57551:TAOK1|hsa:129563:DIS3L2|hsa:655:BMP7|hsa:11145:PLA2G1…	http://amigo.geneontology.org/amigo/term/GO:0007049
cell part morphogenesis	biological_process	GO:0032990	19	798	1.33	0.000208862	0.00260729	hsa:655:BMP7|hsa:1949:EFNB3|hsa:10570:DPYSL4|hsa:26050:SLITRK5|hsa:2048:EPHB2|hsa:54806:AHI1|hsa:4915:NTRK2|hsa:84612:PARD6B|hsa:57175:CORO1B|hsa:23316:CUX2|hsa:10090:UST|hsa:3688:ITGB1|hsa:6585:SLIT1|hsa:25:ABL1|hsa:8408:ULK1|hsa:23329:TBC1D30|hsa:23098:SARM1|hsa:22903:BTBD3|hsa:23162:MAPK8IP3	http://amigo.geneontology.org/amigo/term/GO:0032990
membrane organization	biological_process	GO:0061024	22	1004	1.22	0.00021151	0.00263357	hsa:92162:TMEM88|hsa:81619:TSPAN14|hsa:1969:EPHA2|hsa:399687:MYO18A|hsa:23329:TBC1D30|hsa:80115:BAIAP2L2|hsa:55048:VPS37C|hsa:129303:TMEM150A|hsa:221035:REEP3|hsa:30819:KCNIP2|hsa:3688:ITGB1|hsa:6228:RPS23|hsa:27183:VPS4A|hsa:3753:KCNE1B|hsa:23593:HEBP2|hsa:114088:TRIM9|hsa:5515:PPP2CA|hsa:51763:INPP5K|hsa:6861:SYT5|hsa:148229:ATP8B3|hsa:8675:STX16|hsa:7275:TUB	http://amigo.geneontology.org/amigo/term/GO:0061024
positive regulation of transcription from RNA polymerase II promoter	biological_process	GO:0045944	22	1005	1.22	0.000214371	0.0026599	hsa:5607:MAP2K5|hsa:390874:ONECUT3|hsa:54806:AHI1|hsa:23373:CRTC1|hsa:116:ADCYAP1|hsa:7003:TEAD1|hsa:170506:DHX36|hsa:23109:DDN|hsa:28999:KLF15|hsa:136259:KLF14|hsa:4602:MYB|hsa:5933:RBL1|hsa:4010:LMX1B|hsa:5296:AC007192.4|hsa:10691:GMEB1|hsa:655:BMP7|hsa:3589:IL11|hsa:5526:PPP2R5B|hsa:6047:RNF4|hsa:5452:POU2F2|hsa:1387:CREBBP|hsa:4899:NRF1	http://amigo.geneontology.org/amigo/term/GO:0045944
positive regulation of developmental process	biological_process	GO:0051094	24	1147	1.17	0.00021472	0.0026599	hsa:6531:SLC6A3|hsa:3688:ITGB1|hsa:30009:TBX21|hsa:54806:AHI1|hsa:23373:CRTC1|hsa:116:ADCYAP1|hsa:26011:TENM4|hsa:25:ABL1|hsa:65009:NDRG4|hsa:25946:ZNF385A|hsa:4915:NTRK2|hsa:124925:SEZ6|hsa:4602:MYB|hsa:2048:EPHB2|hsa:118738:ZNF488|hsa:26050:SLITRK5|hsa:91807:MYLK3|hsa:23316:CUX2|hsa:55273:TMEM100|hsa:84867:PTPN5|hsa:655:BMP7|hsa:57175:CORO1B|hsa:5526:PPP2R5B|hsa:154796:AMOT	http://amigo.geneontology.org/amigo/term/GO:0051094
protein dimerization activity	molecular_function	GO:0046983	24	1148	1.16	0.000217413	0.0026864	hsa:146556:LINC00959|hsa:146556:MFGE8|hsa:26011:TENM4|hsa:10608:MXD4|hsa:4915:NTRK2|hsa:5213:PFKM|hsa:2194:FASN|hsa:23705:CADM1|hsa:3688:ITGB1|hsa:23305:CTB-127M13.1|hsa:80274:SCUBE1|hsa:5296:AC007192.4|hsa:6945:MLX|hsa:1149:CIDEA|hsa:624:BDKRB2|hsa:81:ACTN4|hsa:1810:DR1|hsa:6861:SYT5|hsa:114088:TRIM9|hsa:81603:TRIM8|hsa:9175:MAP3K13|hsa:84888:SPPL2A|hsa:7450:VWF|hsa:4899:NRF1	http://amigo.geneontology.org/amigo/term/GO:0046983
protein complex subunit organization	Undef	GO:0071822	30	1596	1.05	0.000223496	0.00275026	hsa:3749:KCNC4|hsa:54516:MTRF1L|hsa:23373:CRTC1|hsa:25:ABL1|hsa:4698:NDUFA5|hsa:79903:NAA60|hsa:79869:CPSF7|hsa:5526:PPP2R5B|hsa:8408:ULK1|hsa:80115:BAIAP2L2|hsa:84612:PARD6B|hsa:5213:PFKM|hsa:57553:MICAL3|hsa:10718:NRG3|hsa:28998:MRPL13|hsa:6047:RNF4|hsa:25839:COG4|hsa:27183:VPS4A|hsa:8739:HRK|hsa:29072:SETD2|hsa:7450:VWF|hsa:57175:CORO1B|hsa:80274:SCUBE1|hsa:55037:PTCD3|hsa:114088:TRIM9|hsa:471…	http://amigo.geneontology.org/amigo/term/GO:0071822
positive regulation of catalytic activity	biological_process	GO:0043085	29	1520	1.06	0.000223713	0.00275026	hsa:1439:CSF2RB|hsa:5607:MAP2K5|hsa:8997:KALRN|hsa:57515:SERINC1|hsa:1969:EPHA2|hsa:10156:RASA4B|hsa:116:ADCYAP1|hsa:25:ABL1|hsa:414918:DENND6B|hsa:990:CDC6|hsa:23526:ARHGAP45|hsa:6500:SKP1|hsa:5291:PIK3CB|hsa:10718:NRG3|hsa:3688:ITGB1|hsa:53358:SHC3|hsa:5296:AC007192.4|hsa:57221:ARFGEF3|hsa:55626:WFDC1|hsa:163486:DENND1B|hsa:23162:MAPK8IP3|hsa:26030:PLEKHG3|hsa:7334:UBE2N|hsa:5515:PPP2CA|hsa:270…	http://amigo.geneontology.org/amigo/term/GO:0043085
histone methylation	biological_process	GO:0016571	7	126	3.1	0.000227026	0.00278394	hsa:29072:SETD2|hsa:57673:BEND3|hsa:51111:KMT5B|hsa:387893:KMT5A|hsa:11108:PRDM4|hsa:9682:KDM4A|hsa:4602:MYB	http://amigo.geneontology.org/amigo/term/GO:0016571
kinase binding	molecular_function	GO:0019900	16	609	1.46	0.000229425	0.00280627	hsa:3688:ITGB1|hsa:6331:SCN5A|hsa:53358:SHC3|hsa:55824:PAG1|hsa:5883:RAD9A|hsa:146691:TOM1L2|hsa:4915:NTRK2|hsa:3784:KCNQ1|hsa:5213:PFKM|hsa:9175:MAP3K13|hsa:84867:PTPN5|hsa:25:ABL1|hsa:10718:NRG3|hsa:23162:MAPK8IP3|hsa:990:CDC6|hsa:5296:AC007192.4	http://amigo.geneontology.org/amigo/term/GO:0019900
cell cycle process	biological_process	GO:0022402	26	1299	1.12	0.000231954	0.00283007	hsa:144715:RAD9B|hsa:5883:RAD9A|hsa:387893:KMT5A|hsa:9150:CTDP1|hsa:25:ABL1|hsa:9611:NCOR1|hsa:6500:SKP1|hsa:25946:ZNF385A|hsa:56892:C8orf4|hsa:84126:ATRIP|hsa:990:CDC6|hsa:221035:REEP3|hsa:146691:TOM1L2|hsa:3688:ITGB1|hsa:25896:INTS7|hsa:94241:TP53INP1|hsa:27183:VPS4A|hsa:57551:TAOK1|hsa:129563:DIS3L2|hsa:655:BMP7|hsa:23503:ZFYVE26|hsa:5515:PPP2CA|hsa:5526:PPP2R5B|hsa:8522:GAS7|hsa:6047:RNF4|hsa…	http://amigo.geneontology.org/amigo/term/GO:0022402
negative regulation of cellular biosynthetic process	biological_process	GO:0031327	28	1450	1.08	0.000237349	0.00288439	hsa:81559:TRIM11|hsa:37:ACADVL|hsa:11074:TRIM31|hsa:387893:KMT5A|hsa:23186:RCOR1|hsa:5607:MAP2K5|hsa:10608:MXD4|hsa:990:CDC6|hsa:57673:BEND3|hsa:8535:CBX4|hsa:23119:HIC2|hsa:103:ADAR|hsa:9682:KDM4A|hsa:9611:NCOR1|hsa:4602:MYB|hsa:605:BCL7A|hsa:118738:ZNF488|hsa:5933:RBL1|hsa:23316:CUX2|hsa:6945:MLX|hsa:655:BMP7|hsa:1810:DR1|hsa:51763:INPP5K|hsa:27000:DNAJC2|hsa:81603:TRIM8|hsa:53615:MBD3|hsa:7466…	http://amigo.geneontology.org/amigo/term/GO:0031327
regulation of protein transport	biological_process	GO:0051223	18	740	1.36	0.000237594	0.00288439	hsa:655:BMP7|hsa:192683:SCAMP5|hsa:10425:ARIH2|hsa:56892:C8orf4|hsa:28952:CCDC22|hsa:5213:PFKM|hsa:85465:EPT1|hsa:57818:G6PC2|hsa:399687:MYO18A|hsa:55733:HHAT|hsa:3454:IFNAR1|hsa:5296:AC007192.4|hsa:3753:KCNE1B|hsa:25:ABL1|hsa:1149:CIDEA|hsa:51763:INPP5K|hsa:84867:PTPN5|hsa:23705:CADM1	http://amigo.geneontology.org/amigo/term/GO:0051223
voltage-gated potassium channel activity	molecular_function	GO:0005249	6	89	3.76	0.000239269	0.00289748	hsa:3749:KCNC4|hsa:3763:KCNJ6|hsa:10021:HCN4|hsa:3784:KCNQ1|hsa:3753:KCNE1B|hsa:30819:KCNIP2	http://amigo.geneontology.org/amigo/term/GO:0005249
regulation of neuron differentiation	biological_process	GO:0045664	15	551	1.52	0.000248326	0.00299896	hsa:655:BMP7|hsa:2048:EPHB2|hsa:6585:SLIT1|hsa:4915:NTRK2|hsa:23373:CRTC1|hsa:124925:SEZ6|hsa:23316:CUX2|hsa:10090:UST|hsa:3688:ITGB1|hsa:5526:PPP2R5B|hsa:116:ADCYAP1|hsa:25:ABL1|hsa:65009:NDRG4|hsa:23098:SARM1|hsa:84867:PTPN5	http://amigo.geneontology.org/amigo/term/GO:0045664
system process	biological_process	GO:0003008	34	1918	0.99	0.000248884	0.00299896	hsa:6531:SLC6A3|hsa:3688:ITGB1|hsa:9172:MYOM2|hsa:1674:DES|hsa:9150:CTDP1|hsa:23373:CRTC1|hsa:116:ADCYAP1|hsa:26011:TENM4|hsa:25:ABL1|hsa:65009:NDRG4|hsa:28999:KLF15|hsa:25946:ZNF385A|hsa:9682:KDM4A|hsa:4915:NTRK2|hsa:92170:MTG1|hsa:6326:SCN2A|hsa:30819:KCNIP2|hsa:2048:EPHB2|hsa:53358:SHC3|hsa:91807:MYLK3|hsa:3784:KCNQ1|hsa:23316:CUX2|hsa:624:BDKRB2|hsa:3753:KCNE1B|hsa:55273:TMEM100|hsa:6331:SCN5…	http://amigo.geneontology.org/amigo/term/GO:0003008
regulation of heart rate by cardiac conduction	biological_process	GO:0086091	4	30	7.43	0.000251754	0.00302446	hsa:6331:SCN5A|hsa:10021:HCN4|hsa:3753:KCNE1B|hsa:3784:KCNQ1	http://amigo.geneontology.org/amigo/term/GO:0086091
Golgi ribbon formation	biological_process	GO:0090161	3	11	15.2	0.000252246	0.00302446	hsa:399687:MYO18A|hsa:50999:TMED5|hsa:8675:STX16	http://amigo.geneontology.org/amigo/term/GO:0090161
protein tyrosine kinase binding	molecular_function	GO:1990782	5	57	4.89	0.000256311	0.00306563	hsa:55824:PAG1|hsa:10718:NRG3|hsa:5296:AC007192.4|hsa:4915:NTRK2|hsa:53358:SHC3	http://amigo.geneontology.org/amigo/term/GO:1990782
transition metal ion binding	molecular_function	GO:0046914	27	1383	1.09	0.000259113	0.00309153	hsa:81559:TRIM11|hsa:7988:ZNF212|hsa:11074:TRIM31|hsa:8078:USP5|hsa:283208:P4HA3|hsa:25:ABL1|hsa:114088:TRIM9|hsa:23217:ZFR2|hsa:25946:ZNF385A|hsa:9682:KDM4A|hsa:57553:MICAL3|hsa:55214:P3H2|hsa:2495:FTH1|hsa:90637:ZFAND2A|hsa:23410:SIRT3|hsa:10425:ARIH2|hsa:219654:ZCCHC24|hsa:4010:LMX1B|hsa:84289:ING5|hsa:126410:CYP4F22|hsa:4351:MPI|hsa:11108:PRDM4|hsa:81603:TRIM8|hsa:197370:NSMCE1|hsa:6047:RNF4|…	http://amigo.geneontology.org/amigo/term/GO:0046914
positive regulation of cell differentiation	biological_process	GO:0045597	19	814	1.3	0.000265931	0.0031651	hsa:655:BMP7|hsa:2048:EPHB2|hsa:4602:MYB|hsa:25946:ZNF385A|hsa:91807:MYLK3|hsa:4915:NTRK2|hsa:54806:AHI1|hsa:23373:CRTC1|hsa:124925:SEZ6|hsa:23316:CUX2|hsa:3688:ITGB1|hsa:5526:PPP2R5B|hsa:116:ADCYAP1|hsa:26011:TENM4|hsa:25:ABL1|hsa:55273:TMEM100|hsa:65009:NDRG4|hsa:84867:PTPN5|hsa:118738:ZNF488	http://amigo.geneontology.org/amigo/term/GO:0045597
regulation of mitochondrion organization	biological_process	GO:0010821	9	220	2.28	0.000273039	0.00324175	hsa:55733:HHAT|hsa:10425:ARIH2|hsa:85465:EPT1|hsa:92170:MTG1|hsa:92170:RP11-108K14.8|hsa:8739:HRK|hsa:55626:WFDC1|hsa:64423:INF2|hsa:84867:PTPN5	http://amigo.geneontology.org/amigo/term/GO:0010821
negative regulation of macromolecule biosynthetic process	biological_process	GO:0010558	27	1389	1.08	0.000276869	0.00327921	hsa:81559:TRIM11|hsa:11074:TRIM31|hsa:387893:KMT5A|hsa:23186:RCOR1|hsa:5607:MAP2K5|hsa:10608:MXD4|hsa:990:CDC6|hsa:57673:BEND3|hsa:8535:CBX4|hsa:23119:HIC2|hsa:103:ADAR|hsa:9682:KDM4A|hsa:9611:NCOR1|hsa:4602:MYB|hsa:605:BCL7A|hsa:118738:ZNF488|hsa:5933:RBL1|hsa:23316:CUX2|hsa:6945:MLX|hsa:655:BMP7|hsa:1810:DR1|hsa:51763:INPP5K|hsa:27000:DNAJC2|hsa:81603:TRIM8|hsa:53615:MBD3|hsa:7466:WFS1|hsa:1387…	http://amigo.geneontology.org/amigo/term/GO:0010558
protein tyrosine kinase activity	molecular_function	GO:0004713	8	174	2.56	0.000281459	0.00332546	hsa:2048:EPHB2|hsa:1949:EFNB3|hsa:1439:CSF2RB|hsa:1969:EPHA2|hsa:4915:NTRK2|hsa:5607:MAP2K5|hsa:25:ABL1|hsa:51232:CRIM1	http://amigo.geneontology.org/amigo/term/GO:0004713
peptidyl-lysine trimethylation	biological_process	GO:0018023	4	31	7.19	0.00028221	0.00332624	hsa:51111:KMT5B|hsa:9682:KDM4A|hsa:29072:SETD2|hsa:57673:BEND3	http://amigo.geneontology.org/amigo/term/GO:0018023
negative regulation of RNA biosynthetic process	biological_process	GO:1902679	24	1170	1.14	0.000284724	0.00334775	hsa:81559:TRIM11|hsa:11074:TRIM31|hsa:387893:KMT5A|hsa:23186:RCOR1|hsa:5607:MAP2K5|hsa:10608:MXD4|hsa:9611:NCOR1|hsa:57673:BEND3|hsa:8535:CBX4|hsa:23119:HIC2|hsa:9682:KDM4A|hsa:4602:MYB|hsa:605:BCL7A|hsa:118738:ZNF488|hsa:5933:RBL1|hsa:23316:CUX2|hsa:6945:MLX|hsa:655:BMP7|hsa:1810:DR1|hsa:51763:INPP5K|hsa:81603:TRIM8|hsa:53615:MBD3|hsa:7466:WFS1|hsa:1387:CREBBP	http://amigo.geneontology.org/amigo/term/GO:1902679
response to endogenous stimulus	biological_process	GO:0009719	29	1544	1.05	0.000287845	0.00337085	hsa:6531:SLC6A3|hsa:57175:CORO1B|hsa:116:ADCYAP1|hsa:25:ABL1|hsa:990:CDC6|hsa:28999:KLF15|hsa:80115:BAIAP2L2|hsa:4915:NTRK2|hsa:51274:KLF3|hsa:84867:PTPN5|hsa:3688:ITGB1|hsa:3784:KCNQ1|hsa:25828:TXN2|hsa:1787:TRDMT1|hsa:5296:AC007192.4|hsa:3753:KCNE1B|hsa:9040:UBE2M|hsa:55273:TMEM100|hsa:6047:RNF4|hsa:64106:NPFFR1|hsa:1149:CIDEA|hsa:655:BMP7|hsa:651:BMP3|hsa:63893:UBE2O|hsa:51763:INPP5K|hsa:10021…	http://amigo.geneontology.org/amigo/term/GO:0009719
cytoskeletal part	cellular_component	GO:0044430	28	1468	1.06	0.000288077	0.00337085	hsa:9172:MYOM2|hsa:23307:FKBP15|hsa:1674:DES|hsa:54806:AHI1|hsa:9150:CTDP1|hsa:57175:CORO1B|hsa:399687:MYO18A|hsa:201255:LRRC45|hsa:5607:MAP2K5|hsa:990:CDC6|hsa:115098:CCDC124|hsa:144501:KRT80|hsa:9611:NCOR1|hsa:221035:REEP3|hsa:347733:TUBB2B|hsa:30848:CTAG1A|hsa:2121:EVC|hsa:27183:VPS4A|hsa:55626:WFDC1|hsa:23098:SARM1|hsa:23265:EXOC7|hsa:23503:ZFYVE26|hsa:81:ACTN4|hsa:5515:PPP2CA|hsa:23329:TBC1D…	http://amigo.geneontology.org/amigo/term/GO:0044430
immune response-regulating cell surface receptor signaling pathway	biological_process	GO:0002768	11	326	1.88	0.000295981	0.003455	hsa:7334:UBE2N|hsa:55824:PAG1|hsa:84433:CARD11|hsa:6500:SKP1|hsa:150372:NFAM1|hsa:5296:AC007192.4|hsa:25:ABL1|hsa:163486:DENND1B|hsa:5291:PIK3CB|hsa:1387:CREBBP|hsa:4651:MYO10	http://amigo.geneontology.org/amigo/term/GO:0002768
cell-cell junction	cellular_component	GO:0005911	12	382	1.75	0.000298909	0.00347653	hsa:3688:ITGB1|hsa:23705:CADM1|hsa:84612:PARD6B|hsa:81:ACTN4|hsa:80115:BAIAP2L2|hsa:1674:DES|hsa:57165:GJC2|hsa:57608:KIAA1462|hsa:54806:AHI1|hsa:6326:SCN2A|hsa:6331:SCN5A|hsa:154796:AMOT	http://amigo.geneontology.org/amigo/term/GO:0005911
cerebellum development	biological_process	GO:0021549	6	93	3.59	0.000299256	0.00347653	hsa:8455:ATRN|hsa:124925:SEZ6|hsa:6753:SSTR3|hsa:25:ABL1|hsa:6331:SCN5A|hsa:9611:NCOR1	http://amigo.geneontology.org/amigo/term/GO:0021549
intracellular transport	biological_process	GO:0046907	29	1549	1.04	0.0003031	0.00351277	hsa:1375:CHKB-CPT1B|hsa:3313:HSPA9|hsa:28952:CCDC22|hsa:55733:HHAT|hsa:10425:ARIH2|hsa:113419:AC007040.11|hsa:103:ADAR|hsa:55048:VPS37C|hsa:56892:C8orf4|hsa:3688:ITGB1|hsa:29886:SNX8|hsa:6228:RPS23|hsa:25839:COG4|hsa:10814:CPLX2|hsa:5296:AC007192.4|hsa:3753:KCNE1B|hsa:29072:SETD2|hsa:84867:PTPN5|hsa:655:BMP7|hsa:63893:UBE2O|hsa:81:ACTN4|hsa:51763:INPP5K|hsa:85465:EPT1|hsa:23329:TBC1D30|hsa:146691…	http://amigo.geneontology.org/amigo/term/GO:0046907
viral process	biological_process	GO:0016032	22	1032	1.19	0.000305715	0.00353464	hsa:81559:TRIM11|hsa:1949:EFNB3|hsa:30009:TBX21|hsa:11074:TRIM31|hsa:1969:EPHA2|hsa:9150:CTDP1|hsa:23373:CRTC1|hsa:23186:RCOR1|hsa:3454:IFNAR1|hsa:170506:DHX36|hsa:6228:RPS23|hsa:25758:KIAA1549L|hsa:103:ADAR|hsa:55048:VPS37C|hsa:9682:KDM4A|hsa:3688:ITGB1|hsa:5933:RBL1|hsa:3784:KCNQ1|hsa:27183:VPS4A|hsa:51763:INPP5K|hsa:81603:TRIM8|hsa:1387:CREBBP	http://amigo.geneontology.org/amigo/term/GO:0016032
potassium ion export	biological_process	GO:0071435	3	12	13.93	0.000313184	0.00360059	hsa:30819:KCNIP2|hsa:3753:KCNE1B|hsa:3784:KCNQ1	http://amigo.geneontology.org/amigo/term/GO:0071435
negative regulation of biosynthetic process	biological_process	GO:0009890	28	1476	1.06	0.000313559	0.00360059	hsa:81559:TRIM11|hsa:37:ACADVL|hsa:11074:TRIM31|hsa:387893:KMT5A|hsa:23186:RCOR1|hsa:5607:MAP2K5|hsa:10608:MXD4|hsa:990:CDC6|hsa:57673:BEND3|hsa:8535:CBX4|hsa:23119:HIC2|hsa:103:ADAR|hsa:9682:KDM4A|hsa:9611:NCOR1|hsa:4602:MYB|hsa:605:BCL7A|hsa:118738:ZNF488|hsa:5933:RBL1|hsa:23316:CUX2|hsa:6945:MLX|hsa:655:BMP7|hsa:1810:DR1|hsa:51763:INPP5K|hsa:27000:DNAJC2|hsa:81603:TRIM8|hsa:53615:MBD3|hsa:7466…	http://amigo.geneontology.org/amigo/term/GO:0009890
plasma membrane protein complex	cellular_component	GO:0098797	14	502	1.55	0.000313642	0.00360059	hsa:6531:SLC6A3|hsa:3749:KCNC4|hsa:3763:KCNJ6|hsa:84433:CARD11|hsa:57165:GJC2|hsa:6326:SCN2A|hsa:3784:KCNQ1|hsa:8515:ITGA10|hsa:22801:ITGA11|hsa:3688:ITGB1|hsa:3753:KCNE1B|hsa:1439:CSF2RB|hsa:6331:SCN5A|hsa:30819:KCNIP2	http://amigo.geneontology.org/amigo/term/GO:0098797
regulation of viral release from host cell	biological_process	GO:1902186	4	32	6.96	0.000315221	0.00360168	hsa:81559:TRIM11|hsa:81603:TRIM8|hsa:11074:TRIM31|hsa:27183:VPS4A	http://amigo.geneontology.org/amigo/term/GO:1902186
negative regulation of potassium ion transport	biological_process	GO:0043267	4	32	6.96	0.000315221	0.00360168	hsa:9943:OXSR1|hsa:3753:KCNE1B|hsa:116:ADCYAP1|hsa:3784:KCNQ1	http://amigo.geneontology.org/amigo/term/GO:0043267
multi-organism cellular process	biological_process	GO:0044764	22	1036	1.18	0.000321813	0.00366837	hsa:81559:TRIM11|hsa:1949:EFNB3|hsa:30009:TBX21|hsa:11074:TRIM31|hsa:1969:EPHA2|hsa:9150:CTDP1|hsa:23373:CRTC1|hsa:23186:RCOR1|hsa:3454:IFNAR1|hsa:170506:DHX36|hsa:6228:RPS23|hsa:25758:KIAA1549L|hsa:103:ADAR|hsa:55048:VPS37C|hsa:9682:KDM4A|hsa:3688:ITGB1|hsa:5933:RBL1|hsa:3784:KCNQ1|hsa:27183:VPS4A|hsa:51763:INPP5K|hsa:81603:TRIM8|hsa:1387:CREBBP	http://amigo.geneontology.org/amigo/term/GO:0044764
negative regulation of intracellular signal transduction	biological_process	GO:1902532	13	444	1.63	0.000326423	0.00371042	hsa:655:BMP7|hsa:3688:ITGB1|hsa:624:BDKRB2|hsa:5515:PPP2CA|hsa:25946:ZNF385A|hsa:28952:CCDC22|hsa:1969:EPHA2|hsa:10156:RASA4B|hsa:9611:NCOR1|hsa:25:ABL1|hsa:7466:WFS1|hsa:51763:INPP5K|hsa:84867:PTPN5	http://amigo.geneontology.org/amigo/term/GO:1902532
transcription factor activity, RNA polymerase II core promoter proximal region sequence-specific binding	molecular_function	GO:0000982	11	330	1.86	0.000327031	0.00371042	hsa:10691:GMEB1|hsa:28999:KLF15|hsa:390874:ONECUT3|hsa:23316:CUX2|hsa:23186:RCOR1|hsa:23109:DDN|hsa:7003:TEAD1|hsa:4602:MYB|hsa:5452:POU2F2|hsa:1387:CREBBP|hsa:4899:NRF1	http://amigo.geneontology.org/amigo/term/GO:0000982
protein serine/threonine kinase activity	molecular_function	GO:0004674	13	445	1.63	0.000333258	0.00377227	hsa:8408:ULK1|hsa:5607:MAP2K5|hsa:2872:MKNK2|hsa:8997:KALRN|hsa:8899:PRPF4B|hsa:91807:MYLK3|hsa:6199:RPS6KB2|hsa:9175:MAP3K13|hsa:55561:CDC42BPG|hsa:9943:OXSR1|hsa:283455:KSR2|hsa:388228:SBK1|hsa:57551:TAOK1	http://amigo.geneontology.org/amigo/term/GO:0004674
regulation of translation	biological_process	GO:0006417	11	331	1.85	0.000335208	0.00378551	hsa:6199:RPS6KB2|hsa:2872:MKNK2|hsa:25946:ZNF385A|hsa:51204:TACO1|hsa:92170:MTG1|hsa:55037:PTCD3|hsa:116496:FAM129A|hsa:92170:RP11-108K14.8|hsa:23395:LARS2|hsa:103:ADAR|hsa:9611:NCOR1	http://amigo.geneontology.org/amigo/term/GO:0006417
regulation of system process	biological_process	GO:0044057	14	506	1.54	0.000338781	0.00381699	hsa:624:BDKRB2|hsa:116:ADCYAP1|hsa:6331:SCN5A|hsa:1674:DES|hsa:10021:HCN4|hsa:92170:MTG1|hsa:9150:CTDP1|hsa:55273:TMEM100|hsa:51763:INPP5K|hsa:92170:RP11-108K14.8|hsa:3753:KCNE1B|hsa:26011:TENM4|hsa:3784:KCNQ1|hsa:30819:KCNIP2	http://amigo.geneontology.org/amigo/term/GO:0044057
actin binding	molecular_function	GO:0003779	12	388	1.72	0.000342355	0.00384832	hsa:3688:ITGB1|hsa:23307:FKBP15|hsa:81:ACTN4|hsa:653145:ANXA8|hsa:57175:CORO1B|hsa:399687:MYO18A|hsa:57553:MICAL3|hsa:171024:SYNPO2|hsa:25:ABL1|hsa:2317:FLNB|hsa:64423:INF2|hsa:4651:MYO10	http://amigo.geneontology.org/amigo/term/GO:0003779
autophagy	biological_process	GO:0006914	15	569	1.47	0.000345144	0.00387071	hsa:25758:KIAA1549L|hsa:8408:ULK1|hsa:23265:EXOC7|hsa:81603:TRIM8|hsa:26100:WIPI2|hsa:5291:PIK3CB|hsa:55048:VPS37C|hsa:3784:KCNQ1|hsa:55626:WFDC1|hsa:9682:KDM4A|hsa:94241:TP53INP1|hsa:5296:AC007192.4|hsa:25:ABL1|hsa:57724:EPG5|hsa:27183:VPS4A	http://amigo.geneontology.org/amigo/term/GO:0006914						3.462
response to nitrogen compound	biological_process	GO:1901698	20	904	1.23	0.000361325	0.00404284	hsa:6531:SLC6A3|hsa:655:BMP7|hsa:9611:NCOR1|hsa:4899:NRF1|hsa:28999:KLF15|hsa:80115:BAIAP2L2|hsa:103:ADAR|hsa:51763:INPP5K|hsa:10021:HCN4|hsa:4915:NTRK2|hsa:3784:KCNQ1|hsa:170506:DHX36|hsa:1787:TRDMT1|hsa:84867:PTPN5|hsa:3753:KCNE1B|hsa:25:ABL1|hsa:51274:KLF3|hsa:64106:NPFFR1|hsa:990:CDC6|hsa:5296:AC007192.4	http://amigo.geneontology.org/amigo/term/GO:1901698
actomyosin	cellular_component	GO:0042641	5	62	4.49	0.000368608	0.00410542	hsa:57175:CORO1B|hsa:399687:MYO18A|hsa:2317:FLNB|hsa:81:ACTN4|hsa:154796:AMOT	http://amigo.geneontology.org/amigo/term/GO:0042641
regulation of viral transcription	biological_process	GO:0046782	5	62	4.49	0.000368608	0.00410542	hsa:81559:TRIM11|hsa:81603:TRIM8|hsa:11074:TRIM31|hsa:51763:INPP5K|hsa:9150:CTDP1	http://amigo.geneontology.org/amigo/term/GO:0046782
positive regulation of establishment of protein localization	biological_process	GO:1904951	14	511	1.53	0.000372615	0.00414054	hsa:3688:ITGB1|hsa:192683:SCAMP5|hsa:10425:ARIH2|hsa:56892:C8orf4|hsa:5213:PFKM|hsa:1969:EPHA2|hsa:85465:EPT1|hsa:399687:MYO18A|hsa:55733:HHAT|hsa:3454:IFNAR1|hsa:5296:AC007192.4|hsa:25:ABL1|hsa:84867:PTPN5|hsa:23705:CADM1	http://amigo.geneontology.org/amigo/term/GO:1904951
negative regulation of nucleobase-containing compound metabolic process	biological_process	GO:0045934	26	1348	1.07	0.000401821	0.00445489	hsa:81559:TRIM11|hsa:11074:TRIM31|hsa:387893:KMT5A|hsa:23186:RCOR1|hsa:5607:MAP2K5|hsa:10608:MXD4|hsa:990:CDC6|hsa:57673:BEND3|hsa:8535:CBX4|hsa:23119:HIC2|hsa:9682:KDM4A|hsa:9611:NCOR1|hsa:4602:MYB|hsa:605:BCL7A|hsa:118738:ZNF488|hsa:5933:RBL1|hsa:23316:CUX2|hsa:6945:MLX|hsa:655:BMP7|hsa:1810:DR1|hsa:51763:INPP5K|hsa:27000:DNAJC2|hsa:81603:TRIM8|hsa:53615:MBD3|hsa:7466:WFS1|hsa:1387:CREBBP	http://amigo.geneontology.org/amigo/term/GO:0045934
histone lysine methylation	biological_process	GO:0034968	6	99	3.38	0.000410674	0.00454267	hsa:29072:SETD2|hsa:57673:BEND3|hsa:51111:KMT5B|hsa:387893:KMT5A|hsa:9682:KDM4A|hsa:4602:MYB	http://amigo.geneontology.org/amigo/term/GO:0034968
endosome membrane	cellular_component	GO:0010008	12	397	1.68	0.000417488	0.00460755	hsa:23621:BACE1|hsa:192683:SCAMP5|hsa:653145:ANXA8|hsa:29886:SNX8|hsa:55048:VPS37C|hsa:6861:SYT5|hsa:4915:NTRK2|hsa:27183:VPS4A|hsa:80772:CPTP|hsa:84888:SPPL2A|hsa:124460:SNX20|hsa:376267:RAB15	http://amigo.geneontology.org/amigo/term/GO:0010008
cell-cell contact zone	cellular_component	GO:0044291	5	64	4.35	0.000422637	0.00464327	hsa:3688:ITGB1|hsa:80115:BAIAP2L2|hsa:6326:SCN2A|hsa:1674:DES|hsa:6331:SCN5A	http://amigo.geneontology.org/amigo/term/GO:0044291
transmembrane receptor protein tyrosine kinase activity	molecular_function	GO:0004714	5	64	4.35	0.000422637	0.00464327	hsa:2048:EPHB2|hsa:1949:EFNB3|hsa:51232:CRIM1|hsa:1969:EPHA2|hsa:4915:NTRK2	http://amigo.geneontology.org/amigo/term/GO:0004714
organonitrogen compound metabolic process	biological_process	GO:1901564	36	2144	0.94	0.000444234	0.00486953	hsa:6531:SLC6A3|hsa:54516:MTRF1L|hsa:2872:MKNK2|hsa:57515:SERINC1|hsa:51204:TACO1|hsa:8128:ST8SIA2|hsa:10090:UST|hsa:116:ADCYAP1|hsa:23395:LARS2|hsa:9611:NCOR1|hsa:6199:RPS6KB2|hsa:56953:NT5M|hsa:25946:ZNF385A|hsa:92170:MTG1|hsa:5213:PFKM|hsa:116496:FAM129A|hsa:4698:NDUFA5|hsa:6228:RPS23|hsa:80772:CPTP|hsa:84433:CARD11|hsa:64131:XYLT1|hsa:84888:SPPL2A|hsa:2026:ENO2|hsa:66005:CHID1|hsa:4166:CHST6|…	http://amigo.geneontology.org/amigo/term/GO:1901564
ubiquitin-protein transferase activity	molecular_function	GO:0004842	12	400	1.67	0.000445439	0.00487173	hsa:81559:TRIM11|hsa:55295:KLHL26|hsa:9040:UBE2M|hsa:10425:ARIH2|hsa:63893:UBE2O|hsa:7334:UBE2N|hsa:134111:UBE2QL1|hsa:140739:UBE2F|hsa:114088:TRIM9|hsa:6500:SKP1|hsa:197370:NSMCE1|hsa:6047:RNF4	http://amigo.geneontology.org/amigo/term/GO:0004842
monovalent inorganic cation transmembrane transporter activity	molecular_function	GO:0015077	11	343	1.79	0.000447532	0.00488363	hsa:6531:SLC6A3|hsa:3749:KCNC4|hsa:6331:SCN5A|hsa:3763:KCNJ6|hsa:10021:HCN4|hsa:3784:KCNQ1|hsa:6326:SCN2A|hsa:10568:SLC34A2|hsa:3753:KCNE1B|hsa:6512:SLC1A7|hsa:30819:KCNIP2	http://amigo.geneontology.org/amigo/term/GO:0015077
collagen binding	molecular_function	GO:0005518	5	65	4.29	0.000451788	0.00491902	hsa:3688:ITGB1|hsa:8515:ITGA10|hsa:22801:ITGA11|hsa:7450:VWF|hsa:9289:ADGRG1	http://amigo.geneontology.org/amigo/term/GO:0005518
RNA binding	molecular_function	GO:0003723	29	1590	1.02	0.000457838	0.00497374	hsa:54516:MTRF1L|hsa:4858:NOVA2|hsa:3313:HSPA9|hsa:8899:PRPF4B|hsa:399687:MYO18A|hsa:79869:CPSF7|hsa:8535:CBX4|hsa:170506:DHX36|hsa:115098:CCDC124|hsa:25946:ZNF385A|hsa:2194:FASN|hsa:56903:PAPOLB|hsa:28998:MRPL13|hsa:6228:RPS23|hsa:219654:ZCCHC24|hsa:1787:TRDMT1|hsa:113000:RPUSD1|hsa:27042:DIEXF|hsa:10360:NPM3|hsa:129563:DIS3L2|hsa:63893:UBE2O|hsa:81:ACTN4|hsa:7334:UBE2N|hsa:55037:PTCD3|hsa:27000…	http://amigo.geneontology.org/amigo/term/GO:0003723
protein homodimerization activity	molecular_function	GO:0042803	17	716	1.32	0.000459053	0.0049758	hsa:146556:LINC00959|hsa:1149:CIDEA|hsa:146556:MFGE8|hsa:81:ACTN4|hsa:23305:CTB-127M13.1|hsa:4915:NTRK2|hsa:114088:TRIM9|hsa:81603:TRIM8|hsa:5213:PFKM|hsa:9175:MAP3K13|hsa:2194:FASN|hsa:26011:TENM4|hsa:84888:SPPL2A|hsa:6945:MLX|hsa:4899:NRF1|hsa:7450:VWF|hsa:23705:CADM1	http://amigo.geneontology.org/amigo/term/GO:0042803
negative regulation of RNA metabolic process	biological_process	GO:0051253	24	1212	1.1	0.000465784	0.00503752	hsa:81559:TRIM11|hsa:11074:TRIM31|hsa:387893:KMT5A|hsa:23186:RCOR1|hsa:5607:MAP2K5|hsa:10608:MXD4|hsa:9611:NCOR1|hsa:57673:BEND3|hsa:8535:CBX4|hsa:23119:HIC2|hsa:9682:KDM4A|hsa:4602:MYB|hsa:605:BCL7A|hsa:118738:ZNF488|hsa:5933:RBL1|hsa:23316:CUX2|hsa:6945:MLX|hsa:655:BMP7|hsa:1810:DR1|hsa:51763:INPP5K|hsa:81603:TRIM8|hsa:53615:MBD3|hsa:7466:WFS1|hsa:1387:CREBBP	http://amigo.geneontology.org/amigo/term/GO:0051253
viral release from host cell	biological_process	GO:0019076	4	36	6.19	0.000475263	0.00511724	hsa:81559:TRIM11|hsa:81603:TRIM8|hsa:11074:TRIM31|hsa:27183:VPS4A	http://amigo.geneontology.org/amigo/term/GO:0019076
membrane repolarization	biological_process	GO:0086009	4	36	6.19	0.000475263	0.00511724	hsa:6331:SCN5A|hsa:30819:KCNIP2|hsa:3753:KCNE1B|hsa:3784:KCNQ1	http://amigo.geneontology.org/amigo/term/GO:0086009
metencephalon development	biological_process	GO:0022037	6	102	3.28	0.000477321	0.00512803	hsa:8455:ATRN|hsa:124925:SEZ6|hsa:6753:SSTR3|hsa:25:ABL1|hsa:6331:SCN5A|hsa:9611:NCOR1	http://amigo.geneontology.org/amigo/term/GO:0022037
adherens junction	cellular_component	GO:0005912	13	466	1.55	0.000507738	0.00544277	hsa:3688:ITGB1|hsa:57608:KIAA1462|hsa:81:ACTN4|hsa:171024:SYNPO2|hsa:3313:HSPA9|hsa:1674:DES|hsa:1969:EPHA2|hsa:54806:AHI1|hsa:57175:CORO1B|hsa:22801:ITGA11|hsa:8675:STX16|hsa:2317:FLNB|hsa:23705:CADM1	http://amigo.geneontology.org/amigo/term/GO:0005912
histone acetylation	biological_process	GO:0016573	7	145	2.69	0.00050956	0.00545027	hsa:54934:KANSL2|hsa:57673:BEND3|hsa:1810:DR1|hsa:53615:MBD3|hsa:79903:NAA60|hsa:84289:ING5|hsa:1387:CREBBP	http://amigo.geneontology.org/amigo/term/GO:0016573
negative regulation of cellular macromolecule biosynthetic process	biological_process	GO:2000113	25	1297	1.07	0.000522616	0.00557763	hsa:81559:TRIM11|hsa:387893:KMT5A|hsa:23186:RCOR1|hsa:5607:MAP2K5|hsa:10608:MXD4|hsa:990:CDC6|hsa:57673:BEND3|hsa:8535:CBX4|hsa:23119:HIC2|hsa:103:ADAR|hsa:9682:KDM4A|hsa:9611:NCOR1|hsa:4602:MYB|hsa:605:BCL7A|hsa:118738:ZNF488|hsa:5933:RBL1|hsa:23316:CUX2|hsa:6945:MLX|hsa:655:BMP7|hsa:1810:DR1|hsa:51763:INPP5K|hsa:27000:DNAJC2|hsa:53615:MBD3|hsa:7466:WFS1|hsa:1387:CREBBP	http://amigo.geneontology.org/amigo/term/GO:2000113
axonogenesis	biological_process	GO:0007409	12	409	1.63	0.000538943	0.00573927	hsa:655:BMP7|hsa:1949:EFNB3|hsa:26050:SLITRK5|hsa:2048:EPHB2|hsa:84612:PARD6B|hsa:4915:NTRK2|hsa:10090:UST|hsa:3688:ITGB1|hsa:6585:SLIT1|hsa:25:ABL1|hsa:8408:ULK1|hsa:23162:MAPK8IP3	http://amigo.geneontology.org/amigo/term/GO:0007409
endocytosis	biological_process	GO:0006897	15	595	1.4	0.000541371	0.00575251	hsa:3688:ITGB1|hsa:192683:SCAMP5|hsa:81:ACTN4|hsa:5291:PIK3CB|hsa:29886:SNX8|hsa:54806:AHI1|hsa:57488:ESYT2|hsa:157869:SBSPON|hsa:23307:FKBP15|hsa:5296:AC007192.4|hsa:25:ABL1|hsa:7275:TUB|hsa:4651:MYO10|hsa:84867:PTPN5|hsa:6861:SYT5	http://amigo.geneontology.org/amigo/term/GO:0006897
vasculogenesis	biological_process	GO:0001570	5	68	4.1	0.000548372	0.00581418	hsa:29072:SETD2|hsa:55273:TMEM100|hsa:1969:EPHA2|hsa:4915:NTRK2|hsa:154796:AMOT	http://amigo.geneontology.org/amigo/term/GO:0001570
DNA replication checkpoint	biological_process	GO:0000076	3	15	11.14	0.000550405	0.00582302	hsa:144715:RAD9B|hsa:5883:RAD9A|hsa:990:CDC6	http://amigo.geneontology.org/amigo/term/GO:0000076
receptor binding	molecular_function	GO:0005102	27	1458	1.03	0.000573293	0.00605198	hsa:6531:SLC6A3|hsa:1949:EFNB3|hsa:55824:PAG1|hsa:56892:C8orf4|hsa:116:ADCYAP1|hsa:9611:NCOR1|hsa:4915:NTRK2|hsa:6585:SLIT1|hsa:10718:NRG3|hsa:23705:CADM1|hsa:2048:EPHB2|hsa:53358:SHC3|hsa:5334:PLCL1|hsa:3688:ITGB1|hsa:5296:AC007192.4|hsa:6047:RNF4|hsa:84867:PTPN5|hsa:655:BMP7|hsa:624:BDKRB2|hsa:651:BMP3|hsa:81:ACTN4|hsa:5515:PPP2CA|hsa:3589:IL11|hsa:11108:PRDM4|hsa:6753:SSTR3|hsa:7450:VWF|hsa:13…	http://amigo.geneontology.org/amigo/term/GO:0005102
proteinaceous extracellular matrix	Undef	GO:0005578	11	354	1.73	0.000576671	0.00607444	hsa:3688:ITGB1|hsa:148113:CILP2|hsa:157869:SBSPON|hsa:85301:COL27A1|hsa:1955:MEGF9|hsa:55214:P3H2|hsa:6585:SLIT1|hsa:404037:HAPLN4|hsa:7450:VWF|hsa:1303:COL12A1|hsa:131873:COL6A6	http://amigo.geneontology.org/amigo/term/GO:0005578
endosomal transport	biological_process	GO:0016197	9	245	2.05	0.000578757	0.00608321	hsa:63893:UBE2O|hsa:653145:ANXA8|hsa:29886:SNX8|hsa:55048:VPS37C|hsa:27183:VPS4A|hsa:8675:STX16|hsa:163486:DENND1B|hsa:65009:NDRG4|hsa:57724:EPG5	http://amigo.geneontology.org/amigo/term/GO:0016197
internal peptidyl-lysine acetylation	biological_process	GO:0018393	7	150	2.6	0.00061777	0.00647924	hsa:54934:KANSL2|hsa:57673:BEND3|hsa:1810:DR1|hsa:53615:MBD3|hsa:79903:NAA60|hsa:84289:ING5|hsa:1387:CREBBP	http://amigo.geneontology.org/amigo/term/GO:0018393
peptidyl-tyrosine phosphorylation	biological_process	GO:0018108	11	358	1.71	0.000630743	0.00660105	hsa:2048:EPHB2|hsa:3688:ITGB1|hsa:5515:PPP2CA|hsa:3589:IL11|hsa:1439:CSF2RB|hsa:1969:EPHA2|hsa:4915:NTRK2|hsa:3454:IFNAR1|hsa:5607:MAP2K5|hsa:25:ABL1|hsa:5526:PPP2R5B	http://amigo.geneontology.org/amigo/term/GO:0018108
regulation of hydrolase activity	biological_process	GO:0051336	25	1316	1.06	0.000640673	0.00669056	hsa:1439:CSF2RB|hsa:23307:FKBP15|hsa:5607:MAP2K5|hsa:8997:KALRN|hsa:1969:EPHA2|hsa:10156:RASA4B|hsa:116:ADCYAP1|hsa:25:ABL1|hsa:414918:DENND6B|hsa:23526:ARHGAP45|hsa:4915:NTRK2|hsa:3688:ITGB1|hsa:53358:SHC3|hsa:653145:ANXA8|hsa:5521:PPP2R2B|hsa:90199:WFDC8|hsa:5296:AC007192.4|hsa:57221:ARFGEF3|hsa:163486:DENND1B|hsa:26030:PLEKHG3|hsa:27000:DNAJC2|hsa:23329:TBC1D30|hsa:51232:CRIM1|hsa:5526:PPP2R5B…	http://amigo.geneontology.org/amigo/term/GO:0051336
regulation of autophagy	biological_process	GO:0010506	9	249	2.01	0.000646947	0.00672714	hsa:8408:ULK1|hsa:23265:EXOC7|hsa:81603:TRIM8|hsa:5291:PIK3CB|hsa:55626:WFDC1|hsa:9682:KDM4A|hsa:94241:TP53INP1|hsa:5296:AC007192.4|hsa:25:ABL1	http://amigo.geneontology.org/amigo/term/GO:0010506						3.18913
macromolecule methylation	biological_process	GO:0043414	9	249	2.01	0.000646947	0.00672714	hsa:29072:SETD2|hsa:57673:BEND3|hsa:51111:KMT5B|hsa:387893:KMT5A|hsa:11108:PRDM4|hsa:9682:KDM4A|hsa:1787:TRDMT1|hsa:53615:MBD3|hsa:4602:MYB	http://amigo.geneontology.org/amigo/term/GO:0043414
negative regulation of potassium ion transmembrane transporter activity	biological_process	GO:1901017	3	16	10.45	0.000649212	0.00673627	hsa:9943:OXSR1|hsa:3753:KCNE1B|hsa:3784:KCNQ1	http://amigo.geneontology.org/amigo/term/GO:1901017
protein kinase binding	molecular_function	GO:0019901	14	542	1.44	0.000653783	0.00676923	hsa:3688:ITGB1|hsa:6331:SCN5A|hsa:53358:SHC3|hsa:55824:PAG1|hsa:5883:RAD9A|hsa:4915:NTRK2|hsa:3784:KCNQ1|hsa:9175:MAP3K13|hsa:5296:AC007192.4|hsa:25:ABL1|hsa:10718:NRG3|hsa:23162:MAPK8IP3|hsa:84867:PTPN5|hsa:146691:TOM1L2	http://amigo.geneontology.org/amigo/term/GO:0019901
regulation of cellular amide metabolic process	biological_process	GO:0034248	11	360	1.7	0.000659323	0.00679761	hsa:6199:RPS6KB2|hsa:2872:MKNK2|hsa:25946:ZNF385A|hsa:51204:TACO1|hsa:92170:MTG1|hsa:55037:PTCD3|hsa:116496:FAM129A|hsa:92170:RP11-108K14.8|hsa:23395:LARS2|hsa:103:ADAR|hsa:9611:NCOR1	http://amigo.geneontology.org/amigo/term/GO:0034248
peptidyl-tyrosine modification	biological_process	GO:0018212	11	360	1.7	0.000659323	0.00679761	hsa:2048:EPHB2|hsa:3688:ITGB1|hsa:5515:PPP2CA|hsa:3589:IL11|hsa:1439:CSF2RB|hsa:1969:EPHA2|hsa:4915:NTRK2|hsa:3454:IFNAR1|hsa:5607:MAP2K5|hsa:25:ABL1|hsa:5526:PPP2R5B	http://amigo.geneontology.org/amigo/term/GO:0018212
Z disc	cellular_component	GO:0030018	6	109	3.07	0.000665613	0.00683344	hsa:81:ACTN4|hsa:1674:DES|hsa:3753:KCNE1B|hsa:171024:SYNPO2|hsa:2317:FLNB|hsa:6331:SCN5A	http://amigo.geneontology.org/amigo/term/GO:0030018
peptidyl-lysine methylation	biological_process	GO:0018022	6	109	3.07	0.000665613	0.00683344	hsa:29072:SETD2|hsa:57673:BEND3|hsa:51111:KMT5B|hsa:387893:KMT5A|hsa:9682:KDM4A|hsa:4602:MYB	http://amigo.geneontology.org/amigo/term/GO:0018022
regulation of cellular localization	biological_process	GO:0060341	18	810	1.24	0.00066911	0.00684449	hsa:3749:KCNC4|hsa:655:BMP7|hsa:55733:HHAT|hsa:10425:ARIH2|hsa:56892:C8orf4|hsa:4915:NTRK2|hsa:28952:CCDC22|hsa:1969:EPHA2|hsa:85465:EPT1|hsa:81603:TRIM8|hsa:51763:INPP5K|hsa:3688:ITGB1|hsa:27183:VPS4A|hsa:3753:KCNE1B|hsa:25:ABL1|hsa:29072:SETD2|hsa:84867:PTPN5|hsa:5296:AC007192.4	http://amigo.geneontology.org/amigo/term/GO:0060341
cellular response to endogenous stimulus	biological_process	GO:0071495	23	1170	1.1	0.000670431	0.00684449	hsa:57175:CORO1B|hsa:116:ADCYAP1|hsa:25:ABL1|hsa:990:CDC6|hsa:28999:KLF15|hsa:80115:BAIAP2L2|hsa:4915:NTRK2|hsa:51274:KLF3|hsa:3688:ITGB1|hsa:3784:KCNQ1|hsa:5296:AC007192.4|hsa:3753:KCNE1B|hsa:651:BMP3|hsa:55273:TMEM100|hsa:64106:NPFFR1|hsa:1149:CIDEA|hsa:655:BMP7|hsa:9040:UBE2M|hsa:63893:UBE2O|hsa:51763:INPP5K|hsa:10021:HCN4|hsa:6753:SSTR3|hsa:6047:RNF4	http://amigo.geneontology.org/amigo/term/GO:0071495
negative regulation of nitrogen compound metabolic process	biological_process	GO:0051172	27	1474	1.02	0.000672846	0.00684449	hsa:81559:TRIM11|hsa:11074:TRIM31|hsa:387893:KMT5A|hsa:23186:RCOR1|hsa:5607:MAP2K5|hsa:10608:MXD4|hsa:990:CDC6|hsa:57673:BEND3|hsa:8535:CBX4|hsa:23119:HIC2|hsa:103:ADAR|hsa:9682:KDM4A|hsa:9611:NCOR1|hsa:4602:MYB|hsa:605:BCL7A|hsa:118738:ZNF488|hsa:5933:RBL1|hsa:23316:CUX2|hsa:6945:MLX|hsa:655:BMP7|hsa:1810:DR1|hsa:51763:INPP5K|hsa:27000:DNAJC2|hsa:81603:TRIM8|hsa:53615:MBD3|hsa:7466:WFS1|hsa:1387…	http://amigo.geneontology.org/amigo/term/GO:0051172
response to oxygen-containing compound	biological_process	GO:1901700	27	1474	1.02	0.000672846	0.00684449	hsa:6531:SLC6A3|hsa:2030:SLC29A1|hsa:3454:IFNAR1|hsa:116:ADCYAP1|hsa:25:ABL1|hsa:990:CDC6|hsa:28999:KLF15|hsa:80115:BAIAP2L2|hsa:4915:NTRK2|hsa:23098:SARM1|hsa:51274:KLF3|hsa:3688:ITGB1|hsa:387597:ILDR2|hsa:3784:KCNQ1|hsa:25828:TXN2|hsa:94241:TP53INP1|hsa:5296:AC007192.4|hsa:3753:KCNE1B|hsa:64106:NPFFR1|hsa:114881:OSBPL7|hsa:84867:PTPN5|hsa:655:BMP7|hsa:51763:INPP5K|hsa:10021:HCN4|hsa:6753:SSTR3|…	http://amigo.geneontology.org/amigo/term/GO:1901700
organic substance catabolic process	biological_process	GO:1901575	31	1789	0.97	0.000674922	0.00684449	hsa:6531:SLC6A3|hsa:37:ACADVL|hsa:729330:RP11-240B13.2|hsa:1375:CHKB-CPT1B|hsa:28952:CCDC22|hsa:8078:USP5|hsa:6047:RNF4|hsa:9611:NCOR1|hsa:10425:ARIH2|hsa:56953:NT5M|hsa:6500:SKP1|hsa:3300:DNAJB2|hsa:56006:SMG9|hsa:729330:OC90|hsa:9736:AHSA2|hsa:1149:CIDEA|hsa:90637:ZFAND2A|hsa:6228:RPS23|hsa:5213:PFKM|hsa:2026:ENO2|hsa:27183:VPS4A|hsa:114881:OSBPL7|hsa:129563:DIS3L2|hsa:23621:BACE1|hsa:11145:PLA…	http://amigo.geneontology.org/amigo/term/GO:1901575
positive regulation of cellular component biogenesis	biological_process	GO:0044089	12	420	1.59	0.000675147	0.00684449	hsa:655:BMP7|hsa:2048:EPHB2|hsa:26050:SLITRK5|hsa:80115:BAIAP2L2|hsa:91807:MYLK3|hsa:4915:NTRK2|hsa:57175:CORO1B|hsa:23316:CUX2|hsa:27183:VPS4A|hsa:8739:HRK|hsa:5526:PPP2R5B|hsa:154796:AMOT	http://amigo.geneontology.org/amigo/term/GO:0044089
regulation of cellular protein localization	biological_process	GO:1903827	14	544	1.43	0.000676866	0.00684763	hsa:655:BMP7|hsa:3688:ITGB1|hsa:55733:HHAT|hsa:10425:ARIH2|hsa:56892:C8orf4|hsa:28952:CCDC22|hsa:1969:EPHA2|hsa:85465:EPT1|hsa:81603:TRIM8|hsa:51763:INPP5K|hsa:27183:VPS4A|hsa:3753:KCNE1B|hsa:84867:PTPN5|hsa:5296:AC007192.4	http://amigo.geneontology.org/amigo/term/GO:1903827
regulation of GTPase activity	biological_process	GO:0043087	16	675	1.32	0.000680857	0.00686977	hsa:23526:ARHGAP45|hsa:3688:ITGB1|hsa:26030:PLEKHG3|hsa:53358:SHC3|hsa:8997:KALRN|hsa:1439:CSF2RB|hsa:1969:EPHA2|hsa:4915:NTRK2|hsa:23329:TBC1D30|hsa:10156:RASA4B|hsa:5296:AC007192.4|hsa:116:ADCYAP1|hsa:57221:ARFGEF3|hsa:163486:DENND1B|hsa:414918:DENND6B|hsa:154796:AMOT	http://amigo.geneontology.org/amigo/term/GO:0043087
positive regulation of immune response	biological_process	GO:0050778	15	609	1.37	0.000681884	0.00686977	hsa:7334:UBE2N|hsa:30009:TBX21|hsa:55824:PAG1|hsa:84433:CARD11|hsa:6500:SKP1|hsa:5291:PIK3CB|hsa:150372:NFAM1|hsa:4651:MYO10|hsa:5296:AC007192.4|hsa:25:ABL1|hsa:163486:DENND1B|hsa:4602:MYB|hsa:23098:SARM1|hsa:1387:CREBBP|hsa:23705:CADM1	http://amigo.geneontology.org/amigo/term/GO:0050778
regulation of protein targeting	biological_process	GO:1903533	10	306	1.82	0.000700375	0.00704146	hsa:655:BMP7|hsa:55733:HHAT|hsa:10425:ARIH2|hsa:56892:C8orf4|hsa:28952:CCDC22|hsa:85465:EPT1|hsa:51763:INPP5K|hsa:5296:AC007192.4|hsa:3753:KCNE1B|hsa:84867:PTPN5	http://amigo.geneontology.org/amigo/term/GO:1903533
regulation of endocytosis	biological_process	GO:0030100	8	201	2.22	0.000703635	0.00705081	hsa:3688:ITGB1|hsa:192683:SCAMP5|hsa:81:ACTN4|hsa:5291:PIK3CB|hsa:54806:AHI1|hsa:25:ABL1|hsa:7275:TUB|hsa:84867:PTPN5	http://amigo.geneontology.org/amigo/term/GO:0030100
regulation of sequence-specific DNA binding transcription factor activity	biological_process	GO:0051090	11	363	1.69	0.00070421	0.00705081	hsa:655:BMP7|hsa:7334:UBE2N|hsa:11074:TRIM31|hsa:23373:CRTC1|hsa:81603:TRIM8|hsa:150372:NFAM1|hsa:9175:MAP3K13|hsa:5607:MAP2K5|hsa:7466:WFS1|hsa:84433:CARD11|hsa:5526:PPP2R5B	http://amigo.geneontology.org/amigo/term/GO:0051090
movement of cell or subcellular component	biological_process	GO:0006928	30	1715	0.97	0.000710206	0.00709621	hsa:1949:EFNB3|hsa:30009:TBX21|hsa:1674:DES|hsa:1969:EPHA2|hsa:57175:CORO1B|hsa:399687:MYO18A|hsa:22801:ITGA11|hsa:5607:MAP2K5|hsa:25:ABL1|hsa:65009:NDRG4|hsa:5291:PIK3CB|hsa:84612:PARD6B|hsa:4915:NTRK2|hsa:6585:SLIT1|hsa:10718:NRG3|hsa:347733:TUBB2B|hsa:2048:EPHB2|hsa:10570:DPYSL4|hsa:3784:KCNQ1|hsa:3688:ITGB1|hsa:5296:AC007192.4|hsa:3753:KCNE1B|hsa:29072:SETD2|hsa:23162:MAPK8IP3|hsa:655:BMP7|hs…	http://amigo.geneontology.org/amigo/term/GO:0006928
extracellular matrix	cellular_component	GO:0031012	12	423	1.58	0.000716937	0.00713948	hsa:655:BMP7|hsa:3688:ITGB1|hsa:148113:CILP2|hsa:157869:SBSPON|hsa:85301:COL27A1|hsa:1955:MEGF9|hsa:55214:P3H2|hsa:6585:SLIT1|hsa:404037:HAPLN4|hsa:7450:VWF|hsa:1303:COL12A1|hsa:131873:COL6A6	http://amigo.geneontology.org/amigo/term/GO:0031012
positive regulation of neuron differentiation	biological_process	GO:0045666	10	307	1.81	0.000717477	0.00713948	hsa:655:BMP7|hsa:3688:ITGB1|hsa:4915:NTRK2|hsa:23373:CRTC1|hsa:23316:CUX2|hsa:5526:PPP2R5B|hsa:116:ADCYAP1|hsa:124925:SEZ6|hsa:65009:NDRG4|hsa:84867:PTPN5	http://amigo.geneontology.org/amigo/term/GO:0045666
dendrite morphogenesis	biological_process	GO:0048813	6	111	3.01	0.000728744	0.007222	hsa:2048:EPHB2|hsa:3688:ITGB1|hsa:26050:SLITRK5|hsa:23316:CUX2|hsa:23098:SARM1|hsa:22903:BTBD3	http://amigo.geneontology.org/amigo/term/GO:0048813
B cell differentiation	biological_process	GO:0030183	6	111	3.01	0.000728744	0.007222	hsa:3688:ITGB1|hsa:3589:IL11|hsa:84433:CARD11|hsa:150372:NFAM1|hsa:25:ABL1|hsa:5452:POU2F2	http://amigo.geneontology.org/amigo/term/GO:0030183
immune response-activating signal transduction	biological_process	GO:0002757	12	424	1.58	0.000731339	0.00723296	hsa:7334:UBE2N|hsa:55824:PAG1|hsa:84433:CARD11|hsa:6500:SKP1|hsa:150372:NFAM1|hsa:5291:PIK3CB|hsa:5296:AC007192.4|hsa:25:ABL1|hsa:163486:DENND1B|hsa:23098:SARM1|hsa:1387:CREBBP|hsa:4651:MYO10	http://amigo.geneontology.org/amigo/term/GO:0002757
cytoskeletal protein binding	molecular_function	GO:0008092	18	817	1.23	0.000736508	0.00726927	hsa:3688:ITGB1|hsa:4651:MYO10|hsa:10570:DPYSL4|hsa:23307:FKBP15|hsa:81:ACTN4|hsa:80115:BAIAP2L2|hsa:1674:DES|hsa:57175:CORO1B|hsa:399687:MYO18A|hsa:57553:MICAL3|hsa:3753:KCNE1B|hsa:171024:SYNPO2|hsa:25:ABL1|hsa:2317:FLNB|hsa:6331:SCN5A|hsa:64423:INF2|hsa:653145:ANXA8|hsa:23162:MAPK8IP3	http://amigo.geneontology.org/amigo/term/GO:0008092
anchoring junction	cellular_component	GO:0070161	13	486	1.49	0.000740435	0.00729321	hsa:3688:ITGB1|hsa:57608:KIAA1462|hsa:81:ACTN4|hsa:171024:SYNPO2|hsa:3313:HSPA9|hsa:1674:DES|hsa:1969:EPHA2|hsa:54806:AHI1|hsa:57175:CORO1B|hsa:22801:ITGA11|hsa:8675:STX16|hsa:2317:FLNB|hsa:23705:CADM1	http://amigo.geneontology.org/amigo/term/GO:0070161
protein binding involved in cell adhesion	molecular_function	GO:0098631	3	17	9.83	0.000758647	0.00745747	hsa:3688:ITGB1|hsa:8515:ITGA10|hsa:22801:ITGA11	http://amigo.geneontology.org/amigo/term/GO:0098631
signal transduction by p53 class mediator	biological_process	GO:0072331	9	255	1.97	0.000761427	0.00746968	hsa:624:BDKRB2|hsa:144715:RAD9B|hsa:5883:RAD9A|hsa:387893:KMT5A|hsa:84126:ATRIP|hsa:94241:TP53INP1|hsa:53615:MBD3|hsa:84289:ING5|hsa:25946:ZNF385A	http://amigo.geneontology.org/amigo/term/GO:0072331
lipid binding	molecular_function	GO:0008289	15	616	1.36	0.000763063	0.00747063	hsa:23503:ZFYVE26|hsa:80772:CPTP|hsa:64342:HS1BP3|hsa:26100:WIPI2|hsa:80115:BAIAP2L2|hsa:29886:SNX8|hsa:6861:SYT5|hsa:57488:ESYT2|hsa:3784:KCNQ1|hsa:653145:ANXA8|hsa:114881:OSBPL7|hsa:124460:SNX20|hsa:644139:PIRT|hsa:7275:TUB|hsa:4651:MYO10	http://amigo.geneontology.org/amigo/term/GO:0008289
cell growth	biological_process	GO:0016049	13	488	1.48	0.000767983	0.00750171	hsa:3688:ITGB1|hsa:8408:ULK1|hsa:6585:SLIT1|hsa:5515:PPP2CA|hsa:27000:DNAJC2|hsa:9150:CTDP1|hsa:11108:PRDM4|hsa:5607:MAP2K5|hsa:25:ABL1|hsa:10718:NRG3|hsa:51232:CRIM1|hsa:65009:NDRG4|hsa:10425:ARIH2	http://amigo.geneontology.org/amigo/term/GO:0016049
internal protein amino acid acetylation	biological_process	GO:0006475	7	156	2.5	0.000770871	0.00750171	hsa:54934:KANSL2|hsa:57673:BEND3|hsa:1810:DR1|hsa:53615:MBD3|hsa:79903:NAA60|hsa:84289:ING5|hsa:1387:CREBBP	http://amigo.geneontology.org/amigo/term/GO:0006475
DNA integrity checkpoint	biological_process	GO:0031570	7	156	2.5	0.000770871	0.00750171	hsa:25896:INTS7|hsa:144715:RAD9B|hsa:5883:RAD9A|hsa:57551:TAOK1|hsa:84126:ATRIP|hsa:25946:ZNF385A|hsa:990:CDC6	http://amigo.geneontology.org/amigo/term/GO:0031570
sequence-specific double-stranded DNA binding	molecular_function	GO:1990837	16	685	1.3	0.000791937	0.00769129	hsa:1387:CREBBP|hsa:4602:MYB|hsa:57673:BEND3|hsa:81:ACTN4|hsa:390874:ONECUT3|hsa:55893:FBXO16|hsa:1059:CENPB|hsa:284307:ZIK1|hsa:23316:CUX2|hsa:23109:DDN|hsa:53615:MBD3|hsa:6945:MLX|hsa:10691:GMEB1|hsa:5452:POU2F2|hsa:4010:LMX1B|hsa:4899:NRF1	http://amigo.geneontology.org/amigo/term/GO:1990837
negative regulation of transcription, DNA-templated	biological_process	GO:0045892	22	1111	1.1	0.000796052	0.00771582	hsa:81559:TRIM11|hsa:387893:KMT5A|hsa:23186:RCOR1|hsa:5607:MAP2K5|hsa:10608:MXD4|hsa:9611:NCOR1|hsa:57673:BEND3|hsa:8535:CBX4|hsa:23119:HIC2|hsa:9682:KDM4A|hsa:4602:MYB|hsa:605:BCL7A|hsa:118738:ZNF488|hsa:5933:RBL1|hsa:23316:CUX2|hsa:6945:MLX|hsa:655:BMP7|hsa:1810:DR1|hsa:51763:INPP5K|hsa:53615:MBD3|hsa:7466:WFS1|hsa:1387:CREBBP	http://amigo.geneontology.org/amigo/term/GO:0045892
regulation of response to stress	biological_process	GO:0080134	25	1337	1.04	0.000797692	0.00771632	hsa:5883:RAD9A|hsa:387893:KMT5A|hsa:3454:IFNAR1|hsa:116:ADCYAP1|hsa:25:ABL1|hsa:9611:NCOR1|hsa:25758:KIAA1549L|hsa:6500:SKP1|hsa:25946:ZNF385A|hsa:23098:SARM1|hsa:81606:LBH|hsa:23705:CADM1|hsa:84433:CARD11|hsa:3784:KCNQ1|hsa:57551:TAOK1|hsa:23162:MAPK8IP3|hsa:655:BMP7|hsa:624:BDKRB2|hsa:7334:UBE2N|hsa:27000:DNAJC2|hsa:197370:NSMCE1|hsa:66005:CHID1|hsa:7466:WFS1|hsa:103:ADAR|hsa:1387:CREBBP	http://amigo.geneontology.org/amigo/term/GO:0080134
chordate embryonic development	biological_process	GO:0043009	14	554	1.41	0.000802913	0.00775139	hsa:655:BMP7|hsa:3688:ITGB1|hsa:154796:AMOT|hsa:103:ADAR|hsa:51763:INPP5K|hsa:1969:EPHA2|hsa:4010:LMX1B|hsa:29072:SETD2|hsa:10568:SLC34A2|hsa:53615:MBD3|hsa:55626:WFDC1|hsa:56243:KIAA1217|hsa:55273:TMEM100|hsa:23162:MAPK8IP3	http://amigo.geneontology.org/amigo/term/GO:0043009
endosomal part	cellular_component	GO:0044440	12	430	1.55	0.000822932	0.00792888	hsa:23621:BACE1|hsa:192683:SCAMP5|hsa:653145:ANXA8|hsa:29886:SNX8|hsa:55048:VPS37C|hsa:6861:SYT5|hsa:4915:NTRK2|hsa:27183:VPS4A|hsa:80772:CPTP|hsa:84888:SPPL2A|hsa:124460:SNX20|hsa:376267:RAB15	http://amigo.geneontology.org/amigo/term/GO:0044440
regulation of cellular response to stress	biological_process	GO:0080135	14	556	1.4	0.000830367	0.00798468	hsa:655:BMP7|hsa:9611:NCOR1|hsa:624:BDKRB2|hsa:7334:UBE2N|hsa:5883:RAD9A|hsa:387893:KMT5A|hsa:27000:DNAJC2|hsa:57551:TAOK1|hsa:197370:NSMCE1|hsa:25:ABL1|hsa:7466:WFS1|hsa:25946:ZNF385A|hsa:1387:CREBBP|hsa:23162:MAPK8IP3	http://amigo.geneontology.org/amigo/term/GO:0080135
positive regulation of autophagy	biological_process	GO:0010508	5	75	3.71	0.00083339	0.00799791	hsa:55626:WFDC1|hsa:81603:TRIM8|hsa:5291:PIK3CB|hsa:8408:ULK1|hsa:94241:TP53INP1	http://amigo.geneontology.org/amigo/term/GO:0010508						3.07915
positive regulation of phosphate metabolic process	biological_process	GO:0045937	21	1042	1.12	0.000839982	0.00802944	hsa:655:BMP7|hsa:3688:ITGB1|hsa:651:BMP3|hsa:5607:MAP2K5|hsa:5515:PPP2CA|hsa:3589:IL11|hsa:5291:PIK3CB|hsa:4915:NTRK2|hsa:57551:TAOK1|hsa:55626:WFDC1|hsa:9175:MAP3K13|hsa:116496:FAM129A|hsa:84867:PTPN5|hsa:116:ADCYAP1|hsa:25:ABL1|hsa:10718:NRG3|hsa:7466:WFS1|hsa:65009:NDRG4|hsa:2774:GNAL|hsa:990:CDC6|hsa:23162:MAPK8IP3	http://amigo.geneontology.org/amigo/term/GO:0045937
positive regulation of phosphorus metabolic process	biological_process	GO:0010562	21	1042	1.12	0.000839982	0.00802944	hsa:655:BMP7|hsa:3688:ITGB1|hsa:651:BMP3|hsa:5607:MAP2K5|hsa:5515:PPP2CA|hsa:3589:IL11|hsa:5291:PIK3CB|hsa:4915:NTRK2|hsa:57551:TAOK1|hsa:55626:WFDC1|hsa:9175:MAP3K13|hsa:116496:FAM129A|hsa:84867:PTPN5|hsa:116:ADCYAP1|hsa:25:ABL1|hsa:10718:NRG3|hsa:7466:WFS1|hsa:65009:NDRG4|hsa:2774:GNAL|hsa:990:CDC6|hsa:23162:MAPK8IP3	http://amigo.geneontology.org/amigo/term/GO:0010562
extrinsic component of membrane	cellular_component	GO:0019898	9	259	1.94	0.000846535	0.00806554	hsa:80274:SCUBE1|hsa:26100:WIPI2|hsa:5291:PIK3CB|hsa:29886:SNX8|hsa:57488:ESYT2|hsa:8408:ULK1|hsa:5296:AC007192.4|hsa:25:ABL1|hsa:23098:SARM1	http://amigo.geneontology.org/amigo/term/GO:0019898
in utero embryonic development	biological_process	GO:0001701	10	314	1.77	0.000847081	0.00806554	hsa:3688:ITGB1|hsa:29072:SETD2|hsa:154796:AMOT|hsa:103:ADAR|hsa:51763:INPP5K|hsa:4010:LMX1B|hsa:10568:SLC34A2|hsa:53615:MBD3|hsa:55273:TMEM100|hsa:23162:MAPK8IP3	http://amigo.geneontology.org/amigo/term/GO:0001701
protein alkylation	biological_process	GO:0008213	7	159	2.45	0.000857909	0.00812087	hsa:29072:SETD2|hsa:57673:BEND3|hsa:51111:KMT5B|hsa:387893:KMT5A|hsa:11108:PRDM4|hsa:9682:KDM4A|hsa:4602:MYB	http://amigo.geneontology.org/amigo/term/GO:0008213
response to heat	biological_process	GO:0009408	7	159	2.45	0.000857909	0.00812087	hsa:10294:DNAJA2|hsa:81570:CLPB|hsa:27000:DNAJC2|hsa:94241:TP53INP1|hsa:56892:C8orf4|hsa:644139:PIRT|hsa:1387:CREBBP	http://amigo.geneontology.org/amigo/term/GO:0009408
protein methylation	biological_process	GO:0006479	7	159	2.45	0.000857909	0.00812087	hsa:29072:SETD2|hsa:57673:BEND3|hsa:51111:KMT5B|hsa:387893:KMT5A|hsa:11108:PRDM4|hsa:9682:KDM4A|hsa:4602:MYB	http://amigo.geneontology.org/amigo/term/GO:0006479
entry into host cell	biological_process	GO:0030260	6	115	2.91	0.000868817	0.00813446	hsa:3688:ITGB1|hsa:1949:EFNB3|hsa:23265:EXOC7|hsa:11074:TRIM31|hsa:81603:TRIM8|hsa:81559:TRIM11	http://amigo.geneontology.org/amigo/term/GO:0030260
entry into other organism involved in symbiotic interaction	biological_process	GO:0051828	6	115	2.91	0.000868817	0.00813446	hsa:3688:ITGB1|hsa:1949:EFNB3|hsa:23265:EXOC7|hsa:11074:TRIM31|hsa:81603:TRIM8|hsa:81559:TRIM11	http://amigo.geneontology.org/amigo/term/GO:0051828
entry into host	biological_process	GO:0044409	6	115	2.91	0.000868817	0.00813446	hsa:3688:ITGB1|hsa:1949:EFNB3|hsa:23265:EXOC7|hsa:11074:TRIM31|hsa:81603:TRIM8|hsa:81559:TRIM11	http://amigo.geneontology.org/amigo/term/GO:0044409
entry into cell of other organism involved in symbiotic interaction	biological_process	GO:0051806	6	115	2.91	0.000868817	0.00813446	hsa:3688:ITGB1|hsa:1949:EFNB3|hsa:23265:EXOC7|hsa:11074:TRIM31|hsa:81603:TRIM8|hsa:81559:TRIM11	http://amigo.geneontology.org/amigo/term/GO:0051806
negative regulation of nervous system development	biological_process	GO:0051961	9	260	1.93	0.000868978	0.00813446	hsa:655:BMP7|hsa:2048:EPHB2|hsa:116:ADCYAP1|hsa:6585:SLIT1|hsa:81559:TRIM11|hsa:3688:ITGB1|hsa:9289:ADGRG1|hsa:124925:SEZ6|hsa:10718:NRG3	http://amigo.geneontology.org/amigo/term/GO:0051961
regulation of cation transmembrane transport	biological_process	GO:1904062	8	208	2.14	0.000871071	0.00813446	hsa:644139:PIRT|hsa:3753:KCNE1B|hsa:81:ACTN4|hsa:3784:KCNQ1|hsa:9943:OXSR1|hsa:25:ABL1|hsa:6331:SCN5A|hsa:30819:KCNIP2	http://amigo.geneontology.org/amigo/term/GO:1904062
protein localization to cell periphery	biological_process	GO:1990778	8	208	2.14	0.000871071	0.00813446	hsa:3688:ITGB1|hsa:92162:TMEM88|hsa:51763:INPP5K|hsa:81619:TSPAN14|hsa:1969:EPHA2|hsa:129303:TMEM150A|hsa:27183:VPS4A|hsa:7275:TUB	http://amigo.geneontology.org/amigo/term/GO:1990778
regulation of ventricular cardiac muscle cell membrane repolarization	biological_process	GO:0060307	3	18	9.29	0.000879144	0.00817839	hsa:6331:SCN5A|hsa:3753:KCNE1B|hsa:3784:KCNQ1	http://amigo.geneontology.org/amigo/term/GO:0060307
ventricular cardiac muscle cell membrane repolarization	biological_process	GO:0099625	3	18	9.29	0.000879144	0.00817839	hsa:6331:SCN5A|hsa:3753:KCNE1B|hsa:3784:KCNQ1	http://amigo.geneontology.org/amigo/term/GO:0099625
monovalent inorganic cation transport	biological_process	GO:0015672	13	496	1.46	0.000886957	0.0082353	hsa:3749:KCNC4|hsa:116:ADCYAP1|hsa:55238:SLC38A7|hsa:3753:KCNE1B|hsa:81:ACTN4|hsa:10021:HCN4|hsa:3784:KCNQ1|hsa:6326:SCN2A|hsa:10568:SLC34A2|hsa:9943:OXSR1|hsa:6331:SCN5A|hsa:30819:KCNIP2|hsa:3763:KCNJ6	http://amigo.geneontology.org/amigo/term/GO:0015672
response to abiotic stimulus	biological_process	GO:0009628	22	1122	1.09	0.000901414	0.0083476	hsa:9943:OXSR1|hsa:144715:RAD9B|hsa:5883:RAD9A|hsa:23373:CRTC1|hsa:56892:C8orf4|hsa:2030:SLC29A1|hsa:81570:CLPB|hsa:65009:NDRG4|hsa:4915:NTRK2|hsa:6326:SCN2A|hsa:644139:PIRT|hsa:3688:ITGB1|hsa:10294:DNAJA2|hsa:25896:INTS7|hsa:25828:TXN2|hsa:94241:TP53INP1|hsa:655:BMP7|hsa:624:BDKRB2|hsa:81:ACTN4|hsa:27000:DNAJC2|hsa:1387:CREBBP|hsa:4899:NRF1	http://amigo.geneontology.org/amigo/term/GO:0009628
embryo development ending in birth or egg hatching	biological_process	GO:0009792	14	561	1.39	0.00090249	0.0083476	hsa:655:BMP7|hsa:3688:ITGB1|hsa:154796:AMOT|hsa:103:ADAR|hsa:51763:INPP5K|hsa:1969:EPHA2|hsa:4010:LMX1B|hsa:29072:SETD2|hsa:10568:SLC34A2|hsa:53615:MBD3|hsa:55626:WFDC1|hsa:56243:KIAA1217|hsa:55273:TMEM100|hsa:23162:MAPK8IP3	http://amigo.geneontology.org/amigo/term/GO:0009792
mitochondrial translation	biological_process	GO:0032543	6	116	2.88	0.000906871	0.00837218	hsa:28998:MRPL13|hsa:54516:MTRF1L|hsa:55037:PTCD3|hsa:92170:MTG1|hsa:92170:RP11-108K14.8|hsa:740:MRPL49	http://amigo.geneontology.org/amigo/term/GO:0032543
ubiquitin protein ligase binding	molecular_function	GO:0031625	9	262	1.91	0.000915314	0.00843409	hsa:6331:SCN5A|hsa:63893:UBE2O|hsa:7334:UBE2N|hsa:3300:DNAJB2|hsa:3313:HSPA9|hsa:140739:UBE2F|hsa:9682:KDM4A|hsa:55626:WFDC1|hsa:7466:WFS1	http://amigo.geneontology.org/amigo/term/GO:0031625
carboxylic acid transport	biological_process	GO:0046942	9	263	1.91	0.000939224	0.00863801	hsa:55238:SLC38A7|hsa:624:BDKRB2|hsa:1375:CHKB-CPT1B|hsa:57515:SERINC1|hsa:4915:NTRK2|hsa:28232:SLCO3A1|hsa:6512:SLC1A7|hsa:9611:NCOR1|hsa:6573:SLC19A1	http://amigo.geneontology.org/amigo/term/GO:0046942
mitochondrial envelope	cellular_component	GO:0005740	16	699	1.28	0.00097315	0.00893311	hsa:23410:SIRT3|hsa:37:ACADVL|hsa:23305:CTB-127M13.1|hsa:1375:CHKB-CPT1B|hsa:4698:NDUFA5|hsa:55037:PTCD3|hsa:92170:MTG1|hsa:4719:NDUFS1|hsa:28998:MRPL13|hsa:92170:RP11-108K14.8|hsa:55735:DNAJC11|hsa:55626:WFDC1|hsa:740:MRPL49|hsa:5521:PPP2R2B|hsa:23098:SARM1|hsa:1149:CIDEA	http://amigo.geneontology.org/amigo/term/GO:0005740
negative regulation of protein modification process	biological_process	GO:0031400	14	566	1.38	0.000979823	0.00896419	hsa:23410:SIRT3|hsa:655:BMP7|hsa:624:BDKRB2|hsa:28999:KLF15|hsa:5515:PPP2CA|hsa:3300:DNAJB2|hsa:103:ADAR|hsa:51763:INPP5K|hsa:9682:KDM4A|hsa:116496:FAM129A|hsa:9611:NCOR1|hsa:25:ABL1|hsa:6047:RNF4|hsa:84867:PTPN5	http://amigo.geneontology.org/amigo/term/GO:0031400
potassium ion transport	biological_process	GO:0006813	8	212	2.1	0.000980228	0.00896419	hsa:3749:KCNC4|hsa:116:ADCYAP1|hsa:3753:KCNE1B|hsa:10021:HCN4|hsa:3784:KCNQ1|hsa:9943:OXSR1|hsa:30819:KCNIP2|hsa:3763:KCNJ6	http://amigo.geneontology.org/amigo/term/GO:0006813
regulation of dendrite development	biological_process	GO:0050773	6	118	2.83	0.000986819	0.00900751	hsa:655:BMP7|hsa:4915:NTRK2|hsa:23373:CRTC1|hsa:23316:CUX2|hsa:124925:SEZ6|hsa:23098:SARM1	http://amigo.geneontology.org/amigo/term/GO:0050773
negative regulation of viral entry into host cell	biological_process	GO:0046597	3	19	8.8	0.00101112	0.00919477	hsa:81559:TRIM11|hsa:81603:TRIM8|hsa:11074:TRIM31	http://amigo.geneontology.org/amigo/term/GO:0046597
ephrin receptor activity	molecular_function	GO:0005003	3	19	8.8	0.00101112	0.00919477	hsa:2048:EPHB2|hsa:1949:EFNB3|hsa:1969:EPHA2	http://amigo.geneontology.org/amigo/term/GO:0005003
ubiquitin-like protein ligase binding	molecular_function	GO:0044389	9	266	1.89	0.00101401	0.0092038	hsa:6331:SCN5A|hsa:63893:UBE2O|hsa:7334:UBE2N|hsa:3300:DNAJB2|hsa:3313:HSPA9|hsa:140739:UBE2F|hsa:9682:KDM4A|hsa:55626:WFDC1|hsa:7466:WFS1	http://amigo.geneontology.org/amigo/term/GO:0044389
methylation	biological_process	GO:0032259	10	322	1.73	0.00101815	0.00922413	hsa:4602:MYB|hsa:57673:BEND3|hsa:51111:KMT5B|hsa:387893:KMT5A|hsa:11108:PRDM4|hsa:9682:KDM4A|hsa:1787:TRDMT1|hsa:25895:METTL21B|hsa:53615:MBD3|hsa:29072:SETD2	http://amigo.geneontology.org/amigo/term/GO:0032259
actin filament binding	molecular_function	GO:0051015	6	119	2.81	0.00102877	0.00930298	hsa:81:ACTN4|hsa:653145:ANXA8|hsa:57175:CORO1B|hsa:399687:MYO18A|hsa:25:ABL1|hsa:4651:MYO10	http://amigo.geneontology.org/amigo/term/GO:0051015
protein folding	biological_process	GO:0006457	8	214	2.08	0.00103877	0.00937594	hsa:10294:DNAJA2|hsa:23307:FKBP15|hsa:3300:DNAJB2|hsa:3313:HSPA9|hsa:27000:DNAJC2|hsa:25828:TXN2|hsa:9360:PPIG|hsa:7466:WFS1	http://amigo.geneontology.org/amigo/term/GO:0006457
regulation of body fluid levels	biological_process	GO:0050878	13	506	1.43	0.00105707	0.00952343	hsa:6531:SLC6A3|hsa:2048:EPHB2|hsa:80274:SCUBE1|hsa:653145:ANXA8|hsa:25946:ZNF385A|hsa:51763:INPP5K|hsa:23186:RCOR1|hsa:2030:SLC29A1|hsa:81606:LBH|hsa:7450:VWF|hsa:7466:WFS1|hsa:5291:PIK3CB|hsa:9611:NCOR1	http://amigo.geneontology.org/amigo/term/GO:0050878
vacuolar transport	biological_process	GO:0007034	9	268	1.87	0.0010665	0.00957332	hsa:63893:UBE2O|hsa:653145:ANXA8|hsa:29886:SNX8|hsa:55048:VPS37C|hsa:27183:VPS4A|hsa:8675:STX16|hsa:163486:DENND1B|hsa:65009:NDRG4|hsa:57724:EPG5	http://amigo.geneontology.org/amigo/term/GO:0007034
late endosome	cellular_component	GO:0005770	8	215	2.07	0.00106907	0.00957332	hsa:23621:BACE1|hsa:653145:ANXA8|hsa:55048:VPS37C|hsa:3784:KCNQ1|hsa:3454:IFNAR1|hsa:27183:VPS4A|hsa:84888:SPPL2A|hsa:66005:CHID1	http://amigo.geneontology.org/amigo/term/GO:0005770
potassium channel activity	molecular_function	GO:0005267	6	120	2.79	0.00107207	0.00957332	hsa:3749:KCNC4|hsa:3763:KCNJ6|hsa:10021:HCN4|hsa:3784:KCNQ1|hsa:3753:KCNE1B|hsa:30819:KCNIP2	http://amigo.geneontology.org/amigo/term/GO:0005267
cellular response to DNA damage stimulus	biological_process	GO:0006974	17	775	1.22	0.00107345	0.00957332	hsa:25896:INTS7|hsa:23503:ZFYVE26|hsa:57551:TAOK1|hsa:7334:UBE2N|hsa:144715:RAD9B|hsa:5883:RAD9A|hsa:387893:KMT5A|hsa:1969:EPHA2|hsa:140739:UBE2F|hsa:9766:SUSD6|hsa:84126:ATRIP|hsa:92667:MGME1|hsa:197370:NSMCE1|hsa:56160:NSMCE3|hsa:25:ABL1|hsa:29072:SETD2|hsa:25946:ZNF385A	http://amigo.geneontology.org/amigo/term/GO:0006974
cellular amide metabolic process	biological_process	GO:0043603	19	917	1.15	0.00107364	0.00957332	hsa:23621:BACE1|hsa:9611:NCOR1|hsa:28998:MRPL13|hsa:6228:RPS23|hsa:54516:MTRF1L|hsa:5515:PPP2CA|hsa:25946:ZNF385A|hsa:51204:TACO1|hsa:55037:PTCD3|hsa:92170:MTG1|hsa:2872:MKNK2|hsa:8128:ST8SIA2|hsa:116496:FAM129A|hsa:92170:RP11-108K14.8|hsa:84888:SPPL2A|hsa:740:MRPL49|hsa:23395:LARS2|hsa:6199:RPS6KB2|hsa:6573:SLC19A1	http://amigo.geneontology.org/amigo/term/GO:0043603
axon development	biological_process	GO:0061564	12	444	1.51	0.00107444	0.00957332	hsa:655:BMP7|hsa:1949:EFNB3|hsa:26050:SLITRK5|hsa:2048:EPHB2|hsa:84612:PARD6B|hsa:4915:NTRK2|hsa:10090:UST|hsa:3688:ITGB1|hsa:6585:SLIT1|hsa:25:ABL1|hsa:8408:ULK1|hsa:23162:MAPK8IP3	http://amigo.geneontology.org/amigo/term/GO:0061564
regulation of metal ion transport	biological_process	GO:0010959	10	325	1.71	0.00108918	0.0096869	hsa:116:ADCYAP1|hsa:6331:SCN5A|hsa:3753:KCNE1B|hsa:81:ACTN4|hsa:51763:INPP5K|hsa:3784:KCNQ1|hsa:9943:OXSR1|hsa:25:ABL1|hsa:7466:WFS1|hsa:30819:KCNIP2	http://amigo.geneontology.org/amigo/term/GO:0010959
regulation of synapse assembly	biological_process	GO:0051963	5	80	3.48	0.0010959	0.00972886	hsa:2048:EPHB2|hsa:23316:CUX2|hsa:26050:SLITRK5|hsa:4915:NTRK2|hsa:6585:SLIT1	http://amigo.geneontology.org/amigo/term/GO:0051963
negative regulation of cell proliferation	biological_process	GO:0008285	15	640	1.31	0.00110657	0.00980569	hsa:655:BMP7|hsa:3688:ITGB1|hsa:624:BDKRB2|hsa:116:ADCYAP1|hsa:2495:FTH1|hsa:6753:SSTR3|hsa:94241:TP53INP1|hsa:55214:P3H2|hsa:9289:ADGRG1|hsa:55626:WFDC1|hsa:84289:ING5|hsa:10608:MXD4|hsa:65009:NDRG4|hsa:990:CDC6|hsa:129563:DIS3L2	http://amigo.geneontology.org/amigo/term/GO:0008285
hemopoiesis	biological_process	GO:0030097	16	709	1.26	0.00112316	0.00993457	hsa:3688:ITGB1|hsa:10425:ARIH2|hsa:103:ADAR|hsa:30009:TBX21|hsa:3589:IL11|hsa:3313:HSPA9|hsa:1969:EPHA2|hsa:56892:C8orf4|hsa:25946:ZNF385A|hsa:150372:NFAM1|hsa:147808:ZNF784|hsa:25:ABL1|hsa:4602:MYB|hsa:5452:POU2F2|hsa:84433:CARD11|hsa:2872:MKNK2	http://amigo.geneontology.org/amigo/term/GO:0030097
T cell receptor signaling pathway	biological_process	GO:0050852	7	167	2.34	0.00112827	0.00996162	hsa:7334:UBE2N|hsa:55824:PAG1|hsa:5291:PIK3CB|hsa:6500:SKP1|hsa:5296:AC007192.4|hsa:163486:DENND1B|hsa:84433:CARD11	http://amigo.geneontology.org/amigo/term/GO:0050852
positive regulation of organelle organization	biological_process	GO:0010638	14	575	1.36	0.0011331	0.00998609	hsa:55733:HHAT|hsa:10425:ARIH2|hsa:7334:UBE2N|hsa:80115:BAIAP2L2|hsa:91807:MYLK3|hsa:85465:EPT1|hsa:57175:CORO1B|hsa:170506:DHX36|hsa:27183:VPS4A|hsa:8739:HRK|hsa:55626:WFDC1|hsa:4602:MYB|hsa:84867:PTPN5|hsa:154796:AMOT	http://amigo.geneontology.org/amigo/term/GO:0010638
voltage-gated ion channel activity involved in regulation of postsynaptic membrane potential	molecular_function	GO:1905030	3	20	8.36	0.00115499	0.0101057	hsa:6326:SCN2A|hsa:6331:SCN5A|hsa:10021:HCN4	http://amigo.geneontology.org/amigo/term/GO:1905030
voltage-gated sodium channel activity	molecular_function	GO:0005248	3	20	8.36	0.00115499	0.0101057	hsa:6326:SCN2A|hsa:6331:SCN5A|hsa:10021:HCN4	http://amigo.geneontology.org/amigo/term/GO:0005248
protein phosphatase type 2A complex	cellular_component	GO:0000159	3	20	8.36	0.00115499	0.0101057	hsa:5515:PPP2CA|hsa:5526:PPP2R5B|hsa:5521:PPP2R2B	http://amigo.geneontology.org/amigo/term/GO:0000159
transmembrane receptor protein kinase activity	molecular_function	GO:0019199	5	81	3.44	0.00115499	0.0101057	hsa:2048:EPHB2|hsa:1949:EFNB3|hsa:51232:CRIM1|hsa:1969:EPHA2|hsa:4915:NTRK2	http://amigo.geneontology.org/amigo/term/GO:0019199
negative regulation of gene expression	biological_process	GO:0010629	26	1452	1	0.00115729	0.0101075	hsa:81559:TRIM11|hsa:11074:TRIM31|hsa:387893:KMT5A|hsa:23186:RCOR1|hsa:5607:MAP2K5|hsa:10608:MXD4|hsa:9611:NCOR1|hsa:5933:RBL1|hsa:8535:CBX4|hsa:23119:HIC2|hsa:103:ADAR|hsa:9682:KDM4A|hsa:4602:MYB|hsa:605:BCL7A|hsa:118738:ZNF488|hsa:57673:BEND3|hsa:3784:KCNQ1|hsa:23316:CUX2|hsa:6945:MLX|hsa:655:BMP7|hsa:1810:DR1|hsa:51763:INPP5K|hsa:81603:TRIM8|hsa:53615:MBD3|hsa:7466:WFS1|hsa:1387:CREBBP	http://amigo.geneontology.org/amigo/term/GO:0010629
cellular response to organic cyclic compound	biological_process	GO:0071407	13	512	1.41	0.00117165	0.0102146	hsa:655:BMP7|hsa:3688:ITGB1|hsa:116:ADCYAP1|hsa:103:ADAR|hsa:51763:INPP5K|hsa:10021:HCN4|hsa:3784:KCNQ1|hsa:6753:SSTR3|hsa:3753:KCNE1B|hsa:25:ABL1|hsa:6047:RNF4|hsa:114881:OSBPL7|hsa:9611:NCOR1	http://amigo.geneontology.org/amigo/term/GO:0071407
zinc ion binding	molecular_function	GO:0008270	22	1146	1.07	0.00117389	0.0102158	hsa:81559:TRIM11|hsa:7988:ZNF212|hsa:11074:TRIM31|hsa:8078:USP5|hsa:114088:TRIM9|hsa:23217:ZFR2|hsa:25946:ZNF385A|hsa:9682:KDM4A|hsa:57553:MICAL3|hsa:90637:ZFAND2A|hsa:23410:SIRT3|hsa:10425:ARIH2|hsa:219654:ZCCHC24|hsa:4010:LMX1B|hsa:84289:ING5|hsa:4351:MPI|hsa:11108:PRDM4|hsa:81603:TRIM8|hsa:197370:NSMCE1|hsa:6047:RNF4|hsa:89122:TRIM4|hsa:1387:CREBBP	http://amigo.geneontology.org/amigo/term/GO:0008270
positive regulation of phosphorylation	biological_process	GO:0042327	19	925	1.14	0.0011841	0.0102862	hsa:655:BMP7|hsa:3688:ITGB1|hsa:651:BMP3|hsa:5607:MAP2K5|hsa:5515:PPP2CA|hsa:3589:IL11|hsa:5291:PIK3CB|hsa:4915:NTRK2|hsa:55626:WFDC1|hsa:9175:MAP3K13|hsa:116496:FAM129A|hsa:84867:PTPN5|hsa:116:ADCYAP1|hsa:25:ABL1|hsa:10718:NRG3|hsa:65009:NDRG4|hsa:57551:TAOK1|hsa:990:CDC6|hsa:23162:MAPK8IP3	http://amigo.geneontology.org/amigo/term/GO:0042327
muscle system process	biological_process	GO:0003012	11	388	1.58	0.00118668	0.0102902	hsa:9172:MYOM2|hsa:624:BDKRB2|hsa:28999:KLF15|hsa:1674:DES|hsa:10021:HCN4|hsa:3784:KCNQ1|hsa:9150:CTDP1|hsa:9682:KDM4A|hsa:3753:KCNE1B|hsa:6331:SCN5A|hsa:30819:KCNIP2	http://amigo.geneontology.org/amigo/term/GO:0003012
learning or memory	biological_process	GO:0007611	8	219	2.04	0.0011974	0.0103379	hsa:2048:EPHB2|hsa:3688:ITGB1|hsa:53358:SHC3|hsa:25946:ZNF385A|hsa:4915:NTRK2|hsa:23373:CRTC1|hsa:23316:CUX2|hsa:65009:NDRG4	http://amigo.geneontology.org/amigo/term/GO:0007611
organophosphate metabolic process	biological_process	GO:0019637	21	1073	1.09	0.00119838	0.0103379	hsa:11145:PLA2G16|hsa:4698:NDUFA5|hsa:56953:NT5M|hsa:377:ARF3|hsa:84433:CARD11|hsa:51763:INPP5K|hsa:57515:SERINC1|hsa:5213:PFKM|hsa:85465:EPT1|hsa:57818:G6PC2|hsa:129303:TMEM150A|hsa:4719:NDUFS1|hsa:2026:ENO2|hsa:5291:PIK3CB|hsa:5296:AC007192.4|hsa:116:ADCYAP1|hsa:55626:WFDC1|hsa:7466:WFS1|hsa:2774:GNAL|hsa:9611:NCOR1|hsa:4351:MPI	http://amigo.geneontology.org/amigo/term/GO:0019637
regulation of transferase activity	biological_process	GO:0051338	19	926	1.14	0.00119856	0.0103379	hsa:655:BMP7|hsa:51763:INPP5K|hsa:116:ADCYAP1|hsa:7334:UBE2N|hsa:5515:PPP2CA|hsa:5291:PIK3CB|hsa:6500:SKP1|hsa:57515:SERINC1|hsa:5296:AC007192.4|hsa:55626:WFDC1|hsa:9175:MAP3K13|hsa:84867:PTPN5|hsa:5607:MAP2K5|hsa:25:ABL1|hsa:10718:NRG3|hsa:23162:MAPK8IP3|hsa:103:ADAR|hsa:990:CDC6|hsa:5933:RBL1	http://amigo.geneontology.org/amigo/term/GO:0051338
positive regulation of proteolysis involved in cellular protein catabolic process	biological_process	GO:1903052	7	169	2.31	0.0012053	0.0103592	hsa:10425:ARIH2|hsa:6500:SKP1|hsa:3300:DNAJB2|hsa:28952:CCDC22|hsa:8078:USP5|hsa:114881:OSBPL7|hsa:90637:ZFAND2A	http://amigo.geneontology.org/amigo/term/GO:1903052
cation channel complex	cellular_component	GO:0034703	7	169	2.31	0.0012053	0.0103592	hsa:3749:KCNC4|hsa:3763:KCNJ6|hsa:3784:KCNQ1|hsa:6326:SCN2A|hsa:3753:KCNE1B|hsa:6331:SCN5A|hsa:30819:KCNIP2	http://amigo.geneontology.org/amigo/term/GO:0034703
regulation of potassium ion transport	biological_process	GO:0043266	5	82	3.4	0.00121641	0.0104362	hsa:30819:KCNIP2|hsa:9943:OXSR1|hsa:3753:KCNE1B|hsa:116:ADCYAP1|hsa:3784:KCNQ1	http://amigo.geneontology.org/amigo/term/GO:0043266
RNA polymerase II regulatory region DNA binding	molecular_function	GO:0001012	14	580	1.34	0.00122662	0.0104981	hsa:9611:NCOR1|hsa:4602:MYB|hsa:81:ACTN4|hsa:390874:ONECUT3|hsa:55893:FBXO16|hsa:284307:ZIK1|hsa:23316:CUX2|hsa:23109:DDN|hsa:53615:MBD3|hsa:6945:MLX|hsa:10691:GMEB1|hsa:5452:POU2F2|hsa:4010:LMX1B|hsa:4899:NRF1	http://amigo.geneontology.org/amigo/term/GO:0001012
response to organic cyclic compound	biological_process	GO:0014070	19	928	1.14	0.00122795	0.0104981	hsa:6531:SLC6A3|hsa:655:BMP7|hsa:116:ADCYAP1|hsa:53615:MBD3|hsa:103:ADAR|hsa:51763:INPP5K|hsa:10021:HCN4|hsa:3784:KCNQ1|hsa:25828:TXN2|hsa:6753:SSTR3|hsa:3688:ITGB1|hsa:9611:NCOR1|hsa:3753:KCNE1B|hsa:25:ABL1|hsa:6047:RNF4|hsa:1149:CIDEA|hsa:114881:OSBPL7|hsa:170506:DHX36|hsa:4899:NRF1	http://amigo.geneontology.org/amigo/term/GO:0014070
nuclear outer membrane-endoplasmic reticulum membrane network	cellular_component	GO:0042175	20	1002	1.11	0.00124078	0.0105891	hsa:126410:CYP4F22|hsa:50999:TMED5|hsa:55733:HHAT|hsa:387597:ILDR2|hsa:23305:CTB-127M13.1|hsa:80772:CPTP|hsa:57515:SERINC1|hsa:57488:ESYT2|hsa:57818:G6PC2|hsa:148229:ATP8B3|hsa:64131:XYLT1|hsa:23109:DDN|hsa:113419:AC007040.11|hsa:84888:SPPL2A|hsa:114881:OSBPL7|hsa:221035:REEP3|hsa:7466:WFS1|hsa:65009:NDRG4|hsa:85465:EPT1|hsa:84867:PTPN5	http://amigo.geneontology.org/amigo/term/GO:0042175
regulation of viral life cycle	biological_process	GO:1903900	7	170	2.29	0.00124533	0.0106094	hsa:81559:TRIM11|hsa:11074:TRIM31|hsa:51763:INPP5K|hsa:9150:CTDP1|hsa:81603:TRIM8|hsa:27183:VPS4A|hsa:103:ADAR	http://amigo.geneontology.org/amigo/term/GO:1903900
single-organism cellular localization	Undef	GO:1902580	21	1077	1.09	0.00125302	0.0106562	hsa:655:BMP7|hsa:92162:TMEM88|hsa:129303:TMEM150A|hsa:51763:INPP5K|hsa:6228:RPS23|hsa:81:ACTN4|hsa:1375:CHKB-CPT1B|hsa:103:ADAR|hsa:28952:CCDC22|hsa:81619:TSPAN14|hsa:1969:EPHA2|hsa:56892:C8orf4|hsa:6861:SYT5|hsa:10814:CPLX2|hsa:3688:ITGB1|hsa:27183:VPS4A|hsa:3753:KCNE1B|hsa:7275:TUB|hsa:114088:TRIM9|hsa:84867:PTPN5|hsa:5296:AC007192.4	http://amigo.geneontology.org/amigo/term/GO:1902580
I band	cellular_component	GO:0031674	6	124	2.7	0.00125944	0.010692	hsa:81:ACTN4|hsa:1674:DES|hsa:3753:KCNE1B|hsa:171024:SYNPO2|hsa:2317:FLNB|hsa:6331:SCN5A	http://amigo.geneontology.org/amigo/term/GO:0031674
negative regulation of nucleic acid-templated transcription	biological_process	GO:1903507	22	1153	1.06	0.00126564	0.0107259	hsa:81559:TRIM11|hsa:387893:KMT5A|hsa:23186:RCOR1|hsa:5607:MAP2K5|hsa:10608:MXD4|hsa:9611:NCOR1|hsa:57673:BEND3|hsa:8535:CBX4|hsa:23119:HIC2|hsa:9682:KDM4A|hsa:4602:MYB|hsa:605:BCL7A|hsa:118738:ZNF488|hsa:5933:RBL1|hsa:23316:CUX2|hsa:6945:MLX|hsa:655:BMP7|hsa:1810:DR1|hsa:51763:INPP5K|hsa:53615:MBD3|hsa:7466:WFS1|hsa:1387:CREBBP	http://amigo.geneontology.org/amigo/term/GO:1903507
positive regulation of protein transport	biological_process	GO:0051222	12	454	1.47	0.00129071	0.0109193	hsa:192683:SCAMP5|hsa:10425:ARIH2|hsa:56892:C8orf4|hsa:5213:PFKM|hsa:85465:EPT1|hsa:399687:MYO18A|hsa:55733:HHAT|hsa:3454:IFNAR1|hsa:5296:AC007192.4|hsa:25:ABL1|hsa:84867:PTPN5|hsa:23705:CADM1	http://amigo.geneontology.org/amigo/term/GO:0051222
regulation of small GTPase mediated signal transduction	biological_process	GO:0051056	9	276	1.82	0.00129889	0.0109694	hsa:23526:ARHGAP45|hsa:3688:ITGB1|hsa:26030:PLEKHG3|hsa:8997:KALRN|hsa:10156:RASA4B|hsa:5296:AC007192.4|hsa:9289:ADGRG1|hsa:57221:ARFGEF3|hsa:154796:AMOT	http://amigo.geneontology.org/amigo/term/GO:0051056
negative regulation of potassium ion transmembrane transport	biological_process	GO:1901380	3	21	7.96	0.00131113	0.0110344	hsa:9943:OXSR1|hsa:3753:KCNE1B|hsa:3784:KCNQ1	http://amigo.geneontology.org/amigo/term/GO:1901380
regulation of cardiac muscle cell membrane repolarization	biological_process	GO:0099623	3	21	7.96	0.00131113	0.0110344	hsa:6331:SCN5A|hsa:3753:KCNE1B|hsa:3784:KCNQ1	http://amigo.geneontology.org/amigo/term/GO:0099623
modulation of synaptic transmission	biological_process	GO:0050804	9	277	1.81	0.0013306	0.0111789	hsa:3749:KCNC4|hsa:2048:EPHB2|hsa:23373:CRTC1|hsa:4915:NTRK2|hsa:5334:PLCL1|hsa:10814:CPLX2|hsa:23316:CUX2|hsa:116:ADCYAP1|hsa:84867:PTPN5	http://amigo.geneontology.org/amigo/term/GO:0050804
immune response-regulating signaling pathway	biological_process	GO:0002764	12	456	1.47	0.00133802	0.0112025	hsa:7334:UBE2N|hsa:55824:PAG1|hsa:84433:CARD11|hsa:6500:SKP1|hsa:150372:NFAM1|hsa:5291:PIK3CB|hsa:5296:AC007192.4|hsa:25:ABL1|hsa:163486:DENND1B|hsa:23098:SARM1|hsa:1387:CREBBP|hsa:4651:MYO10	http://amigo.geneontology.org/amigo/term/GO:0002764
negative regulation of cell cycle	biological_process	GO:0045786	12	456	1.47	0.00133802	0.0112025	hsa:655:BMP7|hsa:11145:PLA2G16|hsa:144715:RAD9B|hsa:5883:RAD9A|hsa:5526:PPP2R5B|hsa:94241:TP53INP1|hsa:27183:VPS4A|hsa:116:ADCYAP1|hsa:25:ABL1|hsa:25946:ZNF385A|hsa:8522:GAS7|hsa:146691:TOM1L2	http://amigo.geneontology.org/amigo/term/GO:0045786
vacuolar membrane	cellular_component	GO:0005774	14	586	1.33	0.00134731	0.0112608	hsa:23621:BACE1|hsa:192683:SCAMP5|hsa:23503:ZFYVE26|hsa:653145:ANXA8|hsa:29886:SNX8|hsa:55048:VPS37C|hsa:6861:SYT5|hsa:4915:NTRK2|hsa:8408:ULK1|hsa:27183:VPS4A|hsa:80772:CPTP|hsa:84888:SPPL2A|hsa:124460:SNX20|hsa:376267:RAB15	http://amigo.geneontology.org/amigo/term/GO:0005774
lipid localization	biological_process	GO:0010876	10	335	1.66	0.00135578	0.0113122	hsa:28232:SLCO3A1|hsa:1375:CHKB-CPT1B|hsa:57488:ESYT2|hsa:148229:ATP8B3|hsa:624:BDKRB2|hsa:27183:VPS4A|hsa:80772:CPTP|hsa:114881:OSBPL7|hsa:9611:NCOR1|hsa:1149:CIDEA	http://amigo.geneontology.org/amigo/term/GO:0010876
cellular response to cAMP	biological_process	GO:0071320	4	49	4.55	0.0013879	0.0115603	hsa:51763:INPP5K|hsa:10021:HCN4|hsa:3753:KCNE1B|hsa:3784:KCNQ1	http://amigo.geneontology.org/amigo/term/GO:0071320
positive regulation of sequence-specific DNA binding transcription factor activity	biological_process	GO:0051091	8	225	1.98	0.00141264	0.0117462	hsa:7334:UBE2N|hsa:11074:TRIM31|hsa:23373:CRTC1|hsa:81603:TRIM8|hsa:150372:NFAM1|hsa:9175:MAP3K13|hsa:84433:CARD11|hsa:5526:PPP2R5B	http://amigo.geneontology.org/amigo/term/GO:0051091
metal ion transport	biological_process	GO:0030001	17	796	1.19	0.00141822	0.0117523	hsa:3749:KCNC4|hsa:55238:SLC38A7|hsa:6331:SCN5A|hsa:116:ADCYAP1|hsa:81:ACTN4|hsa:51763:INPP5K|hsa:10021:HCN4|hsa:3784:KCNQ1|hsa:9943:OXSR1|hsa:10568:SLC34A2|hsa:3763:KCNJ6|hsa:3753:KCNE1B|hsa:25:ABL1|hsa:2495:FTH1|hsa:7466:WFS1|hsa:30819:KCNIP2|hsa:6326:SCN2A	http://amigo.geneontology.org/amigo/term/GO:0030001
response to organonitrogen compound	biological_process	GO:0010243	17	796	1.19	0.00141822	0.0117523	hsa:6531:SLC6A3|hsa:655:BMP7|hsa:4899:NRF1|hsa:28999:KLF15|hsa:80115:BAIAP2L2|hsa:51763:INPP5K|hsa:10021:HCN4|hsa:4915:NTRK2|hsa:3784:KCNQ1|hsa:1787:TRDMT1|hsa:84867:PTPN5|hsa:3753:KCNE1B|hsa:25:ABL1|hsa:51274:KLF3|hsa:64106:NPFFR1|hsa:990:CDC6|hsa:5296:AC007192.4	http://amigo.geneontology.org/amigo/term/GO:0010243
positive regulation of proteasomal protein catabolic process	biological_process	GO:1901800	5	86	3.24	0.00148645	0.0122911	hsa:3300:DNAJB2|hsa:90637:ZFAND2A|hsa:8078:USP5|hsa:114881:OSBPL7|hsa:10425:ARIH2	http://amigo.geneontology.org/amigo/term/GO:1901800
cardiac muscle cell action potential	biological_process	GO:0086001	4	50	4.46	0.0014883	0.0122911	hsa:6331:SCN5A|hsa:10021:HCN4|hsa:3753:KCNE1B|hsa:3784:KCNQ1	http://amigo.geneontology.org/amigo/term/GO:0086001
locomotion	biological_process	GO:0040011	26	1480	0.98	0.00150352	0.0123268	hsa:1949:EFNB3|hsa:30009:TBX21|hsa:1969:EPHA2|hsa:57175:CORO1B|hsa:399687:MYO18A|hsa:22801:ITGA11|hsa:5607:MAP2K5|hsa:25:ABL1|hsa:65009:NDRG4|hsa:5291:PIK3CB|hsa:84612:PARD6B|hsa:4915:NTRK2|hsa:6585:SLIT1|hsa:10718:NRG3|hsa:347733:TUBB2B|hsa:2048:EPHB2|hsa:10570:DPYSL4|hsa:3688:ITGB1|hsa:5296:AC007192.4|hsa:29072:SETD2|hsa:23162:MAPK8IP3|hsa:655:BMP7|hsa:81:ACTN4|hsa:9289:ADGRG1|hsa:94241:TP53INP…	http://amigo.geneontology.org/amigo/term/GO:0040011
regulation of cell cycle	biological_process	GO:0051726	19	945	1.12	0.00150353	0.0123268	hsa:655:BMP7|hsa:3688:ITGB1|hsa:11145:PLA2G16|hsa:1387:CREBBP|hsa:5933:RBL1|hsa:6500:SKP1|hsa:144715:RAD9B|hsa:5883:RAD9A|hsa:8522:GAS7|hsa:5526:PPP2R5B|hsa:56892:C8orf4|hsa:94241:TP53INP1|hsa:146691:TOM1L2|hsa:116:ADCYAP1|hsa:25:ABL1|hsa:6047:RNF4|hsa:25946:ZNF385A|hsa:990:CDC6|hsa:27183:VPS4A	http://amigo.geneontology.org/amigo/term/GO:0051726
mitochondrial membrane	cellular_component	GO:0031966	15	661	1.26	0.00150637	0.0123268	hsa:23410:SIRT3|hsa:37:ACADVL|hsa:23305:CTB-127M13.1|hsa:1375:CHKB-CPT1B|hsa:4698:NDUFA5|hsa:55037:PTCD3|hsa:92170:MTG1|hsa:4719:NDUFS1|hsa:28998:MRPL13|hsa:92170:RP11-108K14.8|hsa:55735:DNAJC11|hsa:55626:WFDC1|hsa:740:MRPL49|hsa:5521:PPP2R2B|hsa:23098:SARM1	http://amigo.geneontology.org/amigo/term/GO:0031966
potassium ion transmembrane transport	biological_process	GO:0071805	7	176	2.22	0.00150785	0.0123268	hsa:3749:KCNC4|hsa:3753:KCNE1B|hsa:10021:HCN4|hsa:3784:KCNQ1|hsa:9943:OXSR1|hsa:30819:KCNIP2|hsa:3763:KCNJ6	http://amigo.geneontology.org/amigo/term/GO:0071805
cellular potassium ion transport	biological_process	GO:0071804	7	176	2.22	0.00150785	0.0123268	hsa:3749:KCNC4|hsa:3753:KCNE1B|hsa:10021:HCN4|hsa:3784:KCNQ1|hsa:9943:OXSR1|hsa:30819:KCNIP2|hsa:3763:KCNJ6	http://amigo.geneontology.org/amigo/term/GO:0071804
gastrulation	biological_process	GO:0007369	7	176	2.22	0.00150785	0.0123268	hsa:655:BMP7|hsa:3688:ITGB1|hsa:1969:EPHA2|hsa:5607:MAP2K5|hsa:26011:TENM4|hsa:1303:COL12A1|hsa:154796:AMOT	http://amigo.geneontology.org/amigo/term/GO:0007369
histone acetyltransferase complex	cellular_component	GO:0000123	5	87	3.2	0.00156034	0.0127345	hsa:1810:DR1|hsa:54934:KANSL2|hsa:9736:AHSA2|hsa:1387:CREBBP|hsa:84289:ING5	http://amigo.geneontology.org/amigo/term/GO:0000123
DNA replication	biological_process	GO:0006260	9	284	1.77	0.00157049	0.0127744	hsa:56953:NT5M|hsa:5515:PPP2CA|hsa:144715:RAD9B|hsa:5883:RAD9A|hsa:27000:DNAJC2|hsa:84126:ATRIP|hsa:92667:MGME1|hsa:84289:ING5|hsa:990:CDC6	http://amigo.geneontology.org/amigo/term/GO:0006260
neuron death	biological_process	GO:0070997	9	284	1.77	0.00157049	0.0127744	hsa:10570:DPYSL4|hsa:9040:UBE2M|hsa:4915:NTRK2|hsa:55626:WFDC1|hsa:6326:SCN2A|hsa:25:ABL1|hsa:7466:WFS1|hsa:23098:SARM1|hsa:84867:PTPN5	http://amigo.geneontology.org/amigo/term/GO:0070997
regulation of cell morphogenesis	biological_process	GO:0022604	13	530	1.37	0.00157928	0.0128244	hsa:2048:EPHB2|hsa:85369:STRIP1|hsa:81:ACTN4|hsa:5515:PPP2CA|hsa:23329:TBC1D30|hsa:4915:NTRK2|hsa:57175:CORO1B|hsa:23316:CUX2|hsa:10090:UST|hsa:6585:SLIT1|hsa:25:ABL1|hsa:23098:SARM1|hsa:4651:MYO10	http://amigo.geneontology.org/amigo/term/GO:0022604
mammary gland development	biological_process	GO:0030879	6	130	2.57	0.0015862	0.0128591	hsa:6531:SLC6A3|hsa:1969:EPHA2|hsa:2194:FASN|hsa:2030:SLC29A1|hsa:10718:NRG3|hsa:9611:NCOR1	http://amigo.geneontology.org/amigo/term/GO:0030879
intercalated disc	cellular_component	GO:0014704	4	51	4.37	0.00159364	0.0128888	hsa:3688:ITGB1|hsa:6326:SCN2A|hsa:1674:DES|hsa:6331:SCN5A	http://amigo.geneontology.org/amigo/term/GO:0014704
poly(A) RNA binding	Undef	GO:0044822	22	1175	1.04	0.00159517	0.0128888	hsa:4858:NOVA2|hsa:3313:HSPA9|hsa:8899:PRPF4B|hsa:399687:MYO18A|hsa:79869:CPSF7|hsa:170506:DHX36|hsa:115098:CCDC124|hsa:103:ADAR|hsa:2194:FASN|hsa:28998:MRPL13|hsa:6228:RPS23|hsa:219654:ZCCHC24|hsa:27042:DIEXF|hsa:10360:NPM3|hsa:63893:UBE2O|hsa:81:ACTN4|hsa:7334:UBE2N|hsa:55037:PTCD3|hsa:27000:DNAJC2|hsa:9360:PPIG|hsa:2317:FLNB|hsa:25946:ZNF385A	http://amigo.geneontology.org/amigo/term/GO:0044822
regulation of synapse structure or activity	biological_process	GO:0050803	8	230	1.94	0.00161453	0.0130235	hsa:2048:EPHB2|hsa:23373:CRTC1|hsa:26050:SLITRK5|hsa:4915:NTRK2|hsa:10814:CPLX2|hsa:23316:CUX2|hsa:6585:SLIT1|hsa:84867:PTPN5	http://amigo.geneontology.org/amigo/term/GO:0050803
negative regulation of viral life cycle	biological_process	GO:1903901	5	88	3.17	0.00163689	0.013182	hsa:81559:TRIM11|hsa:81603:TRIM8|hsa:11074:TRIM31|hsa:51763:INPP5K|hsa:103:ADAR	http://amigo.geneontology.org/amigo/term/GO:1903901
cation transport	biological_process	GO:0006812	19	953	1.11	0.0016504	0.0132687	hsa:6531:SLC6A3|hsa:3749:KCNC4|hsa:55238:SLC38A7|hsa:6331:SCN5A|hsa:116:ADCYAP1|hsa:81:ACTN4|hsa:644139:PIRT|hsa:51763:INPP5K|hsa:10021:HCN4|hsa:3784:KCNQ1|hsa:9943:OXSR1|hsa:10568:SLC34A2|hsa:3763:KCNJ6|hsa:3753:KCNE1B|hsa:25:ABL1|hsa:2495:FTH1|hsa:7466:WFS1|hsa:30819:KCNIP2|hsa:6326:SCN2A	http://amigo.geneontology.org/amigo/term/GO:0006812
cell-cell signaling involved in cardiac conduction	biological_process	GO:0086019	3	23	7.27	0.00166176	0.0132941	hsa:6331:SCN5A|hsa:10021:HCN4|hsa:3784:KCNQ1	http://amigo.geneontology.org/amigo/term/GO:0086019
cellular response to osmotic stress	biological_process	GO:0071470	3	23	7.27	0.00166176	0.0132941	hsa:6326:SCN2A|hsa:624:BDKRB2|hsa:9943:OXSR1	http://amigo.geneontology.org/amigo/term/GO:0071470
adenylyltransferase activity	molecular_function	GO:0070566	3	23	7.27	0.00166176	0.0132941	hsa:25:ABL1|hsa:51095:TRNT1|hsa:56903:PAPOLB	http://amigo.geneontology.org/amigo/term/GO:0070566
chromosome	cellular_component	GO:0005694	18	881	1.14	0.00167337	0.0133353	hsa:1387:CREBBP|hsa:9611:NCOR1|hsa:25896:INTS7|hsa:57673:BEND3|hsa:5515:PPP2CA|hsa:144715:RAD9B|hsa:5883:RAD9A|hsa:387893:KMT5A|hsa:8899:PRPF4B|hsa:1059:CENPB|hsa:51111:KMT5B|hsa:9682:KDM4A|hsa:197370:NSMCE1|hsa:53615:MBD3|hsa:56160:NSMCE3|hsa:29072:SETD2|hsa:25946:ZNF385A|hsa:170506:DHX36	http://amigo.geneontology.org/amigo/term/GO:0005694
checkpoint clamp complex	cellular_component	GO:0030896	2	5	22.29	0.00168142	0.0133353	hsa:144715:RAD9B|hsa:5883:RAD9A	http://amigo.geneontology.org/amigo/term/GO:0030896
intrinsic apoptotic signaling pathway in response to osmotic stress	biological_process	GO:0008627	2	5	22.29	0.00168142	0.0133353	hsa:6326:SCN2A|hsa:624:BDKRB2	http://amigo.geneontology.org/amigo/term/GO:0008627
histone methyltransferase activity (H4-K20 specific)	molecular_function	GO:0042799	2	5	22.29	0.00168142	0.0133353	hsa:51111:KMT5B|hsa:387893:KMT5A	http://amigo.geneontology.org/amigo/term/GO:0042799
histone H4-K20 trimethylation	biological_process	GO:0034773	2	5	22.29	0.00168142	0.0133353	hsa:51111:KMT5B|hsa:57673:BEND3	http://amigo.geneontology.org/amigo/term/GO:0034773
cellular response to abiotic stimulus	biological_process	GO:0071214	9	287	1.75	0.00168339	0.0133353	hsa:3688:ITGB1|hsa:624:BDKRB2|hsa:25896:INTS7|hsa:144715:RAD9B|hsa:5883:RAD9A|hsa:6326:SCN2A|hsa:94241:TP53INP1|hsa:9943:OXSR1|hsa:1387:CREBBP	http://amigo.geneontology.org/amigo/term/GO:0071214
stress fiber	cellular_component	GO:0001725	4	52	4.29	0.00170406	0.0134552	hsa:57175:CORO1B|hsa:2317:FLNB|hsa:81:ACTN4|hsa:154796:AMOT	http://amigo.geneontology.org/amigo/term/GO:0001725
contractile actin filament bundle	cellular_component	GO:0097517	4	52	4.29	0.00170406	0.0134552	hsa:57175:CORO1B|hsa:2317:FLNB|hsa:81:ACTN4|hsa:154796:AMOT	http://amigo.geneontology.org/amigo/term/GO:0097517
positive regulation of protein phosphorylation	biological_process	GO:0001934	18	883	1.14	0.00171417	0.0135068	hsa:655:BMP7|hsa:3688:ITGB1|hsa:651:BMP3|hsa:5607:MAP2K5|hsa:5515:PPP2CA|hsa:3589:IL11|hsa:5291:PIK3CB|hsa:4915:NTRK2|hsa:9175:MAP3K13|hsa:116496:FAM129A|hsa:84867:PTPN5|hsa:116:ADCYAP1|hsa:25:ABL1|hsa:10718:NRG3|hsa:65009:NDRG4|hsa:57551:TAOK1|hsa:990:CDC6|hsa:23162:MAPK8IP3	http://amigo.geneontology.org/amigo/term/GO:0001934
voltage-gated potassium channel complex	cellular_component	GO:0008076	5	89	3.13	0.00171616	0.0135068	hsa:3749:KCNC4|hsa:3763:KCNJ6|hsa:30819:KCNIP2|hsa:3753:KCNE1B|hsa:3784:KCNQ1	http://amigo.geneontology.org/amigo/term/GO:0008076
sarcomere	cellular_component	GO:0030017	7	181	2.15	0.00175796	0.0138133	hsa:9172:MYOM2|hsa:81:ACTN4|hsa:1674:DES|hsa:3753:KCNE1B|hsa:171024:SYNPO2|hsa:2317:FLNB|hsa:6331:SCN5A	http://amigo.geneontology.org/amigo/term/GO:0030017
sodium ion transmembrane transporter activity	molecular_function	GO:0015081	6	133	2.51	0.00177194	0.0139007	hsa:6531:SLC6A3|hsa:6331:SCN5A|hsa:10021:HCN4|hsa:6326:SCN2A|hsa:10568:SLC34A2|hsa:6512:SLC1A7	http://amigo.geneontology.org/amigo/term/GO:0015081
potassium channel complex	cellular_component	GO:0034705	5	90	3.1	0.00179821	0.014084	hsa:3749:KCNC4|hsa:3763:KCNJ6|hsa:30819:KCNIP2|hsa:3753:KCNE1B|hsa:3784:KCNQ1	http://amigo.geneontology.org/amigo/term/GO:0034705
phosphatidylinositol bisphosphate binding	molecular_function	GO:1902936	4	53	4.2	0.00181968	0.0142064	hsa:653145:ANXA8|hsa:124460:SNX20|hsa:644139:PIRT|hsa:3784:KCNQ1	http://amigo.geneontology.org/amigo/term/GO:1902936
cellular response to ionizing radiation	biological_process	GO:0071479	4	53	4.2	0.00181968	0.0142064	hsa:3688:ITGB1|hsa:144715:RAD9B|hsa:5883:RAD9A|hsa:25896:INTS7	http://amigo.geneontology.org/amigo/term/GO:0071479
signal transducer activity	molecular_function	GO:0004871	28	1662	0.94	0.0018233	0.0142118	hsa:2840:GPR17|hsa:1949:EFNB3|hsa:9943:OXSR1|hsa:5607:MAP2K5|hsa:55824:PAG1|hsa:1969:EPHA2|hsa:3454:IFNAR1|hsa:116:ADCYAP1|hsa:22801:ITGA11|hsa:1439:CSF2RB|hsa:150372:NFAM1|hsa:4915:NTRK2|hsa:10718:NRG3|hsa:2048:EPHB2|hsa:53358:SHC3|hsa:64106:NPFFR1|hsa:3688:ITGB1|hsa:5334:PLCL1|hsa:57551:TAOK1|hsa:624:BDKRB2|hsa:51763:INPP5K|hsa:64582:GPR135|hsa:6753:SSTR3|hsa:9175:MAP3K13|hsa:9289:ADGRG1|hsa:27…	http://amigo.geneontology.org/amigo/term/GO:0004871
voltage-gated cation channel activity	molecular_function	GO:0022843	6	134	2.49	0.00183738	0.0142986	hsa:3749:KCNC4|hsa:3763:KCNJ6|hsa:10021:HCN4|hsa:3784:KCNQ1|hsa:3753:KCNE1B|hsa:30819:KCNIP2	http://amigo.geneontology.org/amigo/term/GO:0022843
cell leading edge	cellular_component	GO:0031252	10	350	1.59	0.00185319	0.0143818	hsa:3688:ITGB1|hsa:4651:MYO10|hsa:51763:INPP5K|hsa:1969:EPHA2|hsa:57175:CORO1B|hsa:55561:CDC42BPG|hsa:23109:DDN|hsa:25:ABL1|hsa:154796:AMOT|hsa:23162:MAPK8IP3	http://amigo.geneontology.org/amigo/term/GO:0031252
ventricular cardiac muscle cell action potential	biological_process	GO:0086005	3	24	6.96	0.00185696	0.0143818	hsa:6331:SCN5A|hsa:3753:KCNE1B|hsa:3784:KCNQ1	http://amigo.geneontology.org/amigo/term/GO:0086005
aspartic-type endopeptidase activity	molecular_function	GO:0004190	3	24	6.96	0.00185696	0.0143818	hsa:84888:SPPL2A|hsa:23621:BACE1|hsa:83714:NRIP2	http://amigo.geneontology.org/amigo/term/GO:0004190
positive regulation of cellular protein catabolic process	biological_process	GO:1903364	7	183	2.13	0.00186656	0.0144332	hsa:10425:ARIH2|hsa:6500:SKP1|hsa:3300:DNAJB2|hsa:28952:CCDC22|hsa:8078:USP5|hsa:114881:OSBPL7|hsa:90637:ZFAND2A	http://amigo.geneontology.org/amigo/term/GO:1903364
metal ion transmembrane transporter activity	molecular_function	GO:0046873	11	412	1.49	0.00187877	0.0145045	hsa:6531:SLC6A3|hsa:3749:KCNC4|hsa:6331:SCN5A|hsa:3763:KCNJ6|hsa:10021:HCN4|hsa:3784:KCNQ1|hsa:6326:SCN2A|hsa:10568:SLC34A2|hsa:3753:KCNE1B|hsa:6512:SLC1A7|hsa:30819:KCNIP2	http://amigo.geneontology.org/amigo/term/GO:0046873
Fc receptor signaling pathway	biological_process	GO:0038093	7	185	2.11	0.0019803	0.015264	hsa:7334:UBE2N|hsa:5291:PIK3CB|hsa:6500:SKP1|hsa:5296:AC007192.4|hsa:25:ABL1|hsa:84433:CARD11|hsa:4651:MYO10	http://amigo.geneontology.org/amigo/term/GO:0038093
activation of immune response	biological_process	GO:0002253	12	480	1.39	0.0020266	0.0155961	hsa:7334:UBE2N|hsa:55824:PAG1|hsa:84433:CARD11|hsa:6500:SKP1|hsa:150372:NFAM1|hsa:5291:PIK3CB|hsa:5296:AC007192.4|hsa:25:ABL1|hsa:163486:DENND1B|hsa:23098:SARM1|hsa:1387:CREBBP|hsa:4651:MYO10	http://amigo.geneontology.org/amigo/term/GO:0002253
negative regulation of neurogenesis	biological_process	GO:0050768	8	239	1.86	0.00203499	0.0156072	hsa:655:BMP7|hsa:2048:EPHB2|hsa:116:ADCYAP1|hsa:81559:TRIM11|hsa:3688:ITGB1|hsa:9289:ADGRG1|hsa:124925:SEZ6|hsa:10718:NRG3	http://amigo.geneontology.org/amigo/term/GO:0050768
hematopoietic or lymphoid organ development	biological_process	GO:0048534	16	753	1.18	0.00203702	0.0156072	hsa:3688:ITGB1|hsa:10425:ARIH2|hsa:103:ADAR|hsa:30009:TBX21|hsa:3589:IL11|hsa:3313:HSPA9|hsa:1969:EPHA2|hsa:56892:C8orf4|hsa:25946:ZNF385A|hsa:150372:NFAM1|hsa:147808:ZNF784|hsa:25:ABL1|hsa:4602:MYB|hsa:5452:POU2F2|hsa:84433:CARD11|hsa:2872:MKNK2	http://amigo.geneontology.org/amigo/term/GO:0048534
negative regulation of response to stimulus	biological_process	GO:0048585	24	1355	0.99	0.00203768	0.0156072	hsa:6531:SLC6A3|hsa:92162:TMEM88|hsa:5607:MAP2K5|hsa:28952:CCDC22|hsa:1969:EPHA2|hsa:57175:CORO1B|hsa:10156:RASA4B|hsa:116:ADCYAP1|hsa:25:ABL1|hsa:65009:NDRG4|hsa:9611:NCOR1|hsa:103:ADAR|hsa:56892:C8orf4|hsa:3688:ITGB1|hsa:23098:SARM1|hsa:84867:PTPN5|hsa:1149:CIDEA|hsa:655:BMP7|hsa:624:BDKRB2|hsa:5515:PPP2CA|hsa:51763:INPP5K|hsa:66005:CHID1|hsa:7466:WFS1|hsa:25946:ZNF385A	http://amigo.geneontology.org/amigo/term/GO:0048585
phospholipase activity	molecular_function	GO:0004620	5	93	3	0.00206161	0.0156993	hsa:11145:PLA2G16|hsa:624:BDKRB2|hsa:729330:RP11-240B13.2|hsa:729330:OC90|hsa:5334:PLCL1	http://amigo.geneontology.org/amigo/term/GO:0004620
Golgi organization	biological_process	GO:0007030	5	93	3	0.00206161	0.0156993	hsa:148229:ATP8B3|hsa:399687:MYO18A|hsa:50999:TMED5|hsa:8675:STX16|hsa:25839:COG4	http://amigo.geneontology.org/amigo/term/GO:0007030
transmembrane transport	biological_process	GO:0055085	23	1278	1	0.00206414	0.0156993	hsa:6531:SLC6A3|hsa:3749:KCNC4|hsa:2030:SLC29A1|hsa:1375:CHKB-CPT1B|hsa:7809:BSND|hsa:9943:OXSR1|hsa:25:ABL1|hsa:6326:SCN2A|hsa:10568:SLC34A2|hsa:644139:PIRT|hsa:30819:KCNIP2|hsa:84804:MFSD9|hsa:55238:SLC38A7|hsa:3784:KCNQ1|hsa:3753:KCNE1B|hsa:6512:SLC1A7|hsa:3763:KCNJ6|hsa:81:ACTN4|hsa:146429:SLC22A31|hsa:57165:GJC2|hsa:10021:HCN4|hsa:6331:SCN5A|hsa:6573:SLC19A1	http://amigo.geneontology.org/amigo/term/GO:0055085
cardiac muscle cell membrane repolarization	biological_process	GO:0099622	3	25	6.69	0.00206587	0.0156993	hsa:6331:SCN5A|hsa:3753:KCNE1B|hsa:3784:KCNQ1	http://amigo.geneontology.org/amigo/term/GO:0099622
aspartic-type peptidase activity	molecular_function	GO:0070001	3	25	6.69	0.00206587	0.0156993	hsa:84888:SPPL2A|hsa:23621:BACE1|hsa:83714:NRIP2	http://amigo.geneontology.org/amigo/term/GO:0070001
peptide binding	molecular_function	GO:0042277	8	240	1.86	0.00208657	0.0158318	hsa:3688:ITGB1|hsa:23621:BACE1|hsa:64106:NPFFR1|hsa:58512:DLGAP3|hsa:6753:SSTR3|hsa:9360:PPIG|hsa:6199:RPS6KB2|hsa:30819:KCNIP2	http://amigo.geneontology.org/amigo/term/GO:0042277
nucleolus	cellular_component	GO:0005730	17	829	1.14	0.00214717	0.0162662	hsa:37:ACADVL|hsa:57673:BEND3|hsa:7334:UBE2N|hsa:2872:MKNK2|hsa:80772:CPTP|hsa:3313:HSPA9|hsa:56892:C8orf4|hsa:25828:TXN2|hsa:27042:DIEXF|hsa:9682:KDM4A|hsa:5291:PIK3CB|hsa:25:ABL1|hsa:103:ADAR|hsa:4651:MYO10|hsa:25946:ZNF385A|hsa:10360:NPM3|hsa:6228:RPS23	http://amigo.geneontology.org/amigo/term/GO:0005730
cytokine production	biological_process	GO:0001816	14	619	1.26	0.00220263	0.0166604	hsa:116:ADCYAP1|hsa:192683:SCAMP5|hsa:5607:MAP2K5|hsa:84433:CARD11|hsa:150372:NFAM1|hsa:3454:IFNAR1|hsa:1387:CREBBP|hsa:9289:ADGRG1|hsa:25:ABL1|hsa:163486:DENND1B|hsa:66005:CHID1|hsa:1149:CIDEA|hsa:170506:DHX36|hsa:23705:CADM1	http://amigo.geneontology.org/amigo/term/GO:0001816
double-stranded DNA binding	molecular_function	GO:0003690	16	760	1.17	0.00222813	0.0167511	hsa:1387:CREBBP|hsa:4602:MYB|hsa:57673:BEND3|hsa:81:ACTN4|hsa:390874:ONECUT3|hsa:55893:FBXO16|hsa:1059:CENPB|hsa:284307:ZIK1|hsa:23316:CUX2|hsa:23109:DDN|hsa:53615:MBD3|hsa:6945:MLX|hsa:10691:GMEB1|hsa:5452:POU2F2|hsa:4010:LMX1B|hsa:4899:NRF1	http://amigo.geneontology.org/amigo/term/GO:0003690
membrane repolarization during ventricular cardiac muscle cell action potential	biological_process	GO:0098915	2	6	18.57	0.00222843	0.0167511	hsa:3753:KCNE1B|hsa:3784:KCNQ1	http://amigo.geneontology.org/amigo/term/GO:0098915
regulation of atrial cardiac muscle cell membrane repolarization	biological_process	GO:0060372	2	6	18.57	0.00222843	0.0167511	hsa:6331:SCN5A|hsa:3784:KCNQ1	http://amigo.geneontology.org/amigo/term/GO:0060372
atrial cardiac muscle cell membrane repolarization	biological_process	GO:0099624	2	6	18.57	0.00222843	0.0167511	hsa:6331:SCN5A|hsa:3784:KCNQ1	http://amigo.geneontology.org/amigo/term/GO:0099624
endoplasmic reticulum membrane	cellular_component	GO:0005789	19	981	1.08	0.00226403	0.0169726	hsa:126410:CYP4F22|hsa:50999:TMED5|hsa:55733:HHAT|hsa:387597:ILDR2|hsa:23305:CTB-127M13.1|hsa:57515:SERINC1|hsa:57488:ESYT2|hsa:57818:G6PC2|hsa:148229:ATP8B3|hsa:64131:XYLT1|hsa:23109:DDN|hsa:113419:AC007040.11|hsa:84888:SPPL2A|hsa:114881:OSBPL7|hsa:221035:REEP3|hsa:7466:WFS1|hsa:65009:NDRG4|hsa:85465:EPT1|hsa:84867:PTPN5	http://amigo.geneontology.org/amigo/term/GO:0005789
cellular response to nitrogen compound	biological_process	GO:1901699	13	553	1.31	0.00226487	0.0169726	hsa:9611:NCOR1|hsa:28999:KLF15|hsa:80115:BAIAP2L2|hsa:103:ADAR|hsa:51763:INPP5K|hsa:10021:HCN4|hsa:4915:NTRK2|hsa:3784:KCNQ1|hsa:51274:KLF3|hsa:5296:AC007192.4|hsa:3753:KCNE1B|hsa:25:ABL1|hsa:990:CDC6	http://amigo.geneontology.org/amigo/term/GO:1901699
positive regulation of GTPase activity	biological_process	GO:0043547	14	622	1.25	0.00229876	0.0172	hsa:23526:ARHGAP45|hsa:3688:ITGB1|hsa:26030:PLEKHG3|hsa:53358:SHC3|hsa:8997:KALRN|hsa:1439:CSF2RB|hsa:1969:EPHA2|hsa:23329:TBC1D30|hsa:10156:RASA4B|hsa:5296:AC007192.4|hsa:116:ADCYAP1|hsa:57221:ARFGEF3|hsa:163486:DENND1B|hsa:414918:DENND6B	http://amigo.geneontology.org/amigo/term/GO:0043547
immune effector process	biological_process	GO:0002252	16	763	1.17	0.0023145	0.0172911	hsa:81559:TRIM11|hsa:4651:MYO10|hsa:25758:KIAA1549L|hsa:30009:TBX21|hsa:5291:PIK3CB|hsa:56892:C8orf4|hsa:3784:KCNQ1|hsa:10814:CPLX2|hsa:3454:IFNAR1|hsa:5296:AC007192.4|hsa:25:ABL1|hsa:163486:DENND1B|hsa:4602:MYB|hsa:5452:POU2F2|hsa:103:ADAR|hsa:23705:CADM1	http://amigo.geneontology.org/amigo/term/GO:0002252
actin filament bundle	cellular_component	GO:0032432	4	57	3.91	0.00233663	0.0174296	hsa:57175:CORO1B|hsa:2317:FLNB|hsa:81:ACTN4|hsa:154796:AMOT	http://amigo.geneontology.org/amigo/term/GO:0032432
lipid transport	biological_process	GO:0006869	9	302	1.66	0.00234932	0.0174912	hsa:28232:SLCO3A1|hsa:1375:CHKB-CPT1B|hsa:57488:ESYT2|hsa:148229:ATP8B3|hsa:624:BDKRB2|hsa:27183:VPS4A|hsa:80772:CPTP|hsa:114881:OSBPL7|hsa:9611:NCOR1	http://amigo.geneontology.org/amigo/term/GO:0006869
positive regulation of cation transmembrane transport	biological_process	GO:1904064	5	96	2.9	0.0023521	0.0174912	hsa:25:ABL1|hsa:81:ACTN4|hsa:644139:PIRT|hsa:3753:KCNE1B|hsa:3784:KCNQ1	http://amigo.geneontology.org/amigo/term/GO:1904064
regulation of immune system process	biological_process	GO:0002682	24	1372	0.97	0.00238402	0.0177015	hsa:1949:EFNB3|hsa:30009:TBX21|hsa:55824:PAG1|hsa:3454:IFNAR1|hsa:116:ADCYAP1|hsa:25:ABL1|hsa:25758:KIAA1549L|hsa:6500:SKP1|hsa:103:ADAR|hsa:56892:C8orf4|hsa:4602:MYB|hsa:23705:CADM1|hsa:3688:ITGB1|hsa:84433:CARD11|hsa:3784:KCNQ1|hsa:5296:AC007192.4|hsa:163486:DENND1B|hsa:23098:SARM1|hsa:7334:UBE2N|hsa:150372:NFAM1|hsa:84888:SPPL2A|hsa:5291:PIK3CB|hsa:1387:CREBBP|hsa:4651:MYO10	http://amigo.geneontology.org/amigo/term/GO:0002682
dephosphorylation	biological_process	GO:0016311	11	426	1.44	0.00241513	0.017895	hsa:23307:FKBP15|hsa:56953:NT5M|hsa:5515:PPP2CA|hsa:51763:INPP5K|hsa:9150:CTDP1|hsa:57546:PDP2|hsa:5526:PPP2R5B|hsa:57221:ARFGEF3|hsa:5521:PPP2R2B|hsa:57818:G6PC2|hsa:84867:PTPN5	http://amigo.geneontology.org/amigo/term/GO:0016311
ubiquitin protein ligase activity	molecular_function	GO:0061630	7	192	2.03	0.00242113	0.017895	hsa:81559:TRIM11|hsa:10425:ARIH2|hsa:63893:UBE2O|hsa:6500:SKP1|hsa:7334:UBE2N|hsa:140739:UBE2F|hsa:6047:RNF4	http://amigo.geneontology.org/amigo/term/GO:0061630
trans-Golgi network	cellular_component	GO:0005802	7	192	2.03	0.00242113	0.017895	hsa:23621:BACE1|hsa:192683:SCAMP5|hsa:51763:INPP5K|hsa:25839:COG4|hsa:399687:MYO18A|hsa:8675:STX16|hsa:66005:CHID1	http://amigo.geneontology.org/amigo/term/GO:0005802
protein domain specific binding	molecular_function	GO:0019904	14	626	1.25	0.0024323	0.0179502	hsa:3688:ITGB1|hsa:92162:TMEM88|hsa:6331:SCN5A|hsa:55824:PAG1|hsa:5883:RAD9A|hsa:58512:DLGAP3|hsa:27183:VPS4A|hsa:81559:TRIM11|hsa:25:ABL1|hsa:51232:CRIM1|hsa:5452:POU2F2|hsa:84433:CARD11|hsa:9611:NCOR1|hsa:23705:CADM1	http://amigo.geneontology.org/amigo/term/GO:0019904
response to growth factor	biological_process	GO:0070848	14	627	1.24	0.00246667	0.0181487	hsa:655:BMP7|hsa:11108:PRDM4|hsa:9040:UBE2M|hsa:63893:UBE2O|hsa:51763:INPP5K|hsa:1969:EPHA2|hsa:4915:NTRK2|hsa:57175:CORO1B|hsa:5607:MAP2K5|hsa:25:ABL1|hsa:651:BMP3|hsa:55273:TMEM100|hsa:5526:PPP2R5B|hsa:1149:CIDEA	http://amigo.geneontology.org/amigo/term/GO:0070848
translation	biological_process	GO:0006412	14	627	1.24	0.00246667	0.0181487	hsa:6199:RPS6KB2|hsa:28998:MRPL13|hsa:6228:RPS23|hsa:54516:MTRF1L|hsa:2872:MKNK2|hsa:25946:ZNF385A|hsa:51204:TACO1|hsa:92170:MTG1|hsa:55037:PTCD3|hsa:116496:FAM129A|hsa:92170:RP11-108K14.8|hsa:740:MRPL49|hsa:23395:LARS2|hsa:9611:NCOR1	http://amigo.geneontology.org/amigo/term/GO:0006412
regulation of kinase activity	biological_process	GO:0043549	16	769	1.16	0.00249562	0.0183339	hsa:655:BMP7|hsa:116:ADCYAP1|hsa:5515:PPP2CA|hsa:5291:PIK3CB|hsa:51763:INPP5K|hsa:5296:AC007192.4|hsa:55626:WFDC1|hsa:9175:MAP3K13|hsa:84867:PTPN5|hsa:5607:MAP2K5|hsa:25:ABL1|hsa:10718:NRG3|hsa:23162:MAPK8IP3|hsa:103:ADAR|hsa:990:CDC6|hsa:5933:RBL1	http://amigo.geneontology.org/amigo/term/GO:0043549
heart development	biological_process	GO:0007507	12	493	1.36	0.00250671	0.0183876	hsa:3688:ITGB1|hsa:55273:TMEM100|hsa:53615:MBD3|hsa:54806:AHI1|hsa:91807:MYLK3|hsa:9150:CTDP1|hsa:29072:SETD2|hsa:80274:SCUBE1|hsa:5607:MAP2K5|hsa:26011:TENM4|hsa:6331:SCN5A|hsa:65009:NDRG4	http://amigo.geneontology.org/amigo/term/GO:0007507
potassium ion transmembrane transporter activity	molecular_function	GO:0015079	6	143	2.34	0.00251185	0.0183975	hsa:3749:KCNC4|hsa:3763:KCNJ6|hsa:10021:HCN4|hsa:3784:KCNQ1|hsa:3753:KCNE1B|hsa:30819:KCNIP2	http://amigo.geneontology.org/amigo/term/GO:0015079
regulation of membrane repolarization	biological_process	GO:0060306	3	27	6.19	0.00252612	0.0184464	hsa:6331:SCN5A|hsa:3753:KCNE1B|hsa:3784:KCNQ1	http://amigo.geneontology.org/amigo/term/GO:0060306
histone H3-K9 methylation	biological_process	GO:0051567	3	27	6.19	0.00252612	0.0184464	hsa:9682:KDM4A|hsa:4602:MYB|hsa:57673:BEND3	http://amigo.geneontology.org/amigo/term/GO:0051567
regulation of cell adhesion	biological_process	GO:0030155	14	629	1.24	0.0025366	0.0184951	hsa:655:BMP7|hsa:1949:EFNB3|hsa:5607:MAP2K5|hsa:81:ACTN4|hsa:5515:PPP2CA|hsa:55824:PAG1|hsa:84433:CARD11|hsa:1969:EPHA2|hsa:3688:ITGB1|hsa:9289:ADGRG1|hsa:25:ABL1|hsa:4602:MYB|hsa:5291:PIK3CB|hsa:4651:MYO10	http://amigo.geneontology.org/amigo/term/GO:0030155
protein acetyltransferase complex	cellular_component	GO:0031248	5	98	2.84	0.00256158	0.0186213	hsa:1810:DR1|hsa:54934:KANSL2|hsa:9736:AHSA2|hsa:1387:CREBBP|hsa:84289:ING5	http://amigo.geneontology.org/amigo/term/GO:0031248
acetyltransferase complex	cellular_component	GO:1902493	5	98	2.84	0.00256158	0.0186213	hsa:1810:DR1|hsa:54934:KANSL2|hsa:9736:AHSA2|hsa:1387:CREBBP|hsa:84289:ING5	http://amigo.geneontology.org/amigo/term/GO:1902493
transmembrane transporter activity	molecular_function	GO:0022857	19	993	1.07	0.00258051	0.0187309	hsa:6531:SLC6A3|hsa:3749:KCNC4|hsa:55238:SLC38A7|hsa:6331:SCN5A|hsa:2030:SLC29A1|hsa:57515:SERINC1|hsa:57165:GJC2|hsa:10021:HCN4|hsa:3784:KCNQ1|hsa:10568:SLC34A2|hsa:6326:SCN2A|hsa:7809:BSND|hsa:3753:KCNE1B|hsa:146429:SLC22A31|hsa:28232:SLCO3A1|hsa:6512:SLC1A7|hsa:30819:KCNIP2|hsa:6573:SLC19A1|hsa:3763:KCNJ6	http://amigo.geneontology.org/amigo/term/GO:0022857
core promoter proximal region DNA binding	Undef	GO:0001159	10	367	1.52	0.00258526	0.0187373	hsa:10691:GMEB1|hsa:55893:FBXO16|hsa:23316:CUX2|hsa:23109:DDN|hsa:53615:MBD3|hsa:7003:TEAD1|hsa:4602:MYB|hsa:5452:POU2F2|hsa:1387:CREBBP|hsa:4899:NRF1	http://amigo.geneontology.org/amigo/term/GO:0001159
small GTPase mediated signal transduction	biological_process	GO:0007264	13	562	1.29	0.00259243	0.0187613	hsa:23526:ARHGAP45|hsa:3688:ITGB1|hsa:26030:PLEKHG3|hsa:53358:SHC3|hsa:377:ARF3|hsa:8997:KALRN|hsa:22808:MRAS|hsa:10156:RASA4B|hsa:5296:AC007192.4|hsa:9289:ADGRG1|hsa:57221:ARFGEF3|hsa:376267:RAB15|hsa:154796:AMOT	http://amigo.geneontology.org/amigo/term/GO:0007264
negative regulation of MAPK cascade	biological_process	GO:0043409	6	144	2.32	0.0025969	0.0187657	hsa:655:BMP7|hsa:5515:PPP2CA|hsa:51763:INPP5K|hsa:84867:PTPN5|hsa:25:ABL1|hsa:9611:NCOR1	http://amigo.geneontology.org/amigo/term/GO:0043409
cellular macromolecule catabolic process	biological_process	GO:0044265	18	919	1.09	0.0026055	0.0187999	hsa:90637:ZFAND2A|hsa:6228:RPS23|hsa:1149:CIDEA|hsa:7334:UBE2N|hsa:5515:PPP2CA|hsa:3300:DNAJB2|hsa:28952:CCDC22|hsa:56006:SMG9|hsa:8078:USP5|hsa:114088:TRIM9|hsa:6500:SKP1|hsa:9736:AHSA2|hsa:27183:VPS4A|hsa:129563:DIS3L2|hsa:6047:RNF4|hsa:7466:WFS1|hsa:114881:OSBPL7|hsa:10425:ARIH2	http://amigo.geneontology.org/amigo/term/GO:0044265
cellular lipid metabolic process	biological_process	GO:0044255	19	995	1.06	0.00263671	0.0189968	hsa:9611:NCOR1|hsa:37:ACADVL|hsa:23305:CTB-127M13.1|hsa:1375:CHKB-CPT1B|hsa:5291:PIK3CB|hsa:51763:INPP5K|hsa:57515:SERINC1|hsa:8128:ST8SIA2|hsa:85465:EPT1|hsa:129303:TMEM150A|hsa:5515:PPP2CA|hsa:57546:PDP2|hsa:2194:FASN|hsa:5296:AC007192.4|hsa:80772:CPTP|hsa:55626:WFDC1|hsa:11145:PLA2G16|hsa:1387:CREBBP|hsa:377:ARF3	http://amigo.geneontology.org/amigo/term/GO:0044255
macromolecule catabolic process	biological_process	GO:0009057	21	1149	1.02	0.00266978	0.0191815	hsa:23621:BACE1|hsa:5213:PFKM|hsa:6228:RPS23|hsa:1149:CIDEA|hsa:7334:UBE2N|hsa:5515:PPP2CA|hsa:3300:DNAJB2|hsa:28952:CCDC22|hsa:56006:SMG9|hsa:8078:USP5|hsa:90637:ZFAND2A|hsa:114088:TRIM9|hsa:6500:SKP1|hsa:9736:AHSA2|hsa:27183:VPS4A|hsa:129563:DIS3L2|hsa:66005:CHID1|hsa:7466:WFS1|hsa:6047:RNF4|hsa:114881:OSBPL7|hsa:10425:ARIH2	http://amigo.geneontology.org/amigo/term/GO:0009057
modification-dependent macromolecule catabolic process	biological_process	GO:0043632	13	564	1.28	0.00267025	0.0191815	hsa:10425:ARIH2|hsa:7334:UBE2N|hsa:3300:DNAJB2|hsa:28952:CCDC22|hsa:8078:USP5|hsa:114088:TRIM9|hsa:6500:SKP1|hsa:9736:AHSA2|hsa:27183:VPS4A|hsa:129563:DIS3L2|hsa:6047:RNF4|hsa:7466:WFS1|hsa:90637:ZFAND2A	http://amigo.geneontology.org/amigo/term/GO:0043632
presynaptic process involved in chemical synaptic transmission	biological_process	GO:0099531	6	145	2.31	0.00268408	0.0192241	hsa:6531:SLC6A3|hsa:3749:KCNC4|hsa:10814:CPLX2|hsa:6861:SYT5|hsa:4915:NTRK2|hsa:114088:TRIM9	http://amigo.geneontology.org/amigo/term/GO:0099531
regulation of response to DNA damage stimulus	biological_process	GO:2001020	6	145	2.31	0.00268408	0.0192241	hsa:7334:UBE2N|hsa:25946:ZNF385A|hsa:387893:KMT5A|hsa:197370:NSMCE1|hsa:25:ABL1|hsa:5883:RAD9A	http://amigo.geneontology.org/amigo/term/GO:2001020
protein localization to plasma membrane	biological_process	GO:0072659	7	196	1.99	0.00270488	0.0193444	hsa:3688:ITGB1|hsa:92162:TMEM88|hsa:51763:INPP5K|hsa:81619:TSPAN14|hsa:1969:EPHA2|hsa:129303:TMEM150A|hsa:27183:VPS4A	http://amigo.geneontology.org/amigo/term/GO:0072659
DNA damage checkpoint	biological_process	GO:0000077	6	146	2.29	0.00277345	0.0197627	hsa:25896:INTS7|hsa:144715:RAD9B|hsa:5883:RAD9A|hsa:57551:TAOK1|hsa:84126:ATRIP|hsa:25946:ZNF385A	http://amigo.geneontology.org/amigo/term/GO:0000077
ubiquitin conjugating enzyme activity	molecular_function	GO:0061631	3	28	5.97	0.00277808	0.0197627	hsa:134111:UBE2QL1|hsa:63893:UBE2O|hsa:7334:UBE2N	http://amigo.geneontology.org/amigo/term/GO:0061631
regulation of viral entry into host cell	biological_process	GO:0046596	3	28	5.97	0.00277808	0.0197627	hsa:81559:TRIM11|hsa:81603:TRIM8|hsa:11074:TRIM31	http://amigo.geneontology.org/amigo/term/GO:0046596
ubiquitin-like protein ligase activity	molecular_function	GO:0061659	7	197	1.98	0.00277964	0.0197627	hsa:81559:TRIM11|hsa:10425:ARIH2|hsa:63893:UBE2O|hsa:6500:SKP1|hsa:7334:UBE2N|hsa:140739:UBE2F|hsa:6047:RNF4	http://amigo.geneontology.org/amigo/term/GO:0061659
regulation of potassium ion transmembrane transport	biological_process	GO:1901379	4	60	3.71	0.00278497	0.0197717	hsa:30819:KCNIP2|hsa:9943:OXSR1|hsa:3753:KCNE1B|hsa:3784:KCNQ1	http://amigo.geneontology.org/amigo/term/GO:1901379
cognition	biological_process	GO:0050890	8	252	1.77	0.00278938	0.0197741	hsa:2048:EPHB2|hsa:3688:ITGB1|hsa:53358:SHC3|hsa:25946:ZNF385A|hsa:4915:NTRK2|hsa:23373:CRTC1|hsa:23316:CUX2|hsa:65009:NDRG4	http://amigo.geneontology.org/amigo/term/GO:0050890
negative regulation of protein targeting to membrane	biological_process	GO:0090315	2	7	15.92	0.00284791	0.0200704	hsa:51763:INPP5K|hsa:3753:KCNE1B	http://amigo.geneontology.org/amigo/term/GO:0090315
voltage-gated potassium channel activity involved in cardiac muscle cell action potential repolarization	molecular_function	GO:0086008	2	7	15.92	0.00284791	0.0200704	hsa:3753:KCNE1B|hsa:3784:KCNQ1	http://amigo.geneontology.org/amigo/term/GO:0086008
procollagen-proline dioxygenase activity	molecular_function	GO:0019798	2	7	15.92	0.00284791	0.0200704	hsa:283208:P4HA3|hsa:55214:P3H2	http://amigo.geneontology.org/amigo/term/GO:0019798
Smc5-Smc6 complex	cellular_component	GO:0030915	2	7	15.92	0.00284791	0.0200704	hsa:197370:NSMCE1|hsa:56160:NSMCE3	http://amigo.geneontology.org/amigo/term/GO:0030915
contractile fiber part	cellular_component	GO:0044449	7	198	1.97	0.00285598	0.0200704	hsa:9172:MYOM2|hsa:81:ACTN4|hsa:1674:DES|hsa:3753:KCNE1B|hsa:171024:SYNPO2|hsa:2317:FLNB|hsa:6331:SCN5A	http://amigo.geneontology.org/amigo/term/GO:0044449
vacuole organization	biological_process	GO:0007033	7	198	1.97	0.00285598	0.0200704	hsa:26100:WIPI2|hsa:653145:ANXA8|hsa:55048:VPS37C|hsa:94241:TP53INP1|hsa:27183:VPS4A|hsa:55626:WFDC1|hsa:57724:EPG5	http://amigo.geneontology.org/amigo/term/GO:0007033
viral life cycle	biological_process	GO:0019058	11	436	1.41	0.00286935	0.0201352	hsa:3688:ITGB1|hsa:1949:EFNB3|hsa:6228:RPS23|hsa:11074:TRIM31|hsa:51763:INPP5K|hsa:55048:VPS37C|hsa:9150:CTDP1|hsa:81603:TRIM8|hsa:27183:VPS4A|hsa:81559:TRIM11|hsa:103:ADAR	http://amigo.geneontology.org/amigo/term/GO:0019058
regulation of intracellular protein transport	biological_process	GO:0033157	10	373	1.49	0.002893	0.0202384	hsa:655:BMP7|hsa:55733:HHAT|hsa:10425:ARIH2|hsa:56892:C8orf4|hsa:28952:CCDC22|hsa:85465:EPT1|hsa:51763:INPP5K|hsa:5296:AC007192.4|hsa:3753:KCNE1B|hsa:84867:PTPN5	http://amigo.geneontology.org/amigo/term/GO:0033157
peptide metabolic process	biological_process	GO:0006518	16	781	1.14	0.00289333	0.0202384	hsa:23621:BACE1|hsa:9611:NCOR1|hsa:28998:MRPL13|hsa:6228:RPS23|hsa:54516:MTRF1L|hsa:2872:MKNK2|hsa:25946:ZNF385A|hsa:51204:TACO1|hsa:92170:MTG1|hsa:55037:PTCD3|hsa:116496:FAM129A|hsa:92170:RP11-108K14.8|hsa:84888:SPPL2A|hsa:740:MRPL49|hsa:23395:LARS2|hsa:6199:RPS6KB2	http://amigo.geneontology.org/amigo/term/GO:0006518
acetyltransferase activity	molecular_function	GO:0016407	5	101	2.76	0.00290073	0.0202384	hsa:54934:KANSL2|hsa:79829:NAA40|hsa:2194:FASN|hsa:1387:CREBBP|hsa:79903:NAA60	http://amigo.geneontology.org/amigo/term/GO:0016407
ubiquitin binding	molecular_function	GO:0043130	5	101	2.76	0.00290073	0.0202384	hsa:84126:ATRIP|hsa:3300:DNAJB2|hsa:8078:USP5|hsa:27000:DNAJC2|hsa:7334:UBE2N	http://amigo.geneontology.org/amigo/term/GO:0043130
DNA repair	biological_process	GO:0006281	12	503	1.33	0.00293593	0.0204546	hsa:23503:ZFYVE26|hsa:7334:UBE2N|hsa:144715:RAD9B|hsa:5883:RAD9A|hsa:140739:UBE2F|hsa:84126:ATRIP|hsa:92667:MGME1|hsa:197370:NSMCE1|hsa:56160:NSMCE3|hsa:25:ABL1|hsa:29072:SETD2|hsa:57551:TAOK1	http://amigo.geneontology.org/amigo/term/GO:0006281
apoptotic signaling pathway	biological_process	GO:0097190	13	571	1.27	0.00295783	0.0205777	hsa:624:BDKRB2|hsa:8739:HRK|hsa:2872:MKNK2|hsa:5883:RAD9A|hsa:1969:EPHA2|hsa:6753:SSTR3|hsa:94241:TP53INP1|hsa:5607:MAP2K5|hsa:25:ABL1|hsa:84289:ING5|hsa:7466:WFS1|hsa:25946:ZNF385A|hsa:6326:SCN2A	http://amigo.geneontology.org/amigo/term/GO:0097190
response to arsenic-containing substance	biological_process	GO:0046685	3	29	5.76	0.00304498	0.0210933	hsa:2872:MKNK2|hsa:6047:RNF4|hsa:90637:ZFAND2A	http://amigo.geneontology.org/amigo/term/GO:0046685
ubiquitin-like protein conjugating enzyme activity	molecular_function	GO:0061650	3	29	5.76	0.00304498	0.0210933	hsa:134111:UBE2QL1|hsa:63893:UBE2O|hsa:7334:UBE2N	http://amigo.geneontology.org/amigo/term/GO:0061650
regulation of vascular permeability	biological_process	GO:0043114	3	29	5.76	0.00304498	0.0210933	hsa:624:BDKRB2|hsa:91807:MYLK3|hsa:154796:AMOT	http://amigo.geneontology.org/amigo/term/GO:0043114
negative regulation of signal transduction	biological_process	GO:0009968	20	1086	1.03	0.0030753	0.021273	hsa:655:BMP7|hsa:92162:TMEM88|hsa:624:BDKRB2|hsa:103:ADAR|hsa:5515:PPP2CA|hsa:25946:ZNF385A|hsa:28952:CCDC22|hsa:1969:EPHA2|hsa:56892:C8orf4|hsa:10156:RASA4B|hsa:3688:ITGB1|hsa:9611:NCOR1|hsa:5607:MAP2K5|hsa:25:ABL1|hsa:51763:INPP5K|hsa:7466:WFS1|hsa:65009:NDRG4|hsa:23098:SARM1|hsa:84867:PTPN5|hsa:1149:CIDEA	http://amigo.geneontology.org/amigo/term/GO:0009968
positive regulation of synapse assembly	biological_process	GO:0051965	4	62	3.59	0.00311454	0.0215138	hsa:2048:EPHB2|hsa:23316:CUX2|hsa:26050:SLITRK5|hsa:4915:NTRK2	http://amigo.geneontology.org/amigo/term/GO:0051965
plasma membrane organization	biological_process	GO:0007009	8	257	1.73	0.00313163	0.0216011	hsa:3688:ITGB1|hsa:92162:TMEM88|hsa:80115:BAIAP2L2|hsa:51763:INPP5K|hsa:81619:TSPAN14|hsa:1969:EPHA2|hsa:129303:TMEM150A|hsa:27183:VPS4A	http://amigo.geneontology.org/amigo/term/GO:0007009
response to cAMP	biological_process	GO:0051591	5	103	2.7	0.00314412	0.0216565	hsa:6531:SLC6A3|hsa:51763:INPP5K|hsa:10021:HCN4|hsa:3753:KCNE1B|hsa:3784:KCNQ1	http://amigo.geneontology.org/amigo/term/GO:0051591
intracellular protein transport	biological_process	GO:0006886	19	1012	1.05	0.00315719	0.0217157	hsa:655:BMP7|hsa:3688:ITGB1|hsa:28952:CCDC22|hsa:6228:RPS23|hsa:103:ADAR|hsa:10425:ARIH2|hsa:29886:SNX8|hsa:85465:EPT1|hsa:23329:TBC1D30|hsa:55733:HHAT|hsa:146691:TOM1L2|hsa:3753:KCNE1B|hsa:8675:STX16|hsa:56892:C8orf4|hsa:51763:INPP5K|hsa:51095:TRNT1|hsa:3313:HSPA9|hsa:84867:PTPN5|hsa:5296:AC007192.4	http://amigo.geneontology.org/amigo/term/GO:0006886
myofibril	cellular_component	GO:0030016	7	202	1.93	0.00317753	0.0217994	hsa:9172:MYOM2|hsa:81:ACTN4|hsa:1674:DES|hsa:3753:KCNE1B|hsa:171024:SYNPO2|hsa:2317:FLNB|hsa:6331:SCN5A	http://amigo.geneontology.org/amigo/term/GO:0030016
RNA polymerase II regulatory region sequence-specific DNA binding	molecular_function	GO:0000977	13	576	1.26	0.00317834	0.0217994	hsa:4602:MYB|hsa:81:ACTN4|hsa:390874:ONECUT3|hsa:55893:FBXO16|hsa:284307:ZIK1|hsa:23316:CUX2|hsa:23109:DDN|hsa:53615:MBD3|hsa:6945:MLX|hsa:10691:GMEB1|hsa:5452:POU2F2|hsa:4010:LMX1B|hsa:4899:NRF1	http://amigo.geneontology.org/amigo/term/GO:0000977
ion transmembrane transport	biological_process	GO:0034220	18	938	1.07	0.00321454	0.0220167	hsa:6531:SLC6A3|hsa:3749:KCNC4|hsa:55238:SLC38A7|hsa:6331:SCN5A|hsa:9943:OXSR1|hsa:81:ACTN4|hsa:1375:CHKB-CPT1B|hsa:10021:HCN4|hsa:3784:KCNQ1|hsa:10568:SLC34A2|hsa:6326:SCN2A|hsa:7809:BSND|hsa:3753:KCNE1B|hsa:25:ABL1|hsa:644139:PIRT|hsa:6512:SLC1A7|hsa:30819:KCNIP2|hsa:3763:KCNJ6	http://amigo.geneontology.org/amigo/term/GO:0034220
amide biosynthetic process	biological_process	GO:0043604	15	718	1.16	0.00324008	0.0221603	hsa:6199:RPS6KB2|hsa:28998:MRPL13|hsa:6228:RPS23|hsa:54516:MTRF1L|hsa:2872:MKNK2|hsa:25946:ZNF385A|hsa:51204:TACO1|hsa:92170:MTG1|hsa:55037:PTCD3|hsa:116496:FAM129A|hsa:92170:RP11-108K14.8|hsa:8128:ST8SIA2|hsa:740:MRPL49|hsa:23395:LARS2|hsa:9611:NCOR1	http://amigo.geneontology.org/amigo/term/GO:0043604
regulation of exocytosis	biological_process	GO:0017157	6	151	2.21	0.00325409	0.0222248	hsa:114088:TRIM9|hsa:192683:SCAMP5|hsa:6861:SYT5|hsa:10814:CPLX2|hsa:27183:VPS4A|hsa:376267:RAB15	http://amigo.geneontology.org/amigo/term/GO:0017157
organic anion transport	biological_process	GO:0015711	9	318	1.58	0.00327461	0.0223336	hsa:55238:SLC38A7|hsa:624:BDKRB2|hsa:1375:CHKB-CPT1B|hsa:57515:SERINC1|hsa:4915:NTRK2|hsa:28232:SLCO3A1|hsa:6512:SLC1A7|hsa:9611:NCOR1|hsa:6573:SLC19A1	http://amigo.geneontology.org/amigo/term/GO:0015711
chromatin binding	molecular_function	GO:0003682	11	444	1.38	0.00328027	0.0223368	hsa:5933:RBL1|hsa:136259:KLF14|hsa:81:ACTN4|hsa:1059:CENPB|hsa:27000:DNAJC2|hsa:9611:NCOR1|hsa:53615:MBD3|hsa:84289:ING5|hsa:6047:RNF4|hsa:8535:CBX4|hsa:1387:CREBBP	http://amigo.geneontology.org/amigo/term/GO:0003682
positive regulation of response to DNA damage stimulus	biological_process	GO:2001022	4	63	3.54	0.00328889	0.0223368	hsa:5883:RAD9A|hsa:25946:ZNF385A|hsa:197370:NSMCE1|hsa:7334:UBE2N	http://amigo.geneontology.org/amigo/term/GO:2001022
positive regulation of dendrite development	biological_process	GO:1900006	4	63	3.54	0.00328889	0.0223368	hsa:655:BMP7|hsa:23373:CRTC1|hsa:23316:CUX2|hsa:124925:SEZ6	http://amigo.geneontology.org/amigo/term/GO:1900006
protein complex involved in cell adhesion	cellular_component	GO:0098636	3	30	5.57	0.0033271	0.0225334	hsa:3688:ITGB1|hsa:8515:ITGA10|hsa:22801:ITGA11	http://amigo.geneontology.org/amigo/term/GO:0098636
integrin complex	cellular_component	GO:0008305	3	30	5.57	0.0033271	0.0225334	hsa:3688:ITGB1|hsa:8515:ITGA10|hsa:22801:ITGA11	http://amigo.geneontology.org/amigo/term/GO:0008305
regulation of symbiosis, encompassing mutualism through parasitism	biological_process	GO:0043903	10	381	1.46	0.00334812	0.0226441	hsa:81559:TRIM11|hsa:25758:KIAA1549L|hsa:23265:EXOC7|hsa:11074:TRIM31|hsa:51763:INPP5K|hsa:9150:CTDP1|hsa:81603:TRIM8|hsa:27183:VPS4A|hsa:3784:KCNQ1|hsa:103:ADAR	http://amigo.geneontology.org/amigo/term/GO:0043903
peptide biosynthetic process	biological_process	GO:0043043	14	650	1.2	0.00337465	0.0227918	hsa:6199:RPS6KB2|hsa:28998:MRPL13|hsa:6228:RPS23|hsa:54516:MTRF1L|hsa:2872:MKNK2|hsa:25946:ZNF385A|hsa:51204:TACO1|hsa:92170:MTG1|hsa:55037:PTCD3|hsa:116496:FAM129A|hsa:92170:RP11-108K14.8|hsa:740:MRPL49|hsa:23395:LARS2|hsa:9611:NCOR1	http://amigo.geneontology.org/amigo/term/GO:0043043
immune system development	biological_process	GO:0002520	16	795	1.12	0.00342234	0.0230818	hsa:3688:ITGB1|hsa:10425:ARIH2|hsa:103:ADAR|hsa:30009:TBX21|hsa:3589:IL11|hsa:3313:HSPA9|hsa:1969:EPHA2|hsa:56892:C8orf4|hsa:25946:ZNF385A|hsa:150372:NFAM1|hsa:147808:ZNF784|hsa:25:ABL1|hsa:4602:MYB|hsa:5452:POU2F2|hsa:84433:CARD11|hsa:2872:MKNK2	http://amigo.geneontology.org/amigo/term/GO:0002520
fructose 6-phosphate metabolic process	biological_process	GO:0006002	2	8	13.93	0.00353853	0.0236682	hsa:5213:PFKM|hsa:4351:MPI	http://amigo.geneontology.org/amigo/term/GO:0006002
L-serine transport	biological_process	GO:0015825	2	8	13.93	0.00353853	0.0236682	hsa:55238:SLC38A7|hsa:57515:SERINC1	http://amigo.geneontology.org/amigo/term/GO:0015825
negative regulation of phospholipase activity	biological_process	GO:0010519	2	8	13.93	0.00353853	0.0236682	hsa:25:ABL1|hsa:653145:ANXA8	http://amigo.geneontology.org/amigo/term/GO:0010519
L-serine transmembrane transporter activity	molecular_function	GO:0015194	2	8	13.93	0.00353853	0.0236682	hsa:55238:SLC38A7|hsa:57515:SERINC1	http://amigo.geneontology.org/amigo/term/GO:0015194
L-serine transporter activity	Undef	GO:1905361	2	8	13.93	0.00353853	0.0236682	hsa:55238:SLC38A7|hsa:57515:SERINC1	http://amigo.geneontology.org/amigo/term/GO:1905361
serine transmembrane transporter activity	molecular_function	GO:0022889	2	8	13.93	0.00353853	0.0236682	hsa:55238:SLC38A7|hsa:57515:SERINC1	http://amigo.geneontology.org/amigo/term/GO:0022889
transcription regulatory region sequence-specific DNA binding	molecular_function	GO:0000976	14	655	1.19	0.00360437	0.0240754	hsa:1387:CREBBP|hsa:4602:MYB|hsa:81:ACTN4|hsa:390874:ONECUT3|hsa:55893:FBXO16|hsa:284307:ZIK1|hsa:23316:CUX2|hsa:23109:DDN|hsa:53615:MBD3|hsa:6945:MLX|hsa:10691:GMEB1|hsa:5452:POU2F2|hsa:4010:LMX1B|hsa:4899:NRF1	http://amigo.geneontology.org/amigo/term/GO:0000976
vesicle organization	biological_process	GO:0016050	9	323	1.55	0.00361603	0.0240788	hsa:114088:TRIM9|hsa:25946:ZNF385A|hsa:29886:SNX8|hsa:55048:VPS37C|hsa:6861:SYT5|hsa:23329:TBC1D30|hsa:399687:MYO18A|hsa:27183:VPS4A|hsa:8675:STX16	http://amigo.geneontology.org/amigo/term/GO:0016050
transferase activity, transferring acyl groups other than amino-acyl groups	molecular_function	GO:0016747	7	207	1.88	0.00361752	0.0240788	hsa:54934:KANSL2|hsa:55733:HHAT|hsa:1375:CHKB-CPT1B|hsa:79829:NAA40|hsa:2194:FASN|hsa:79903:NAA60|hsa:1387:CREBBP	http://amigo.geneontology.org/amigo/term/GO:0016747
phosphatidylinositol-3-phosphate binding	molecular_function	GO:0032266	3	31	5.39	0.00362472	0.0240788	hsa:26100:WIPI2|hsa:124460:SNX20|hsa:23503:ZFYVE26	http://amigo.geneontology.org/amigo/term/GO:0032266
endocytic recycling	biological_process	GO:0032456	3	31	5.39	0.00362472	0.0240788	hsa:163486:DENND1B|hsa:65009:NDRG4|hsa:57724:EPG5	http://amigo.geneontology.org/amigo/term/GO:0032456
exocytosis	biological_process	GO:0006887	10	386	1.44	0.00366031	0.0242821	hsa:114088:TRIM9|hsa:192683:SCAMP5|hsa:23265:EXOC7|hsa:81:ACTN4|hsa:6861:SYT5|hsa:10814:CPLX2|hsa:57553:MICAL3|hsa:27183:VPS4A|hsa:7450:VWF|hsa:376267:RAB15	http://amigo.geneontology.org/amigo/term/GO:0006887
negative regulation of viral process	biological_process	GO:0048525	5	107	2.6	0.00367451	0.024343	hsa:81559:TRIM11|hsa:81603:TRIM8|hsa:11074:TRIM31|hsa:51763:INPP5K|hsa:103:ADAR	http://amigo.geneontology.org/amigo/term/GO:0048525
gated channel activity	molecular_function	GO:0022836	9	324	1.55	0.00368755	0.0243961	hsa:3749:KCNC4|hsa:3763:KCNJ6|hsa:10021:HCN4|hsa:3784:KCNQ1|hsa:6326:SCN2A|hsa:7809:BSND|hsa:3753:KCNE1B|hsa:6331:SCN5A|hsa:30819:KCNIP2	http://amigo.geneontology.org/amigo/term/GO:0022836
cell proliferation	biological_process	GO:0008283	30	1921	0.87	0.00379724	0.0250225	hsa:5607:MAP2K5|hsa:79903:NAA60|hsa:1969:EPHA2|hsa:116:ADCYAP1|hsa:26011:TENM4|hsa:25:ABL1|hsa:10608:MXD4|hsa:65009:NDRG4|hsa:990:CDC6|hsa:5291:PIK3CB|hsa:4915:NTRK2|hsa:55214:P3H2|hsa:2495:FTH1|hsa:3688:ITGB1|hsa:10294:DNAJA2|hsa:9611:NCOR1|hsa:10425:ARIH2|hsa:84433:CARD11|hsa:94241:TP53INP1|hsa:55626:WFDC1|hsa:84289:ING5|hsa:129563:DIS3L2|hsa:655:BMP7|hsa:624:BDKRB2|hsa:3589:IL11|hsa:11108:PRDM…	http://amigo.geneontology.org/amigo/term/GO:0008283
posttranscriptional regulation of gene expression	biological_process	GO:0010608	11	453	1.35	0.00379769	0.0250225	hsa:6199:RPS6KB2|hsa:2872:MKNK2|hsa:25946:ZNF385A|hsa:51204:TACO1|hsa:92170:MTG1|hsa:55037:PTCD3|hsa:116496:FAM129A|hsa:92170:RP11-108K14.8|hsa:23395:LARS2|hsa:103:ADAR|hsa:9611:NCOR1	http://amigo.geneontology.org/amigo/term/GO:0010608
anion transport	biological_process	GO:0006820	11	453	1.35	0.00379769	0.0250225	hsa:55238:SLC38A7|hsa:624:BDKRB2|hsa:1375:CHKB-CPT1B|hsa:57515:SERINC1|hsa:4915:NTRK2|hsa:10568:SLC34A2|hsa:28232:SLCO3A1|hsa:7809:BSND|hsa:6512:SLC1A7|hsa:9611:NCOR1|hsa:6573:SLC19A1	http://amigo.geneontology.org/amigo/term/GO:0006820
transporter activity	molecular_function	GO:0005215	22	1265	0.97	0.00381327	0.0250786	hsa:6531:SLC6A3|hsa:3749:KCNC4|hsa:57515:SERINC1|hsa:7809:BSND|hsa:2030:SLC29A1|hsa:6326:SCN2A|hsa:10568:SLC34A2|hsa:30819:KCNIP2|hsa:84804:MFSD9|hsa:55238:SLC38A7|hsa:28232:SLCO3A1|hsa:80772:CPTP|hsa:3784:KCNQ1|hsa:3753:KCNE1B|hsa:6512:SLC1A7|hsa:3763:KCNJ6|hsa:146429:SLC22A31|hsa:57165:GJC2|hsa:10021:HCN4|hsa:148229:ATP8B3|hsa:6331:SCN5A|hsa:6573:SLC19A1	http://amigo.geneontology.org/amigo/term/GO:0005215
perikaryon	cellular_component	GO:0043204	5	108	2.58	0.00381653	0.0250786	hsa:4915:NTRK2|hsa:2026:ENO2|hsa:55273:TMEM100|hsa:23109:DDN|hsa:84867:PTPN5	http://amigo.geneontology.org/amigo/term/GO:0043204
single-organism catabolic process	Undef	GO:0044712	16	805	1.11	0.00384709	0.0252404	hsa:3688:ITGB1|hsa:11145:PLA2G16|hsa:37:ACADVL|hsa:729330:RP11-240B13.2|hsa:1149:CIDEA|hsa:3300:DNAJB2|hsa:51763:INPP5K|hsa:5213:PFKM|hsa:729330:OC90|hsa:2026:ENO2|hsa:9611:NCOR1|hsa:1375:CHKB-CPT1B|hsa:56953:NT5M|hsa:7466:WFS1|hsa:1303:COL12A1|hsa:131873:COL6A6	http://amigo.geneontology.org/amigo/term/GO:0044712
respiratory gaseous exchange	biological_process	GO:0007585	4	66	3.38	0.00385155	0.0252404	hsa:1439:CSF2RB|hsa:23162:MAPK8IP3|hsa:92170:RP11-108K14.8|hsa:92170:MTG1	http://amigo.geneontology.org/amigo/term/GO:0007585
delayed rectifier potassium channel activity	molecular_function	GO:0005251	3	32	5.22	0.00393808	0.0257034	hsa:3749:KCNC4|hsa:3753:KCNE1B|hsa:3784:KCNQ1	http://amigo.geneontology.org/amigo/term/GO:0005251
phospholipase A2 activity	molecular_function	GO:0004623	3	32	5.22	0.00393808	0.0257034	hsa:11145:PLA2G16|hsa:729330:RP11-240B13.2|hsa:729330:OC90	http://amigo.geneontology.org/amigo/term/GO:0004623
L-amino acid transport	biological_process	GO:0015807	3	32	5.22	0.00393808	0.0257034	hsa:55238:SLC38A7|hsa:6512:SLC1A7|hsa:57515:SERINC1	http://amigo.geneontology.org/amigo/term/GO:0015807
negative regulation of cell communication	biological_process	GO:0010648	21	1190	0.98	0.00396023	0.0257931	hsa:655:BMP7|hsa:92162:TMEM88|hsa:624:BDKRB2|hsa:103:ADAR|hsa:5515:PPP2CA|hsa:3589:IL11|hsa:25946:ZNF385A|hsa:28952:CCDC22|hsa:1969:EPHA2|hsa:56892:C8orf4|hsa:10156:RASA4B|hsa:3688:ITGB1|hsa:9611:NCOR1|hsa:5607:MAP2K5|hsa:25:ABL1|hsa:51763:INPP5K|hsa:7466:WFS1|hsa:65009:NDRG4|hsa:23098:SARM1|hsa:84867:PTPN5|hsa:1149:CIDEA	http://amigo.geneontology.org/amigo/term/GO:0010648
positive regulation of ion transmembrane transport	biological_process	GO:0034767	5	109	2.56	0.00396244	0.0257931	hsa:25:ABL1|hsa:81:ACTN4|hsa:644139:PIRT|hsa:3753:KCNE1B|hsa:3784:KCNQ1	http://amigo.geneontology.org/amigo/term/GO:0034767
negative regulation of apoptotic process	biological_process	GO:0043066	16	808	1.1	0.00398265	0.0258553	hsa:655:BMP7|hsa:3688:ITGB1|hsa:624:BDKRB2|hsa:116:ADCYAP1|hsa:399687:MYO18A|hsa:8535:CBX4|hsa:3313:HSPA9|hsa:54806:AHI1|hsa:4915:NTRK2|hsa:103:ADAR|hsa:55626:WFDC1|hsa:5607:MAP2K5|hsa:25:ABL1|hsa:7466:WFS1|hsa:25946:ZNF385A|hsa:1149:CIDEA	http://amigo.geneontology.org/amigo/term/GO:0043066
negative regulation of developmental process	biological_process	GO:0051093	16	808	1.1	0.00398265	0.0258553	hsa:655:BMP7|hsa:2048:EPHB2|hsa:116:ADCYAP1|hsa:6585:SLIT1|hsa:81:ACTN4|hsa:5515:PPP2CA|hsa:9289:ADGRG1|hsa:9150:CTDP1|hsa:23329:TBC1D30|hsa:124925:SEZ6|hsa:3688:ITGB1|hsa:5607:MAP2K5|hsa:25:ABL1|hsa:10718:NRG3|hsa:81559:TRIM11|hsa:154796:AMOT	http://amigo.geneontology.org/amigo/term/GO:0051093
negative regulation of hydrolase activity	biological_process	GO:0051346	10	391	1.42	0.00399517	0.0259019	hsa:23307:FKBP15|hsa:116:ADCYAP1|hsa:653145:ANXA8|hsa:90199:WFDC8|hsa:10156:RASA4B|hsa:5607:MAP2K5|hsa:57221:ARFGEF3|hsa:25:ABL1|hsa:51232:CRIM1|hsa:154796:AMOT	http://amigo.geneontology.org/amigo/term/GO:0051346
cytoskeleton organization	biological_process	GO:0007010	19	1036	1.02	0.00403585	0.0261308	hsa:3688:ITGB1|hsa:85369:STRIP1|hsa:51763:INPP5K|hsa:6047:RNF4|hsa:57551:TAOK1|hsa:81:ACTN4|hsa:80115:BAIAP2L2|hsa:1674:DES|hsa:91807:MYLK3|hsa:22808:MRAS|hsa:57175:CORO1B|hsa:399687:MYO18A|hsa:57553:MICAL3|hsa:55561:CDC42BPG|hsa:25:ABL1|hsa:2317:FLNB|hsa:64423:INF2|hsa:9611:NCOR1|hsa:154796:AMOT	http://amigo.geneontology.org/amigo/term/GO:0007010
RNA processing	biological_process	GO:0006396	17	884	1.07	0.0040488	0.0261798	hsa:9360:PPIG|hsa:9611:NCOR1|hsa:25896:INTS7|hsa:6228:RPS23|hsa:5515:PPP2CA|hsa:4858:NOVA2|hsa:103:ADAR|hsa:8899:PRPF4B|hsa:10360:NPM3|hsa:27042:DIEXF|hsa:170506:DHX36|hsa:1787:TRDMT1|hsa:113000:RPUSD1|hsa:79869:CPSF7|hsa:51095:TRNT1|hsa:56903:PAPOLB|hsa:129563:DIS3L2	http://amigo.geneontology.org/amigo/term/GO:0006396
positive regulation of secretion by cell	biological_process	GO:1903532	9	329	1.52	0.00406194	0.0262298	hsa:192683:SCAMP5|hsa:399687:MYO18A|hsa:5213:PFKM|hsa:3454:IFNAR1|hsa:27183:VPS4A|hsa:116:ADCYAP1|hsa:25:ABL1|hsa:376267:RAB15|hsa:23705:CADM1	http://amigo.geneontology.org/amigo/term/GO:1903532
negative regulation of cellular protein metabolic process	biological_process	GO:0032269	18	961	1.04	0.00410595	0.0264704	hsa:23410:SIRT3|hsa:655:BMP7|hsa:624:BDKRB2|hsa:28999:KLF15|hsa:5515:PPP2CA|hsa:3300:DNAJB2|hsa:103:ADAR|hsa:51763:INPP5K|hsa:90199:WFDC8|hsa:9682:KDM4A|hsa:116496:FAM129A|hsa:9611:NCOR1|hsa:5607:MAP2K5|hsa:653145:ANXA8|hsa:25:ABL1|hsa:6047:RNF4|hsa:51232:CRIM1|hsa:84867:PTPN5	http://amigo.geneontology.org/amigo/term/GO:0032269
negative regulation of signaling	biological_process	GO:0023057	21	1194	0.98	0.00411011	0.0264704	hsa:655:BMP7|hsa:92162:TMEM88|hsa:624:BDKRB2|hsa:103:ADAR|hsa:5515:PPP2CA|hsa:3589:IL11|hsa:25946:ZNF385A|hsa:28952:CCDC22|hsa:1969:EPHA2|hsa:56892:C8orf4|hsa:10156:RASA4B|hsa:3688:ITGB1|hsa:9611:NCOR1|hsa:5607:MAP2K5|hsa:25:ABL1|hsa:51763:INPP5K|hsa:7466:WFS1|hsa:65009:NDRG4|hsa:23098:SARM1|hsa:84867:PTPN5|hsa:1149:CIDEA	http://amigo.geneontology.org/amigo/term/GO:0023057
negative regulation of transcription from RNA polymerase II promoter	biological_process	GO:0000122	15	738	1.13	0.00414498	0.0266479	hsa:4602:MYB|hsa:5933:RBL1|hsa:10608:MXD4|hsa:53615:MBD3|hsa:387893:KMT5A|hsa:23316:CUX2|hsa:8535:CBX4|hsa:1810:DR1|hsa:23186:RCOR1|hsa:9611:NCOR1|hsa:5607:MAP2K5|hsa:6945:MLX|hsa:7466:WFS1|hsa:1387:CREBBP|hsa:57673:BEND3	http://amigo.geneontology.org/amigo/term/GO:0000122
cellular response to radiation	biological_process	GO:0071478	6	159	2.1	0.00414864	0.0266479	hsa:3688:ITGB1|hsa:25896:INTS7|hsa:144715:RAD9B|hsa:5883:RAD9A|hsa:94241:TP53INP1|hsa:1387:CREBBP	http://amigo.geneontology.org/amigo/term/GO:0071478
regulation of protein modification by small protein conjugation or removal	biological_process	GO:1903320	8	270	1.65	0.00417512	0.0267825	hsa:7334:UBE2N|hsa:3300:DNAJB2|hsa:28952:CCDC22|hsa:6500:SKP1|hsa:56160:NSMCE3|hsa:25:ABL1|hsa:6047:RNF4|hsa:7466:WFS1	http://amigo.geneontology.org/amigo/term/GO:1903320
contractile fiber	cellular_component	GO:0043292	7	213	1.83	0.00420499	0.0269031	hsa:9172:MYOM2|hsa:81:ACTN4|hsa:1674:DES|hsa:3753:KCNE1B|hsa:171024:SYNPO2|hsa:2317:FLNB|hsa:6331:SCN5A	http://amigo.geneontology.org/amigo/term/GO:0043292
phospholipid biosynthetic process	biological_process	GO:0008654	7	213	1.83	0.00420499	0.0269031	hsa:11145:PLA2G16|hsa:377:ARF3|hsa:5291:PIK3CB|hsa:51763:INPP5K|hsa:57515:SERINC1|hsa:85465:EPT1|hsa:5296:AC007192.4	http://amigo.geneontology.org/amigo/term/GO:0008654
response to external stimulus	biological_process	GO:0009605	32	2106	0.85	0.00422043	0.0269663	hsa:6531:SLC6A3|hsa:1949:EFNB3|hsa:30009:TBX21|hsa:1969:EPHA2|hsa:23373:CRTC1|hsa:3454:IFNAR1|hsa:116:ADCYAP1|hsa:25:ABL1|hsa:170506:DHX36|hsa:25758:KIAA1549L|hsa:5291:PIK3CB|hsa:4915:NTRK2|hsa:6585:SLIT1|hsa:81606:LBH|hsa:10718:NRG3|hsa:2048:EPHB2|hsa:10570:DPYSL4|hsa:8408:ULK1|hsa:81559:TRIM11|hsa:3784:KCNQ1|hsa:25828:TXN2|hsa:3688:ITGB1|hsa:23162:MAPK8IP3|hsa:655:BMP7|hsa:57175:CORO1B|hsa:1110…	http://amigo.geneontology.org/amigo/term/GO:0009605
glycerophospholipid metabolic process	biological_process	GO:0006650	8	271	1.64	0.00426527	0.0271465	hsa:11145:PLA2G16|hsa:377:ARF3|hsa:5291:PIK3CB|hsa:51763:INPP5K|hsa:57515:SERINC1|hsa:85465:EPT1|hsa:129303:TMEM150A|hsa:5296:AC007192.4	http://amigo.geneontology.org/amigo/term/GO:0006650
regulation of synapse organization	biological_process	GO:0050807	5	111	2.51	0.00426616	0.0271465	hsa:2048:EPHB2|hsa:23316:CUX2|hsa:26050:SLITRK5|hsa:4915:NTRK2|hsa:6585:SLIT1	http://amigo.geneontology.org/amigo/term/GO:0050807
SA node cell to atrial cardiac muscle cell communication	biological_process	GO:0086070	2	9	12.38	0.00429894	0.0271465	hsa:6331:SCN5A|hsa:10021:HCN4	http://amigo.geneontology.org/amigo/term/GO:0086070
BMP receptor binding	molecular_function	GO:0070700	2	9	12.38	0.00429894	0.0271465	hsa:655:BMP7|hsa:651:BMP3	http://amigo.geneontology.org/amigo/term/GO:0070700
transmembrane-ephrin receptor activity	molecular_function	GO:0005005	2	9	12.38	0.00429894	0.0271465	hsa:2048:EPHB2|hsa:1949:EFNB3	http://amigo.geneontology.org/amigo/term/GO:0005005
negative regulation of delayed rectifier potassium channel activity	biological_process	GO:1902260	2	9	12.38	0.00429894	0.0271465	hsa:3753:KCNE1B|hsa:3784:KCNQ1	http://amigo.geneontology.org/amigo/term/GO:1902260
negative regulation of voltage-gated potassium channel activity	biological_process	GO:1903817	2	9	12.38	0.00429894	0.0271465	hsa:3753:KCNE1B|hsa:3784:KCNQ1	http://amigo.geneontology.org/amigo/term/GO:1903817
SA node cell to atrial cardiac muscle cell signalling	biological_process	GO:0086018	2	9	12.38	0.00429894	0.0271465	hsa:6331:SCN5A|hsa:10021:HCN4	http://amigo.geneontology.org/amigo/term/GO:0086018
SA node cell action potential	biological_process	GO:0086015	2	9	12.38	0.00429894	0.0271465	hsa:6331:SCN5A|hsa:10021:HCN4	http://amigo.geneontology.org/amigo/term/GO:0086015
B cell activation	biological_process	GO:0042113	7	214	1.82	0.00430953	0.0271494	hsa:3688:ITGB1|hsa:30009:TBX21|hsa:3589:IL11|hsa:84433:CARD11|hsa:150372:NFAM1|hsa:25:ABL1|hsa:5452:POU2F2	http://amigo.geneontology.org/amigo/term/GO:0042113
negative regulation of transport	biological_process	GO:0051051	11	461	1.33	0.00431058	0.0271494	hsa:655:BMP7|hsa:192683:SCAMP5|hsa:116:ADCYAP1|hsa:3589:IL11|hsa:28952:CCDC22|hsa:3784:KCNQ1|hsa:114088:TRIM9|hsa:9943:OXSR1|hsa:51763:INPP5K|hsa:3753:KCNE1B|hsa:1149:CIDEA	http://amigo.geneontology.org/amigo/term/GO:0051051
cellular response to growth factor stimulus	biological_process	GO:0071363	13	599	1.21	0.00437188	0.0274998	hsa:655:BMP7|hsa:11108:PRDM4|hsa:9040:UBE2M|hsa:63893:UBE2O|hsa:51763:INPP5K|hsa:4915:NTRK2|hsa:57175:CORO1B|hsa:5607:MAP2K5|hsa:25:ABL1|hsa:651:BMP3|hsa:55273:TMEM100|hsa:5526:PPP2R5B|hsa:1149:CIDEA	http://amigo.geneontology.org/amigo/term/GO:0071363
interaction with host	biological_process	GO:0051701	6	161	2.08	0.00439814	0.0276292	hsa:3688:ITGB1|hsa:1949:EFNB3|hsa:23265:EXOC7|hsa:11074:TRIM31|hsa:81603:TRIM8|hsa:81559:TRIM11	http://amigo.geneontology.org/amigo/term/GO:0051701
viral entry into host cell	biological_process	GO:0046718	5	112	2.49	0.00442408	0.0277562	hsa:3688:ITGB1|hsa:1949:EFNB3|hsa:11074:TRIM31|hsa:81559:TRIM11|hsa:81603:TRIM8	http://amigo.geneontology.org/amigo/term/GO:0046718
regulation of cell morphogenesis involved in differentiation	biological_process	GO:0010769	9	334	1.5	0.00446542	0.0279795	hsa:2048:EPHB2|hsa:81:ACTN4|hsa:5515:PPP2CA|hsa:4915:NTRK2|hsa:23316:CUX2|hsa:10090:UST|hsa:6585:SLIT1|hsa:25:ABL1|hsa:23098:SARM1	http://amigo.geneontology.org/amigo/term/GO:0010769
negative regulation of programmed cell death	biological_process	GO:0043069	16	819	1.09	0.0045137	0.0282455	hsa:655:BMP7|hsa:3688:ITGB1|hsa:624:BDKRB2|hsa:116:ADCYAP1|hsa:399687:MYO18A|hsa:8535:CBX4|hsa:3313:HSPA9|hsa:54806:AHI1|hsa:4915:NTRK2|hsa:103:ADAR|hsa:55626:WFDC1|hsa:5607:MAP2K5|hsa:25:ABL1|hsa:7466:WFS1|hsa:25946:ZNF385A|hsa:1149:CIDEA	http://amigo.geneontology.org/amigo/term/GO:0043069
positive regulation of ion transport	biological_process	GO:0043270	7	216	1.81	0.00452449	0.0282766	hsa:6331:SCN5A|hsa:644139:PIRT|hsa:81:ACTN4|hsa:3784:KCNQ1|hsa:3753:KCNE1B|hsa:25:ABL1|hsa:7466:WFS1	http://amigo.geneontology.org/amigo/term/GO:0043270
actin filament-based movement	biological_process	GO:0030048	5	113	2.47	0.00458612	0.0285565	hsa:6331:SCN5A|hsa:81:ACTN4|hsa:1674:DES|hsa:3753:KCNE1B|hsa:3784:KCNQ1	http://amigo.geneontology.org/amigo/term/GO:0030048
ion channel binding	molecular_function	GO:0044325	5	113	2.47	0.00458612	0.0285565	hsa:6331:SCN5A|hsa:644139:PIRT|hsa:81:ACTN4|hsa:30819:KCNIP2|hsa:3784:KCNQ1	http://amigo.geneontology.org/amigo/term/GO:0044325
regulation of intracellular transport	biological_process	GO:0032386	11	465	1.32	0.00458692	0.0285565	hsa:655:BMP7|hsa:55733:HHAT|hsa:10425:ARIH2|hsa:56892:C8orf4|hsa:28952:CCDC22|hsa:85465:EPT1|hsa:51763:INPP5K|hsa:5296:AC007192.4|hsa:3753:KCNE1B|hsa:29072:SETD2|hsa:84867:PTPN5	http://amigo.geneontology.org/amigo/term/GO:0032386
cell cycle checkpoint	biological_process	GO:0000075	7	217	1.8	0.00463495	0.0288186	hsa:25896:INTS7|hsa:144715:RAD9B|hsa:5883:RAD9A|hsa:57551:TAOK1|hsa:84126:ATRIP|hsa:25946:ZNF385A|hsa:990:CDC6	http://amigo.geneontology.org/amigo/term/GO:0000075
mesoderm morphogenesis	biological_process	GO:0048332	4	70	3.18	0.00469844	0.0291016	hsa:655:BMP7|hsa:3688:ITGB1|hsa:29072:SETD2|hsa:1969:EPHA2	http://amigo.geneontology.org/amigo/term/GO:0048332
immune response-regulating cell surface receptor signaling pathway involved in phagocytosis	biological_process	GO:0002433	4	70	3.18	0.00469844	0.0291016	hsa:25:ABL1|hsa:5291:PIK3CB|hsa:5296:AC007192.4|hsa:4651:MYO10	http://amigo.geneontology.org/amigo/term/GO:0002433
Fc-gamma receptor signaling pathway involved in phagocytosis	biological_process	GO:0038096	4	70	3.18	0.00469844	0.0291016	hsa:25:ABL1|hsa:5291:PIK3CB|hsa:5296:AC007192.4|hsa:4651:MYO10	http://amigo.geneontology.org/amigo/term/GO:0038096
lipase activity	molecular_function	GO:0016298	5	114	2.44	0.00475233	0.0293979	hsa:11145:PLA2G16|hsa:624:BDKRB2|hsa:729330:RP11-240B13.2|hsa:729330:OC90|hsa:5334:PLCL1	http://amigo.geneontology.org/amigo/term/GO:0016298
transcription cofactor activity	molecular_function	GO:0003712	12	536	1.25	0.00479277	0.0296103	hsa:10608:MXD4|hsa:81:ACTN4|hsa:8535:CBX4|hsa:387893:KMT5A|hsa:7988:ZNF212|hsa:1810:DR1|hsa:23186:RCOR1|hsa:9611:NCOR1|hsa:219541:MED19|hsa:6047:RNF4|hsa:10691:GMEB1|hsa:1387:CREBBP	http://amigo.geneontology.org/amigo/term/GO:0003712
defense response	biological_process	GO:0006952	25	1535	0.91	0.00480057	0.0296208	hsa:81559:TRIM11|hsa:11074:TRIM31|hsa:3454:IFNAR1|hsa:116:ADCYAP1|hsa:25:ABL1|hsa:25758:KIAA1549L|hsa:8079:MLF2|hsa:6500:SKP1|hsa:103:ADAR|hsa:4915:NTRK2|hsa:23705:CADM1|hsa:3688:ITGB1|hsa:84433:CARD11|hsa:91807:MYLK3|hsa:8455:ATRN|hsa:80274:SCUBE1|hsa:3784:KCNQ1|hsa:23098:SARM1|hsa:624:BDKRB2|hsa:7334:UBE2N|hsa:81603:TRIM8|hsa:150372:NFAM1|hsa:66005:CHID1|hsa:89122:TRIM4|hsa:1387:CREBBP	http://amigo.geneontology.org/amigo/term/GO:0006952
cation transmembrane transport	biological_process	GO:0098655	14	679	1.15	0.00489154	0.0301438	hsa:6531:SLC6A3|hsa:3749:KCNC4|hsa:644139:PIRT|hsa:3753:KCNE1B|hsa:81:ACTN4|hsa:10021:HCN4|hsa:3784:KCNQ1|hsa:6326:SCN2A|hsa:10568:SLC34A2|hsa:9943:OXSR1|hsa:25:ABL1|hsa:6331:SCN5A|hsa:30819:KCNIP2|hsa:3763:KCNJ6	http://amigo.geneontology.org/amigo/term/GO:0098655
positive regulation of transmembrane transport	biological_process	GO:0034764	5	115	2.42	0.00492278	0.0302926	hsa:25:ABL1|hsa:81:ACTN4|hsa:644139:PIRT|hsa:3753:KCNE1B|hsa:3784:KCNQ1	http://amigo.geneontology.org/amigo/term/GO:0034764
blood vessel endothelial cell migration	biological_process	GO:0043534	4	71	3.14	0.00492816	0.0302926	hsa:3688:ITGB1|hsa:1969:EPHA2|hsa:5607:MAP2K5|hsa:154796:AMOT	http://amigo.geneontology.org/amigo/term/GO:0043534
positive regulation of MAPK cascade	biological_process	GO:0043410	11	470	1.3	0.00495195	0.0304003	hsa:3688:ITGB1|hsa:116:ADCYAP1|hsa:3589:IL11|hsa:5291:PIK3CB|hsa:4915:NTRK2|hsa:9175:MAP3K13|hsa:5607:MAP2K5|hsa:25:ABL1|hsa:65009:NDRG4|hsa:57551:TAOK1|hsa:23162:MAPK8IP3	http://amigo.geneontology.org/amigo/term/GO:0043410
phosphatidylinositol-3,4,5-trisphosphate binding	molecular_function	GO:0005547	3	35	4.78	0.00497503	0.0304867	hsa:653145:ANXA8|hsa:644139:PIRT|hsa:4651:MYO10	http://amigo.geneontology.org/amigo/term/GO:0005547
response to temperature stimulus	biological_process	GO:0009266	7	220	1.77	0.00497857	0.0304867	hsa:10294:DNAJA2|hsa:81570:CLPB|hsa:27000:DNAJC2|hsa:94241:TP53INP1|hsa:56892:C8orf4|hsa:644139:PIRT|hsa:1387:CREBBP	http://amigo.geneontology.org/amigo/term/GO:0009266
positive regulation of synaptic transmission	biological_process	GO:0050806	5	116	2.4	0.00509752	0.0310871	hsa:23373:CRTC1|hsa:23316:CUX2|hsa:4915:NTRK2|hsa:84867:PTPN5|hsa:116:ADCYAP1	http://amigo.geneontology.org/amigo/term/GO:0050806
positive regulation of endocytosis	biological_process	GO:0045807	5	116	2.4	0.00509752	0.0310871	hsa:3688:ITGB1|hsa:7275:TUB|hsa:54806:AHI1|hsa:84867:PTPN5|hsa:81:ACTN4	http://amigo.geneontology.org/amigo/term/GO:0045807
actin filament bundle assembly	biological_process	GO:0051017	5	116	2.4	0.00509752	0.0310871	hsa:57175:CORO1B|hsa:80115:BAIAP2L2|hsa:81:ACTN4|hsa:51763:INPP5K|hsa:154796:AMOT	http://amigo.geneontology.org/amigo/term/GO:0051017
outward rectifier potassium channel activity	molecular_function	GO:0015271	2	10	11.14	0.00512783	0.0310871	hsa:30819:KCNIP2|hsa:3784:KCNQ1	http://amigo.geneontology.org/amigo/term/GO:0015271
negative regulation of gene silencing by RNA	biological_process	GO:0060967	2	10	11.14	0.00512783	0.0310871	hsa:103:ADAR|hsa:9611:NCOR1	http://amigo.geneontology.org/amigo/term/GO:0060967
negative regulation of neuron migration	biological_process	GO:2001223	2	10	11.14	0.00512783	0.0310871	hsa:10718:NRG3|hsa:9289:ADGRG1	http://amigo.geneontology.org/amigo/term/GO:2001223
negative regulation of posttranscriptional gene silencing	biological_process	GO:0060149	2	10	11.14	0.00512783	0.0310871	hsa:103:ADAR|hsa:9611:NCOR1	http://amigo.geneontology.org/amigo/term/GO:0060149
mitotic nuclear envelope reassembly	biological_process	GO:0007084	2	10	11.14	0.00512783	0.0310871	hsa:5515:PPP2CA|hsa:221035:REEP3	http://amigo.geneontology.org/amigo/term/GO:0007084
positive regulation of proteasomal ubiquitin-dependent protein catabolic process	biological_process	GO:0032436	4	72	3.1	0.0051653	0.0311974	hsa:3300:DNAJB2|hsa:90637:ZFAND2A|hsa:8078:USP5|hsa:10425:ARIH2	http://amigo.geneontology.org/amigo/term/GO:0032436
organellar ribosome	cellular_component	GO:0000313	4	72	3.1	0.0051653	0.0311974	hsa:740:MRPL49|hsa:28998:MRPL13|hsa:92170:RP11-108K14.8|hsa:92170:MTG1	http://amigo.geneontology.org/amigo/term/GO:0000313
mitochondrial ribosome	cellular_component	GO:0005761	4	72	3.1	0.0051653	0.0311974	hsa:740:MRPL49|hsa:28998:MRPL13|hsa:92170:RP11-108K14.8|hsa:92170:MTG1	http://amigo.geneontology.org/amigo/term/GO:0005761
proteolysis involved in cellular protein catabolic process	biological_process	GO:0051603	13	613	1.18	0.00525998	0.0317298	hsa:10425:ARIH2|hsa:7334:UBE2N|hsa:3300:DNAJB2|hsa:28952:CCDC22|hsa:8078:USP5|hsa:114088:TRIM9|hsa:6500:SKP1|hsa:9736:AHSA2|hsa:27183:VPS4A|hsa:6047:RNF4|hsa:7466:WFS1|hsa:114881:OSBPL7|hsa:90637:ZFAND2A	http://amigo.geneontology.org/amigo/term/GO:0051603
cellular response to oxygen-containing compound	biological_process	GO:1901701	17	909	1.04	0.00528672	0.0318515	hsa:655:BMP7|hsa:3688:ITGB1|hsa:2030:SLC29A1|hsa:28999:KLF15|hsa:80115:BAIAP2L2|hsa:51763:INPP5K|hsa:10021:HCN4|hsa:4915:NTRK2|hsa:3784:KCNQ1|hsa:6753:SSTR3|hsa:51274:KLF3|hsa:5296:AC007192.4|hsa:3753:KCNE1B|hsa:25:ABL1|hsa:94241:TP53INP1|hsa:114881:OSBPL7|hsa:990:CDC6	http://amigo.geneontology.org/amigo/term/GO:1901701
regulation of proteolysis involved in cellular protein catabolic process	biological_process	GO:1903050	7	223	1.75	0.00534101	0.0321336	hsa:10425:ARIH2|hsa:6500:SKP1|hsa:3300:DNAJB2|hsa:28952:CCDC22|hsa:8078:USP5|hsa:114881:OSBPL7|hsa:90637:ZFAND2A	http://amigo.geneontology.org/amigo/term/GO:1903050
cardiac muscle cell action potential involved in contraction	biological_process	GO:0086002	3	36	4.64	0.00535371	0.0321336	hsa:6331:SCN5A|hsa:3753:KCNE1B|hsa:3784:KCNQ1	http://amigo.geneontology.org/amigo/term/GO:0086002
positive regulation of mitochondrion organization	biological_process	GO:0010822	6	168	1.99	0.00535899	0.0321336	hsa:55733:HHAT|hsa:10425:ARIH2|hsa:85465:EPT1|hsa:8739:HRK|hsa:55626:WFDC1|hsa:84867:PTPN5	http://amigo.geneontology.org/amigo/term/GO:0010822
homeostatic process	biological_process	GO:0042592	25	1549	0.9	0.00536001	0.0321336	hsa:37:ACADVL|hsa:116:ADCYAP1|hsa:28952:CCDC22|hsa:57818:G6PC2|hsa:2030:SLC29A1|hsa:25:ABL1|hsa:170506:DHX36|hsa:5291:PIK3CB|hsa:5213:PFKM|hsa:10568:SLC34A2|hsa:2495:FTH1|hsa:3688:ITGB1|hsa:7466:WFS1|hsa:387597:ILDR2|hsa:25828:TXN2|hsa:5296:AC007192.4|hsa:1149:CIDEA|hsa:624:BDKRB2|hsa:92211:CDHR1|hsa:51763:INPP5K|hsa:10021:HCN4|hsa:7275:TUB|hsa:6331:SCN5A|hsa:103:ADAR|hsa:1387:CREBBP	http://amigo.geneontology.org/amigo/term/GO:0042592
negative regulation of MAP kinase activity	biological_process	GO:0043407	4	73	3.05	0.00540996	0.032393	hsa:5515:PPP2CA|hsa:655:BMP7|hsa:51763:INPP5K|hsa:84867:PTPN5	http://amigo.geneontology.org/amigo/term/GO:0043407
regulation of peptidyl-serine phosphorylation	biological_process	GO:0033135	5	118	2.36	0.0054601	0.032653	hsa:3589:IL11|hsa:624:BDKRB2|hsa:51763:INPP5K|hsa:4915:NTRK2|hsa:5334:PLCL1	http://amigo.geneontology.org/amigo/term/GO:0033135
cellular response to organonitrogen compound	biological_process	GO:0071417	11	477	1.28	0.00550123	0.0328585	hsa:28999:KLF15|hsa:80115:BAIAP2L2|hsa:51763:INPP5K|hsa:10021:HCN4|hsa:4915:NTRK2|hsa:3784:KCNQ1|hsa:51274:KLF3|hsa:5296:AC007192.4|hsa:3753:KCNE1B|hsa:25:ABL1|hsa:990:CDC6	http://amigo.geneontology.org/amigo/term/GO:0071417
neurological system process	biological_process	GO:0050877	21	1227	0.95	0.00553646	0.0330283	hsa:6531:SLC6A3|hsa:2048:EPHB2|hsa:55273:TMEM100|hsa:112476:AC009133.23|hsa:116:ADCYAP1|hsa:53358:SHC3|hsa:23373:CRTC1|hsa:23316:CUX2|hsa:4915:NTRK2|hsa:3784:KCNQ1|hsa:6331:SCN5A|hsa:2774:GNAL|hsa:6326:SCN2A|hsa:3688:ITGB1|hsa:3753:KCNE1B|hsa:26011:TENM4|hsa:25:ABL1|hsa:7275:TUB|hsa:7466:WFS1|hsa:65009:NDRG4|hsa:25946:ZNF385A	http://amigo.geneontology.org/amigo/term/GO:0050877
regulation of DNA metabolic process	biological_process	GO:0051052	9	346	1.45	0.00556142	0.0331365	hsa:7334:UBE2N|hsa:5515:PPP2CA|hsa:51763:INPP5K|hsa:27000:DNAJC2|hsa:30009:TBX21|hsa:990:CDC6|hsa:53615:MBD3|hsa:170506:DHX36|hsa:1149:CIDEA	http://amigo.geneontology.org/amigo/term/GO:0051052
vacuolar part	cellular_component	GO:0044437	14	690	1.13	0.00559432	0.0332917	hsa:23621:BACE1|hsa:192683:SCAMP5|hsa:23503:ZFYVE26|hsa:653145:ANXA8|hsa:29886:SNX8|hsa:55048:VPS37C|hsa:6861:SYT5|hsa:4915:NTRK2|hsa:8408:ULK1|hsa:27183:VPS4A|hsa:80772:CPTP|hsa:84888:SPPL2A|hsa:124460:SNX20|hsa:376267:RAB15	http://amigo.geneontology.org/amigo/term/GO:0044437
negative regulation of ion transport	biological_process	GO:0043271	5	119	2.34	0.00564805	0.0335703	hsa:9943:OXSR1|hsa:51763:INPP5K|hsa:3753:KCNE1B|hsa:116:ADCYAP1|hsa:3784:KCNQ1	http://amigo.geneontology.org/amigo/term/GO:0043271
Fc-gamma receptor signaling pathway	biological_process	GO:0038094	4	74	3.01	0.00566224	0.0335838	hsa:25:ABL1|hsa:5291:PIK3CB|hsa:5296:AC007192.4|hsa:4651:MYO10	http://amigo.geneontology.org/amigo/term/GO:0038094
ubiquitin-dependent protein catabolic process	biological_process	GO:0006511	12	548	1.22	0.00566416	0.0335838	hsa:10425:ARIH2|hsa:7334:UBE2N|hsa:3300:DNAJB2|hsa:28952:CCDC22|hsa:8078:USP5|hsa:114088:TRIM9|hsa:6500:SKP1|hsa:9736:AHSA2|hsa:27183:VPS4A|hsa:6047:RNF4|hsa:7466:WFS1|hsa:90637:ZFAND2A	http://amigo.geneontology.org/amigo/term/GO:0006511
negative regulation of molecular function	biological_process	GO:0044092	19	1072	0.99	0.00572686	0.0339142	hsa:655:BMP7|hsa:116:ADCYAP1|hsa:51232:CRIM1|hsa:10156:RASA4B|hsa:3753:KCNE1B|hsa:5515:PPP2CA|hsa:653145:ANXA8|hsa:103:ADAR|hsa:51763:INPP5K|hsa:3784:KCNQ1|hsa:90199:WFDC8|hsa:9943:OXSR1|hsa:23307:FKBP15|hsa:5607:MAP2K5|hsa:57221:ARFGEF3|hsa:25:ABL1|hsa:7466:WFS1|hsa:84867:PTPN5|hsa:154796:AMOT	http://amigo.geneontology.org/amigo/term/GO:0044092
histone H3-K9 modification	biological_process	GO:0061647	3	37	4.52	0.00574926	0.0339585	hsa:9682:KDM4A|hsa:4602:MYB|hsa:57673:BEND3	http://amigo.geneontology.org/amigo/term/GO:0061647
sodium channel activity	molecular_function	GO:0005272	3	37	4.52	0.00574926	0.0339585	hsa:6326:SCN2A|hsa:6331:SCN5A|hsa:10021:HCN4	http://amigo.geneontology.org/amigo/term/GO:0005272
positive regulation of transferase activity	biological_process	GO:0051347	13	620	1.17	0.00575533	0.0339585	hsa:116:ADCYAP1|hsa:7334:UBE2N|hsa:5515:PPP2CA|hsa:5291:PIK3CB|hsa:6500:SKP1|hsa:57515:SERINC1|hsa:55626:WFDC1|hsa:9175:MAP3K13|hsa:5607:MAP2K5|hsa:25:ABL1|hsa:10718:NRG3|hsa:990:CDC6|hsa:23162:MAPK8IP3	http://amigo.geneontology.org/amigo/term/GO:0051347
action potential	biological_process	GO:0001508	5	120	2.32	0.00584052	0.0343361	hsa:6326:SCN2A|hsa:6331:SCN5A|hsa:10021:HCN4|hsa:3753:KCNE1B|hsa:3784:KCNQ1	http://amigo.geneontology.org/amigo/term/GO:0001508
actin filament bundle organization	biological_process	GO:0061572	5	120	2.32	0.00584052	0.0343361	hsa:57175:CORO1B|hsa:80115:BAIAP2L2|hsa:81:ACTN4|hsa:51763:INPP5K|hsa:154796:AMOT	http://amigo.geneontology.org/amigo/term/GO:0061572
SNARE binding	molecular_function	GO:0000149	5	120	2.32	0.00584052	0.0343361	hsa:10814:CPLX2|hsa:25:ABL1|hsa:114088:TRIM9|hsa:6861:SYT5|hsa:8675:STX16	http://amigo.geneontology.org/amigo/term/GO:0000149
membrane raft	cellular_component	GO:0045121	8	287	1.55	0.00592164	0.0346905	hsa:6531:SLC6A3|hsa:3688:ITGB1|hsa:55824:PAG1|hsa:84433:CARD11|hsa:3784:KCNQ1|hsa:150372:NFAM1|hsa:3753:KCNE1B|hsa:6331:SCN5A	http://amigo.geneontology.org/amigo/term/GO:0045121
exonuclease activity	molecular_function	GO:0004527	4	75	2.97	0.00592225	0.0346905	hsa:144715:RAD9B|hsa:5883:RAD9A|hsa:92667:MGME1|hsa:129563:DIS3L2	http://amigo.geneontology.org/amigo/term/GO:0004527
fatty acid transport	biological_process	GO:0015908	4	75	2.97	0.00592225	0.0346905	hsa:1375:CHKB-CPT1B|hsa:28232:SLCO3A1|hsa:624:BDKRB2|hsa:9611:NCOR1	http://amigo.geneontology.org/amigo/term/GO:0015908
histone H3-K9 trimethylation	biological_process	GO:0036124	2	11	10.13	0.00602388	0.0352009	hsa:9682:KDM4A|hsa:57673:BEND3	http://amigo.geneontology.org/amigo/term/GO:0036124
regulation of mitochondrial translation	biological_process	GO:0070129	2	11	10.13	0.00602388	0.0352009	hsa:92170:RP11-108K14.8|hsa:92170:MTG1	http://amigo.geneontology.org/amigo/term/GO:0070129
membrane microdomain	cellular_component	GO:0098857	8	288	1.55	0.00603937	0.035249	hsa:6531:SLC6A3|hsa:3688:ITGB1|hsa:55824:PAG1|hsa:84433:CARD11|hsa:3784:KCNQ1|hsa:150372:NFAM1|hsa:3753:KCNE1B|hsa:6331:SCN5A	http://amigo.geneontology.org/amigo/term/GO:0098857
telencephalon development	biological_process	GO:0021537	7	229	1.7	0.00612484	0.0357049	hsa:2048:EPHB2|hsa:26050:SLITRK5|hsa:4915:NTRK2|hsa:9289:ADGRG1|hsa:10718:NRG3|hsa:6331:SCN5A|hsa:22903:BTBD3	http://amigo.geneontology.org/amigo/term/GO:0021537
single-organism intracellular transport	Undef	GO:1902582	14	698	1.12	0.00615476	0.0358364	hsa:655:BMP7|hsa:3688:ITGB1|hsa:51763:INPP5K|hsa:6228:RPS23|hsa:81:ACTN4|hsa:1375:CHKB-CPT1B|hsa:103:ADAR|hsa:28952:CCDC22|hsa:56892:C8orf4|hsa:10814:CPLX2|hsa:27183:VPS4A|hsa:3753:KCNE1B|hsa:84867:PTPN5|hsa:5296:AC007192.4	http://amigo.geneontology.org/amigo/term/GO:1902582
autophagosome	cellular_component	GO:0005776	4	76	2.93	0.00619008	0.0359558	hsa:55626:WFDC1|hsa:8408:ULK1|hsa:94241:TP53INP1|hsa:114881:OSBPL7	http://amigo.geneontology.org/amigo/term/GO:0005776						2.2083
Fc receptor mediated stimulatory signaling pathway	biological_process	GO:0002431	4	76	2.93	0.00619008	0.0359558	hsa:25:ABL1|hsa:5291:PIK3CB|hsa:5296:AC007192.4|hsa:4651:MYO10	http://amigo.geneontology.org/amigo/term/GO:0002431
modification-dependent protein catabolic process	biological_process	GO:0019941	12	556	1.2	0.00631187	0.0366194	hsa:10425:ARIH2|hsa:7334:UBE2N|hsa:3300:DNAJB2|hsa:28952:CCDC22|hsa:8078:USP5|hsa:114088:TRIM9|hsa:6500:SKP1|hsa:9736:AHSA2|hsa:27183:VPS4A|hsa:6047:RNF4|hsa:7466:WFS1|hsa:90637:ZFAND2A	http://amigo.geneontology.org/amigo/term/GO:0019941
signal release	biological_process	GO:0023061	10	419	1.33	0.00634272	0.0367545	hsa:3749:KCNC4|hsa:114088:TRIM9|hsa:387597:ILDR2|hsa:3589:IL11|hsa:6861:SYT5|hsa:4915:NTRK2|hsa:57818:G6PC2|hsa:10814:CPLX2|hsa:5213:PFKM|hsa:116:ADCYAP1	http://amigo.geneontology.org/amigo/term/GO:0023061
gliogenesis	biological_process	GO:0042063	7	231	1.69	0.00640426	0.0370669	hsa:118738:ZNF488|hsa:116:ADCYAP1|hsa:28999:KLF15|hsa:4915:NTRK2|hsa:9289:ADGRG1|hsa:26011:TENM4|hsa:25:ABL1	http://amigo.geneontology.org/amigo/term/GO:0042063
[truncated: 745 more rows]
